# Supplementary material for: Constitutively Active SMAD2/3 Are Broad-Scope Potentiators of Transcription-Factor-Mediated Cellular Reprogramming
Source: Cell Stem Cell. 2017 Dec 7;21(6):791–805.e9. doi: 10.1016/j.stem.2017.10.013 (PMC5732323; doi:10.1016/j.stem.2017.10.013)
Supplement: Table S1. Reprogramming Time-Course RNA-Seq with and without Smad3CA Expression, Related to Figure 4 [file mmc2.xlsx]

## Sheet: read_counts.summary.with_cluste
	Read counts																														Mean										Classification
Symbol	Mef1	Mef2	Mef3	d3_Cont1	d3_Cont2	d3_Cont3	d6_Cont1	d6_Cont2	d6_Cont3	d8_Cont1	d8_Cont2	d8_Cont3	d10_Cont1	d10_Cont2	d10_Cont3	d3_Sm3CA1	d3_Sm3CA2	d3_Sm3CA3	d6_3CA1	d6_3CA2	d6_3CA3	d8_Sm3CA1	d8_Sm3CA2	d8_Sm3CA3	d10_3CA1	d10_3CA2	d10_3CA3	ES1	ES2	ES3	Mef.mean	Cont d3.mean	Cont d6.mean	Cont d8.mean	Cont d10.mean	Sm3CA d3.mean	Sm3CA d6.mean	Sm3CA d8.mean	Sm3CA d10.mean	ES.mean	Cont	Sm3CA	Pluripotency genes?	Symbol
'Marc1'	0	0	0	0	0	0	0	0	1.72414	0	1.03158	0	0	0	0	0	0	0	0	0	0	2.42304	0	4.74838	0	0	0	0	0	0	0	0	0.574714	0.343858	0	0	0	2.39047	0	0	D6Up	D8Up	no	'Marc1'
'Marc2'	7.64843	27.8882	35.0128	55.191	46.0927	74.1383	125.466	134.86	87.9312	130.243	103.158	102.408	118.266	115.437	103.409	51.9136	87.0502	50.2253	117.581	111.956	114.98	138.113	190.245	129.789	104.134	123.208	120.135	12.4901	26.2435	9.99118	23.5165	58.474	116.086	111.936	112.37	63.0631	114.839	152.716	115.825	16.2416			no	'Marc2'
'March1'	4.37053	1.07262	0	0.876047	0	0	0.678197	2.80959	0	0	1.03158	0.58519	0	0	1.84659	0	0	3.07502	0.839862	0	0	0.60576	2.39302	0	0	2.12427	2.52916	0	0	0	1.81439	0.292016	1.1626	0.538922	0.61553	1.02501	0.279954	0.999594	1.55114	0			no	'March1'
'March10'	0	0	0	0	1.28035	0.797186	2.03459	0	0	2.20751	1.03158	0.58519	0	0	0	0	0.916318	1.02501	6.71889	3.04643	2.64322	0	0	0.791396	0	0	0	0	0	0	0	0.692513	0.678197	1.27476	0	0.647108	4.13618	0.263799	0	0	D6Up	D10sUp	no	'March10'
'March11'	0	0	0	0	0	0	0	0	0	1.10376	0	0	0	0	0	0	0	0	0.839862	0	0	0	0	0	0	0	0	3.56861	1.74956	0	0	0	0	0.367919	0	0	0.279954	0	0	1.77272			no	'March11'
'March2'	8.74107	16.0894	33.3049	8.76047	17.9249	12.755	11.5293	7.49225	14.6552	13.2451	10.3158	12.8742	6.03395	17.6689	22.1591	11.2856	11.9121	7.17505	16.7972	11.4241	10.5729	13.9325	17.9477	6.33117	13.7018	9.55923	17.7041	6.24507	1.74956	6.24449	19.3784	13.1468	11.2256	12.145	15.2873	10.1243	12.9314	12.7371	13.655	4.74637			no	'March2'
'March3'	2.18527	1.07262	0.853972	0.876047	1.28035	0	0	1.87306	0.862071	1.10376	0	0	0	0	1.84659	0.752372	1.83264	0	0	0	1.32161	1.21152	0.598255	0	0	0	1.26458	0	0	0	1.37062	0.7188	0.911711	0.367919	0.61553	0.861669	0.440537	0.603259	0.421526	0			no	'March3'
'March4'	0	0	0	3.50419	0	0	0	1.87306	0	0	1.03158	0	0	0	2.76989	0	0	1.02501	0	0.761608	0	0	0	0	1.37018	1.06214	0	0	0	0	0	1.16806	0.624354	0.343858	0.923295	0.341669	0.253869	0	0.810772	0			no	'March4'
'March5'	57.9096	47.1955	58.0701	28.0335	21.766	27.1043	22.3805	43.0804	25.0001	38.6315	28.8841	40.9633	57.926	71.8535	57.2443	32.352	15.5774	24.6002	26.0357	22.0866	42.2916	32.1053	59.2273	30.0731	30.1439	35.0505	63.2289	52.637	75.2312	41.2136	54.3917	25.6346	30.1537	36.1596	62.3413	24.1765	30.138	40.4685	42.8078	56.3606			no	'March5'
'March6'	62.2801	51.486	63.1939	35.9179	35.8499	42.2508	54.934	56.1919	30.1725	47.4615	36.1051	69.0524	67.5803	50.6508	27.6989	36.1138	40.318	28.7002	45.3525	50.2661	44.9348	81.1719	83.7558	48.2752	46.5861	70.101	68.2872	33.9018	40.24	97.414	58.9867	38.0062	47.0994	50.873	48.6433	35.044	46.8511	71.0676	61.6581	57.1853			no	'March6'
'March7'	46.9832	54.7038	95.6449	33.2898	55.0551	47.8311	67.1415	85.2243	46.5518	86.093	96.9681	71.9783	77.2346	127.216	74.7869	55.6755	42.1506	65.6004	110.022	99.009	107.051	94.4986	94.5244	72.8085	97.2827	104.089	97.3725	113.303	106.723	126.139	65.7773	45.392	66.3059	85.0131	93.0792	54.4755	105.36	87.2771	99.5815	115.388			no	'March7'
'March8'	27.3158	32.1787	35.0128	32.4138	23.0463	24.7128	32.5535	34.6516	49.138	37.5277	15.4736	31.6002	22.929	28.2702	19.3892	12.0379	21.9916	26.6502	29.3952	29.7027	18.5026	31.4995	18.5459	22.9505	15.072	12.7456	13.9104	10.7058	8.74782	11.2401	31.5025	26.7243	38.781	28.2005	23.5295	20.2266	25.8668	24.332	13.9093	10.2312			no	'March8'
'March9'	1.09263	0	0	0	0	0	0.678197	0	0	0	0	0	0	0	0	0	0	0	0	0.761608	1.32161	0.60576	2.39302	0	0	2.12427	1.26458	0	0	6.24449	0.364211	0	0.226066	0	0	0	0.694407	0.999594	1.12962	2.0815	Up	eUp	no	'March9'
'Sep15'	670.877	737.966	612.298	241.789	245.828	308.511	412.344	399.899	441.38	264.902	390.967	334.143	301.698	494.729	445.952	227.216	229.08	206.026	352.742	322.922	385.911	250.179	282.975	370.374	382.28	325.014	384.432	223.038	188.953	199.824	673.713	265.376	417.874	330.004	414.126	220.774	353.858	301.176	363.908	203.938			no	'Sep15'
'Sept1'	0	1.07262	1.70794	0	0	0.797186	0	0	0.862071	0	2.06315	0	6.03395	3.53378	14.7727	0	1.83264	0	0.839862	0.761608	0	1.21152	2.39302	1.58279	27.4036	15.932	11.3812	71.3722	24.4939	89.9206	0.926856	0.265729	0.287357	0.687717	8.11349	0.610879	0.533823	1.72911	18.2389	61.9289	Up	Up	no	'Sept1'
'Sept10'	30.5937	20.3799	36.7208	10.5126	16.6446	11.1606	8.13836	13.1114	12.9311	6.62254	19.5999	9.36304	16.8951	9.42341	10.1562	12.0379	6.41423	12.3001	6.71889	9.9009	5.28645	7.87488	3.58953	3.95698	8.22108	5.31068	12.6458	13.3823	12.2469	13.7379	29.2315	12.7726	11.3936	11.8618	12.1582	10.2508	7.30208	5.14047	8.72585	13.1224			no	'Sept10'
'Sept11'	284.085	294.972	389.411	250.55	265.033	277.421	266.531	232.26	186.207	206.403	174.336	238.172	202.741	203.781	188.352	303.958	260.234	260.352	209.126	217.058	159.915	278.044	263.232	190.727	213.748	271.907	318.674	165.048	169.708	183.588	322.823	264.334	228.333	206.304	198.291	274.848	195.366	244.001	268.109	172.781			no	'Sept11'
'Sept12'	0	0	0	0	0	0	0	0	0	0	0	0	0	0	0	0	0	0	0	0	0	0	0.598255	0	0	0	0	0	0	0	0	0	0	0	0	0	0	0.199418	0	0			no	'Sept12'
'Sept2'	405.367	403.307	498.72	197.987	222.781	213.646	229.231	243.498	201.725	198.676	143.389	208.913	229.29	281.524	213.281	275.368	185.096	182.451	248.599	226.959	177.096	235.035	244.686	201.806	167.162	159.32	202.332	197.166	314.921	209.815	435.798	211.471	224.818	183.659	241.365	214.305	217.551	227.176	176.272	240.634			no	'Sept2'
'Sept3'	0	0	0	0.876047	2.5607	3.18874	4.06918	0	1.72414	2.20751	1.03158	1.17038	0	0	0	0.752372	0	1.02501	0.839862	1.52322	0	1.21152	0	0.791396	1.37018	0	0	8.92153	24.4939	7.49338	0	2.2085	1.93111	1.46982	0	0.592459	0.787692	0.667639	0.456726	13.6363	Up	Up	no	'Sept3'
'Sept4'	0	1.07262	1.70794	0	0	0	0	0	0	1.10376	1.03158	1.75557	0	0	0.923295	0	0	0	0	0	0	0	0	0	2.74036	0	0	0	0	0	0.926856	0	0	1.29697	0.307765	0	0	0	0.913453	0			no	'Sept4'
'Sept5'	3.2779	2.14525	5.12383	0.876047	2.5607	0	0	0	0.862071	0	0	1.17038	0	1.17793	0	0.752372	0.916318	1.02501	0	0	0	0	0	0.791396	0	0	0	0	0	0	3.51566	1.14558	0.287357	0.390127	0.392642	0.897899	0	0.263799	0	0	Dw	Dw	no	'Sept5'
'Sept6'	24.0379	21.4525	8.53972	19.273	14.0839	22.3212	34.588	29.0325	25.0001	24.2826	19.5999	23.4076	18.1019	31.804	17.5426	15.0474	27.4896	15.3751	29.3952	31.2259	31.7187	28.4707	19.7424	19.7849	23.293	15.932	16.4395	13.3823	27.993	19.9824	18.01	18.5594	29.5402	22.4301	22.4828	19.304	30.7799	22.666	18.5549	20.4526			no	'Sept6'
'Sept7'	940.757	883.843	872.759	322.385	349.536	357.936	348.593	338.088	319.828	278.147	432.23	319.514	387.38	389.894	390.554	370.167	361.029	345.427	346.023	348.055	400.448	388.898	303.914	338.718	369.948	337.759	356.611	376.488	292.177	435.865	899.12	343.286	335.503	343.297	389.276	358.875	364.842	343.843	354.773	368.177			no	'Sept7'
'Sept8'	34.9643	45.0502	45.2605	9.63652	8.96246	14.3493	8.13836	12.1749	10.3449	12.1413	9.28418	12.289	8.44754	18.8468	20.3125	16.5522	19.2427	9.22506	10.0783	10.6625	9.25128	16.9613	17.9477	7.12257	4.11054	3.18641	7.58747	4.46076	6.99825	6.24449	41.7583	10.9828	10.2194	11.2382	15.869	15.0066	9.99738	14.0105	4.96147	5.90117			no	'Sept8'
'Sept9'	71.0212	87.9552	107.6	46.4305	75.5408	48.6283	52.2212	45.89	41.3794	54.0841	34.042	48.5708	37.4105	60.0743	48.0113	72.2277	53.1465	56.3754	35.2742	38.842	42.2916	30.8938	34.1006	71.2257	69.8791	46.734	72.0809	49.9605	26.2435	38.7158	88.8589	56.8665	46.4969	45.5656	48.4987	60.5832	38.8026	45.4067	62.898	38.3066			no	'Sept9'
0610005C13Rik	0	0	0	0	0	0	0	0	0	0	0	0	0	0	0	0	0	0	0	0	0	0	0	0	0	0	0	0	0	0	0	0	0	0	0	0	0	0	0	0			no	0610005C13Rik
0610007N19Rik	237.101	274.592	201.537	33.2898	42.2516	42.2508	8.81656	19.6672	12.069	8.83005	10.3158	19.3113	8.44754	8.24549	16.6193	42.8852	48.5649	38.9503	3.35945	6.09286	7.92967	11.5094	10.7686	11.8709	6.8509	5.31068	8.85205	4.46076	10.4974	6.24449	237.744	39.2641	13.5176	12.819	11.1041	43.4668	5.79399	11.383	7.00454	7.06754	Dw	Dw	no	0610007N19Rik
0610007P14Rik	240.379	223.106	142.613	270.699	291.92	237.561	255.68	224.767	234.483	226.27	219.725	160.342	160.503	174.333	277.912	200.883	273.063	235.752	204.926	220.866	280.182	135.69	150.76	314.184	275.406	208.179	175.776	175.754	26.2435	114.899	202.033	266.727	238.31	202.113	204.249	236.566	235.325	200.212	219.787	105.632			no	0610007P14Rik
0610009B22Rik	110.356	100.827	66.6098	53.4389	62.7372	74.1383	71.8889	62.7476	59.4829	64.0179	51.5788	58.519	73.6142	87.1666	106.179	57.9326	55.8954	48.1753	62.1498	66.2599	64.759	78.1431	87.9435	59.3547	83.5809	99.8408	75.8747	183.783	127.718	134.881	92.5975	63.4381	64.7065	58.0385	88.9866	54.0011	64.3895	75.1471	86.4321	148.794			no	0610009B22Rik
0610009D07Rik	452.35	363.62	313.408	851.518	718.277	837.045	617.837	633.095	849.14	578.369	665.366	456.448	626.325	458.213	530.895	598.135	693.653	596.554	572.786	669.453	1044.07	492.483	424.163	602.253	378.169	520.447	629.76	689.634	1042.74	538.275	376.459	802.28	700.024	566.727	538.478	629.447	762.104	506.3	509.459	756.883			no	0610009D07Rik
0610009L18Rik	0	0	1.70794	0	0	0	0	0.936531	0	2.20751	0	1.17038	0	0	0	0	0	1.02501	0.839862	0	1.32161	0	1.19651	0	0	0	1.26458	0.892153	0	0	0.569315	0	0.312177	1.12596	0	0.341669	0.720491	0.398837	0.421526	0.297384			no	0610009L18Rik
0610009O20Rik	3.2779	5.36312	7.68575	10.5126	10.2428	5.5803	5.42558	5.61919	7.75864	7.7263	11.3473	14.0446	9.65433	5.88963	3.69318	12.0379	4.58159	19.4751	10.0783	9.13929	5.28645	3.63456	5.98255	7.91396	16.4422	13.8078	11.3812	5.35292	1.74956	3.74669	5.44226	8.77856	6.2678	11.0394	6.41238	12.0316	8.16803	5.84369	13.877	3.61639			no	0610009O20Rik
0610010B08Rik_loc6	0	0	0	0	0	0	0	0	0	0	0	0	0	0	0	0	0	0	0	0	0	0	0	0	0	0	0	0	0	0	0	0	0	0	0	0	0	0	0	0			no	0610010B08Rik_loc6
0610010F05Rik	7.64843	19.3072	37.5748	29.7856	44.8123	40.6565	58.3249	43.0804	56.0346	40.839	39.1999	47.4004	30.1698	29.4482	36.9318	44.3899	38.4854	51.2503	52.9113	60.167	58.1509	43.6147	56.236	38.7784	43.8457	42.4854	29.0853	6.24507	13.9965	11.2401	21.5101	38.4181	52.48	42.4797	32.1832	44.7085	57.0764	46.2097	38.4722	10.4939			no	0610010F05Rik
0610010K14Rik	84.1328	83.6647	41.8446	53.4389	52.4944	35.0762	31.8753	29.0325	33.6208	39.7352	45.3893	50.9115	36.2037	31.804	36.0085	33.8567	33.9038	55.3504	34.4343	43.4116	34.3619	42.4032	50.2535	31.6559	43.8457	50.9825	41.7311	102.598	68.233	99.9118	69.8807	47.0032	31.5095	45.3454	34.6721	41.037	37.4026	41.4375	45.5198	90.2474			no	0610010K14Rik
0610011F06Rik	20.76	42.905	21.3493	27.1575	32.0088	24.7128	18.9895	9.36531	20.6897	29.8014	19.5999	23.9928	30.1698	20.0248	24.0057	26.333	37.5691	46.1253	17.6371	15.9938	17.181	15.144	18.5459	19.7849	28.7738	23.367	13.9104	29.441	6.99825	26.2268	28.3381	27.9597	16.3482	24.4647	24.7334	36.6758	16.9373	17.8249	22.017	20.8887			no	0610011F06Rik
0610012G03Rik	14.2042	15.0167	15.3715	21.0251	35.8499	26.3071	21.7023	29.969	33.6208	23.1789	17.5368	13.4594	12.0679	11.7793	24.929	16.5522	38.4854	30.7502	23.5161	31.9875	39.6484	22.4131	10.7686	26.9075	23.293	14.8699	15.1749	8.92153	6.99825	16.2357	14.8642	27.7274	28.4307	18.0583	16.2587	28.5959	31.7173	20.0297	17.7793	10.7185			no	0610012G03Rik
0610012H03Rik	0	0	0	0.876047	2.5607	2.39156	0	1.87306	0.862071	0	0	0	0	0	0	0	0	1.02501	0	0	0	4.24032	0	0	0	0	0	0	0	1.2489	0	1.94277	0.911711	0	0	0.341669	0	1.41344	0	0.416299			no	0610012H03Rik
0610030E20Rik	8.74107	7.50837	10.2477	8.76047	7.68211	5.5803	12.8857	16.8576	8.62071	7.7263	18.5684	14.6297	4.82716	17.6689	15.696	13.5427	7.33055	2.05001	10.0783	16.7554	19.8242	18.1728	23.332	12.6623	21.9229	10.6214	24.027	9.81368	10.4974	7.49338	8.83237	7.34096	12.788	13.6415	12.7307	7.64108	15.5526	18.0557	18.8571	9.26815			no	0610030E20Rik
0610031J06Rik	361.662	341.095	228.01	225.144	235.585	183.353	197.355	181.687	204.311	260.487	236.231	207.157	229.29	249.72	312.997	222.702	279.477	250.102	120.1	188.879	129.518	238.064	276.394	267.492	208.267	215.614	151.749	122.225	27.993	133.632	310.256	214.694	194.451	234.625	264.003	250.76	146.166	260.65	191.877	94.6166			no	0610031J06Rik
0610037L13Rik	160.617	140.514	127.242	111.258	133.157	134.724	82.74	84.2878	105.173	91.6118	57.7682	66.7116	57.926	60.0743	91.4062	100.818	140.197	110.701	87.3456	74.6375	84.5832	68.4509	70.5941	122.666	64.3984	65.8524	60.6997	99.9211	82.2295	82.4272	142.791	126.38	90.7335	72.0305	69.8021	117.238	82.1888	87.2372	63.6502	88.1926			no	0610037L13Rik
0610038B21Rik	4.37053	2.14525	0.853972	1.75209	2.5607	0	1.35639	0	4.31035	6.62254	4.1263	2.92595	2.41358	1.17793	0.923295	0.752372	0	0	1.67972	0.761608	0	4.84608	0	1.58279	4.11054	1.06214	1.26458	0.892153	0	1.2489	2.45658	1.4376	1.88892	4.55826	1.50493	0.250791	0.813777	2.14296	2.14575	0.713683			no	0610038B21Rik
0610039K10Rik	0	0	0	0	0	0	0	0	0	0	7.22103	0	1.20679	0	0.923295	0	0	0	0	0	0	0	0	0	0	0	1.26458	0	0	0	0	0	0	2.40701	0.710029	0	0	0	0.421526	0	D8Up	D10sUp	no	0610039K10Rik
0610040B10Rik	5.46317	3.21787	5.12383	5.25628	1.28035	5.5803	2.71279	5.61919	0	2.20751	4.1263	6.43709	4.82716	5.88963	7.38636	2.25711	3.66527	2.05001	2.51958	1.52322	3.96484	1.21152	2.39302	3.16559	0	3.18641	11.3812	2.67646	1.74956	2.49779	4.60162	4.03898	2.77732	4.25697	6.03439	2.65747	2.66921	2.25671	4.85587	2.30794			no	0610040B10Rik
0610040F04Rik	0	1.07262	0	0	1.28035	0	0	0	0	1.10376	2.06315	0	0	0	1.84659	0	1.83264	0	0	0	0	1.21152	3.58953	0	0	0	0	5.35292	20.9948	1.2489	0.357541	0.426784	0	1.05564	0.61553	0.610879	0	1.60035	0	9.19886	Up	Up	no	0610040F04Rik
0610040J01Rik	0	0	0	0	0	0	0	0	0	0	0	0	0	0	0	0	0	0	2.51958	0	0	0	0	0	0	0	1.26458	0.892153	0	0	0	0	0	0	0	0	0.839862	0	0.421526	0.297384			no	0610040J01Rik
0610043K17Rik	0	0	0	0	0	0.797186	1.35639	0	0	2.20751	2.06315	0	1.20679	0	0	1.50474	0	0	0.839862	1.52322	0	0	0	0	0	0	0	0	0	0	0	0.265729	0.452131	1.42355	0.402264	0.501581	0.787692	0	0	0			no	0610043K17Rik
1100001G20Rik	0	0	0	0	0	0	0	0	0	1.10376	0	0	0	0	0	0	0	0	0	0	0	0	0	0	0	0	7.58747	0	0	0	0	0	0	0.367919	0	0	0	0	2.52916	0	D10sUp	D10Up	no	1100001G20Rik
1110001A16Rik	38.2422	38.6145	38.4287	15.7689	17.9249	19.9296	35.2662	39.3343	24.138	38.6315	17.5368	32.7706	28.963	27.0923	35.0852	15.7998	17.41	14.3501	22.6763	26.6563	17.181	35.7399	32.904	43.5268	38.365	37.1748	35.4082	35.6861	104.974	49.9559	38.4285	17.8745	32.9128	29.6463	30.3802	15.8533	22.1712	37.3902	36.9827	63.5386			no	1110001A16Rik
1110001J03Rik	20.76	22.5251	13.6636	40.2982	38.4106	47.8311	59.6813	68.3668	53.4484	33.1127	41.263	28.0891	33.7901	41.2274	37.8551	36.8662	51.3138	46.1253	62.1498	52.5509	66.0806	18.1728	23.332	48.2752	42.4756	38.2369	36.6728	49.0684	152.212	56.2004	18.9829	42.18	60.4988	34.1549	37.6242	44.7684	60.2604	29.9266	39.1284	85.8269			no	1110001J03Rik
1110002L01Rik	27.3158	23.5977	32.4509	37.67	28.1677	26.3071	25.0933	28.0959	32.7587	25.3864	16.5052	17.5557	24.1358	23.5585	19.3892	23.3235	26.5732	28.7002	17.6371	26.6563	18.5026	30.8938	13.1616	17.4107	20.5527	23.367	11.3812	33.9018	38.4904	37.4669	27.7882	30.715	28.6493	19.8158	22.3612	26.199	20.932	20.4887	18.4336	36.6197			no	1110002L01Rik
1110004E09Rik	20.76	12.8715	31.597	49.9347	51.2141	50.2227	46.1174	44.017	51.7243	52.9803	44.3577	31.6002	19.3087	37.6937	44.3182	50.4089	37.5691	46.1253	77.2673	54.8357	67.4022	32.1053	20.9389	62.5203	41.1054	30.8019	37.9373	27.6567	41.9895	23.729	21.7428	50.4572	47.2862	42.9794	33.7735	44.7011	66.5017	38.5215	36.6149	31.1251			no	1110004E09Rik
1110004F10Rik	655.58	689.698	499.574	603.597	759.249	547.667	516.786	481.377	566.381	462.474	603.471	369.255	493.578	484.128	521.662	458.947	687.239	536.079	495.518	566.636	736.138	358.004	304.512	544.481	442.568	405.736	433.75	519.233	199.45	393.403	614.95	636.837	521.515	478.4	499.789	560.755	599.431	402.332	427.351	370.695			no	1110004F10Rik
1110006O24Rik	0	0	0	0	0	0	0	0	0	1.10376	1.03158	0	0	0	0	3.76186	0.916318	0	0.839862	0	0	0	0	0	0	3.18641	0	0	0	0	0	0	0	0.711777	0	1.55939	0.279954	0	1.06214	0			no	1110006O24Rik
1110007C09Rik	33.8716	22.5251	17.9334	15.7689	28.1677	25.5099	27.8061	23.4133	28.4483	22.0751	23.7262	26.3335	25.3426	22.3806	30.4687	15.0474	21.0753	25.6252	23.5161	13.7089	17.181	18.7786	31.1093	30.0731	32.8843	29.7398	25.2916	1.78431	0	3.74669	24.7767	23.1488	26.5559	24.045	26.064	20.5826	18.1353	26.6536	29.3052	1.84367			no	1110007C09Rik
1110008F13Rik	90.6886	77.229	115.286	105.126	110.11	125.955	109.868	88.9704	111.207	99.3381	59.8314	107.09	85.6822	81.2769	61.8608	170.788	109.958	115.826	125.979	99.009	112.337	104.191	110.677	91.802	67.1388	90.2816	110.018	49.9605	80.4799	59.9471	94.4012	113.73	103.349	88.7531	76.2733	132.191	112.442	102.223	89.1462	63.4625			no	1110008F13Rik
1110008J03Rik	4.37053	9.65362	5.12383	7.00838	8.96246	10.3634	12.2075	3.74612	10.3449	5.51878	4.1263	10.5334	9.65433	21.2027	4.61648	9.02846	11.9121	13.3251	9.23848	6.85447	2.64322	12.721	11.3669	8.70536	10.9614	11.6835	10.1166	4.46076	6.99825	12.489	6.38266	8.77809	8.76617	6.72617	11.8245	11.4219	6.24539	10.9311	10.9205	7.98266			no	1110008J03Rik
1110008L16Rik	17.4821	9.65362	14.5175	313.625	345.695	373.88	186.504	209.783	206.897	121.413	172.273	129.327	106.198	175.511	145.881	276.873	443.498	303.402	178.051	198.018	218.066	262.294	211.782	189.144	134.278	131.705	131.516	170.401	281.68	192.33	13.8844	344.4	201.061	141.004	142.53	341.258	198.045	221.073	132.5	214.804			no	1110008L16Rik
1110008P14Rik	15.2969	6.43575	13.6636	59.5712	76.8211	77.327	70.5325	89.907	85.345	46.3578	59.8314	57.3486	47.0648	47.1171	27.6989	39.1233	47.6486	67.6505	55.4309	45.6965	46.2564	14.5382	10.7686	55.3977	34.2545	20.1806	31.6145	25.8724	3.49913	19.9824	11.7987	71.2398	81.9282	54.5126	40.6269	51.4741	49.1279	26.9015	28.6832	16.4513			no	1110008P14Rik
1110012L19Rik	179.192	148.022	102.477	204.119	158.764	171.395	147.847	175.131	111.207	130.243	137.199	118.208	126.713	121.326	140.341	163.265	200.674	135.301	121.78	135.566	158.593	165.373	169.306	139.286	108.244	107.276	104.96	96.3525	27.993	77.4316	143.23	178.093	144.728	128.55	129.46	166.413	138.647	157.988	106.827	67.259			no	1110012L19Rik
1110017D15Rik	0	1.07262	0	1.75209	0	0	0	0.936531	2.58621	1.10376	1.03158	1.17038	0	0	0.923295	0	2.74896	0	0	0.761608	1.32161	2.42304	0	0	1.37018	0	0	0	0	0	0.357541	0.584032	1.17425	1.1019	0.307765	0.916318	0.694407	0.80768	0.456726	0			no	1110017D15Rik
1110019D14Rik	18.5748	27.8882	13.6636	10.5126	11.5232	19.1325	7.46017	6.55572	11.2069	23.1789	14.4421	12.289	14.4815	12.9572	12.9261	14.2951	18.3264	17.4251	6.71889	9.9009	9.25128	30.8938	23.9302	15.0365	6.8509	11.6835	25.2916	8.92153	27.993	11.2401	20.0422	13.7227	8.4076	16.6366	13.4549	16.6822	8.62369	23.2868	14.6087	16.0515			no	1110019D14Rik
1110020A21Rik	4.37053	0	0	2.62814	1.28035	3.98593	5.42558	3.74612	0	1.10376	1.03158	3.51114	1.20679	2.35585	1.84659	2.25711	0	1.02501	1.67972	0	2.64322	0	1.79477	3.95698	0	0	3.79373	3.56861	3.49913	0	1.45684	2.63147	3.05723	1.88216	1.80308	1.09404	1.44098	1.91725	1.26458	2.35591			no	1110020A21Rik
1110025L11Rik	0	0	0	0	0	0	0	0	0	0	0	0	0	0	0	0	0	0	0	0	0	0	0	0	0	0	1.26458	0	0	0	0	0	0	0	0	0	0	0	0.421526	0			no	1110025L11Rik
1110028F11Rik	0	0	0	0	0	0	0	0	0	0	0	0	0	0	0	0	0	0	5.03917	0	0	0	0	0	0	0	0	0	0	0	0	0	0	0	0	0	1.67972	0	0	0			no	1110028F11Rik
1110032A03Rik	42.6127	38.6145	33.3049	10.5126	3.84106	22.3212	28.4843	12.1749	18.1035	19.8676	19.5999	11.1186	26.5494	17.6689	24.929	11.2856	29.3222	15.3751	18.477	12.9473	22.4674	18.7786	35.8953	33.2386	26.0334	41.4233	32.879	21.4117	19.2452	22.4802	38.1774	12.2249	19.5876	16.8621	23.0491	18.661	17.9639	29.3042	33.4452	21.0457			no	1110032A03Rik
1110032F04Rik	0	0	0	0	0	0	2.71279	0	0	1.10376	0	0	0	0	0	0	0	0	0	0	0	2.42304	0	0	2.74036	0	0	0	6.99825	2.49779	0	0	0.904263	0.367919	0	0	0	0.80768	0.913453	3.16535	Up	eUp	no	1110032F04Rik
1110034G24Rik	6.5558	2.14525	1.70794	3.50419	1.28035	1.59437	6.10377	9.36531	1.72414	7.7263	14.4421	9.94823	3.62037	10.6013	13.8494	5.2666	1.83264	2.05001	5.87903	4.56965	5.28645	2.42304	4.78604	6.33117	2.74036	13.8078	8.85205	26.7646	15.7461	16.2357	3.46966	2.1263	5.73108	10.7055	9.35705	3.04975	5.24504	4.51342	8.46672	19.5821			no	1110034G24Rik
1110035M17Rik	4.37053	1.07262	2.56192	0	0	0	0	0	0	0	0	0	0	0	0	0	0	0	0	0	0	0	0	0	0	0	0	0.892153	0	0	2.66836	0	0	0	0	0	0	0	0	0.297384	Dw	Dw	no	1110035M17Rik
1110036E04Rik	0	0	0	0	0	0	0	0	0.862071	0	0	1.17038	0	0	0	0	0	0	0	0.761608	0	0.60576	0	0	0	0	0	0	0	0	0	0	0.287357	0.390127	0	0	0.253869	0.20192	0	0			no	1110036E04Rik
1110037F02Rik	44.798	37.5419	38.4287	30.6617	51.2141	28.6987	44.0828	36.5247	43.1035	39.7352	36.1051	44.4744	32.5834	42.4054	42.4716	36.1138	20.159	44.0753	37.7938	26.6563	31.7187	45.432	29.3145	39.5698	30.1439	29.7398	24.027	49.0684	40.24	28.7246	40.2562	36.8581	41.237	40.1049	39.1534	33.4494	32.0562	38.1055	27.9702	39.3443			no	1110037F02Rik
1110038B12Rik	359.476	305.698	209.223	209.375	245.828	249.519	411.666	479.504	446.553	997.796	879.934	840.333	790.448	560.693	563.21	127.903	253.82	237.802	356.941	452.395	358.157	795.969	306.307	654.485	465.861	731.812	455.248	459.459	806.549	487.07	291.466	234.907	445.907	906.021	638.117	206.508	389.164	585.587	550.974	584.359			no	1110038B12Rik
1110038F14Rik	62.2801	66.5027	36.7208	51.6868	46.0927	62.1805	38.6572	32.7786	62.9312	36.424	62.9261	49.7411	55.5124	58.8963	60.0142	72.2277	60.477	62.5254	52.0714	61.6902	64.759	55.1242	31.7075	38.7784	46.5861	47.7961	64.4935	57.9899	26.2435	52.4537	55.1679	53.32	44.789	49.6971	58.141	65.0767	59.5069	41.87	52.9586	45.5624			no	1110038F14Rik
1110046J04Rik	43.7053	55.7765	37.5748	2.62814	3.84106	9.56623	8.81656	1.87306	0	0	3.09473	2.92595	1.20679	7.06756	3.69318	4.51423	6.41423	2.05001	0.839862	3.80804	1.32161	0	0	0	4.11054	3.18641	0	0	0	0	45.6855	5.34514	3.56321	2.00689	3.98918	4.32616	1.98984	0	2.43232	0	Dw	Dw	no	1110046J04Rik
1110051M20Rik	69.9285	58.9943	33.3049	39.4221	57.6158	35.8734	46.1174	29.0325	43.9656	30.9052	37.1367	28.0891	43.4445	40.0495	48.0113	26.333	27.4896	35.8752	20.1567	43.4116	47.578	35.1341	31.7075	41.1526	42.4756	40.3612	36.6728	24.9803	22.7443	23.729	54.0759	44.3038	39.7052	32.0437	43.8351	29.8993	37.0488	35.9981	39.8365	23.8179			no	1110051M20Rik
1110054M08Rik	1.09263	0	0.853972	0.876047	1.28035	1.59437	0.678197	0	0.862071	3.31127	1.03158	2.34076	2.41358	1.17793	0	0	0.916318	0	0.839862	0.761608	0	2.42304	5.3843	0	1.37018	1.06214	1.26458	0	0	0	0.648868	1.25026	0.513423	2.22787	1.19717	0.305439	0.533823	2.60245	1.2323	0	D8Up	D8Up	no	1110054M08Rik
1110057K04Rik	138.764	127.642	127.242	170.829	189.492	181.758	151.916	152.655	139.655	129.14	153.705	120.549	156.883	120.149	161.577	151.227	195.176	201.926	173.851	173.647	144.056	229.583	115.463	132.163	95.9125	115.773	132.781	85.6467	38.4904	91.1695	131.216	180.693	148.075	134.464	146.203	182.776	163.851	159.07	114.822	71.7689			no	1110057K04Rik
1110058L19Rik	167.173	155.531	116.14	98.9933	92.1853	96.4595	113.937	126.432	94.8278	81.678	86.6523	84.8525	127.92	85.9886	103.409	116.618	110.875	67.6505	141.097	106.625	101.764	129.027	90.3366	117.127	68.509	91.3437	93.5788	90.1074	117.221	69.9382	146.281	95.8794	111.732	84.3943	105.773	98.3809	116.495	112.163	84.4771	92.4221			no	1110058L19Rik
1110059E24Rik	69.9285	137.296	58.0701	122.647	163.885	145.088	150.56	165.766	182.759	157.837	191.873	102.993	162.917	171.977	112.642	139.189	164.937	159.901	152.855	149.275	212.78	193.238	146.573	178.856	156.2	132.767	121.399	147.205	82.2295	126.139	88.4315	143.873	166.362	150.901	149.179	154.676	171.636	172.889	136.789	118.524			no	1110059E24Rik
1110059G10Rik	109.263	70.7932	68.3178	73.588	97.3067	97.2567	80.7054	105.828	102.586	78.3667	86.6523	83.097	74.821	93.0562	86.7897	66.9611	74.2218	63.5504	72.2281	61.6902	125.553	61.1818	47.8604	110.004	67.1388	74.3495	50.5831	74.9408	61.2347	57.4493	82.7914	89.3838	96.3733	82.7053	84.889	68.2444	86.4905	73.0154	64.0238	64.5416			no	1110059G10Rik
1110059M19Rik	3.2779	0	6.83178	1.75209	0	0	1.35639	3.74612	0	0	0	0	0	0	0	3.76186	6.41423	1.02501	0	0.761608	0	0	0	0	2.74036	0	0	0	0	0	3.36989	0.584032	1.70084	0	0	3.7337	0.253869	0	0.913453	0	Dw	Dw	no	1110059M19Rik
1110065P20Rik	5.46317	16.0894	6.83178	9.63652	5.12141	3.98593	3.39098	7.49225	2.58621	2.20751	6.18945	5.26671	2.41358	8.24549	6.46307	6.77134	7.33055	3.07502	2.51958	6.09286	2.64322	5.45184	0	5.53977	4.11054	3.18641	3.79373	1.78431	5.24869	2.49779	9.46144	6.24795	4.48982	4.55456	5.70738	5.72564	3.75189	3.66387	3.69689	3.17693			no	1110065P20Rik
1190002F15Rik	33.8716	21.4525	11.9556	0	0	0.797186	2.03459	1.87306	1.72414	0	0	0.58519	9.65433	0	6.46307	2.25711	0.916318	3.07502	0.839862	0.761608	1.32161	2.42304	2.39302	4.74838	4.11054	2.12427	2.52916	12.4901	50.7373	6.24449	22.4266	0.265729	1.87726	0.195063	5.37246	2.08282	0.97436	3.18815	2.92132	23.1573	DwUp	DwUp	no	1190002F15Rik
1190002N15Rik	28.4085	31.1061	34.1589	11.3886	24.3267	11.1606	14.2421	10.3018	7.75864	7.7263	3.09473	23.9928	7.24075	16.491	8.30966	19.5617	5.49791	20.5001	6.71889	19.0402	21.1458	17.567	14.9564	5.53977	15.072	13.8078	7.58747	8.02937	36.7408	32.4713	31.2245	15.6253	10.7675	11.6046	10.6805	15.1866	15.635	12.6877	12.1557	25.7472			no	1190002N15Rik
1190003K10Rik	0	0	0	0	0	0	0	0	0	0	0	0	0	0	0	0	0	0	0	0	0	0	0	0	0	0	0	0	0	0	0	0	0	0	0	0	0	0	0	0			no	1190003K10Rik
1190005I06Rik	0	0	0	6.13233	15.3642	7.97186	10.173	9.36531	13.7931	20.9714	15.4736	11.1186	15.6883	5.88963	9.23295	11.2856	10.9958	12.3001	8.39862	14.4705	13.2161	5.45184	5.3843	11.0795	4.11054	1.06214	8.85205	7.13722	15.7461	7.49338	0	9.8228	11.1105	15.8545	10.2703	11.5272	12.0284	7.30523	4.67491	10.1256			no	1190005I06Rik
1190007I07Rik	12.019	3.21787	5.9778	11.3886	16.6446	19.9296	8.81656	6.55572	10.3449	23.1789	6.18945	7.60747	12.0679	4.71171	0.923295	11.2856	27.4896	23.5752	11.7581	9.9009	13.2161	9.0864	8.37558	9.49676	9.59125	18.0563	7.58747	86.5388	96.226	59.9471	7.07155	15.9876	8.57238	12.3253	5.90097	20.7834	11.625	8.98625	11.745	80.904	Up	Up	no	1190007I07Rik
1200014J11Rik	33.8716	21.4525	29.889	37.67	37.1302	27.9015	33.9098	53.3823	50.8622	50.7728	38.1683	45.0596	38.6173	44.7612	43.3949	37.6186	26.5732	45.1003	31.0749	38.842	46.2564	38.7687	44.8692	33.2386	24.6632	31.8641	51.8477	32.1175	71.7321	37.4669	28.4044	34.2339	46.0514	44.6669	42.2578	36.4307	38.7244	38.9588	36.125	47.1055			no	1200014J11Rik
1300002E11Rik	41.5201	39.6871	21.3493	71.8359	62.7372	47.8311	54.2558	50.5727	60.345	38.6315	46.4209	26.3335	49.4784	32.9819	27.6989	58.685	76.0544	51.2503	41.1532	38.842	47.578	34.5283	37.6901	44.3182	57.5475	16.9942	37.9373	27.6567	22.7443	7.49338	34.1855	60.8014	55.0578	37.1286	36.7197	61.9966	42.5244	38.8455	37.493	19.2981			no	1300002E11Rik
1300002K09Rik	0	0	0	0	0	0	0	0	0	0	0	0	0	0	1.84659	0	0	0	0	0	0	0	0	0	0	0	0	2.67646	3.49913	0	0	0	0	0	0.61553	0	0	0	0	2.05853	Up	Up	no	1300002K09Rik
1300017J02Rik	0	0	0	0	0	0	0	0	0	0	0	0	0	0	0	0	0	0	0	0	0	0	0.598255	0.791396	0	0	0	0	0	0	0	0	0	0	0	0	0	0.463217	0	0			no	1300017J02Rik
1500004A13Rik	5.46317	8.581	1.70794	4.38024	5.12141	3.98593	10.173	8.42878	17.2414	11.0376	20.6315	3.51114	1.20679	7.06756	4.61648	3.00949	0.916318	1.02501	9.23848	7.61608	7.92967	6.0576	4.18779	7.91396	8.22108	7.43495	3.79373	1.78431	0	1.2489	5.2507	4.49586	11.9477	11.7267	4.29694	1.65027	8.26141	6.05312	6.48325	1.01107			no	1500004A13Rik
1500009C09Rik	0	0	0	0	0	0	1.35639	0	0	1.10376	2.06315	1.17038	0	0	1.84659	0	0	0	0	0	0	0	0	0	1.37018	0	1.26458	2.67646	5.24869	0	0	0	0.452131	1.44576	0.61553	0	0	0	0.878252	2.64172	Up	Up	no	1500009C09Rik
1500009L16Rik	49.1685	61.1396	23.9112	3.50419	1.28035	4.78311	2.03459	0.936531	4.31035	1.10376	0	2.34076	0	9.42341	7.38636	3.76186	2.74896	9.22506	4.19931	3.04643	9.25128	1.21152	3.58953	1.58279	2.74036	5.31068	6.32289	51.7449	80.4799	46.2092	44.7398	3.18922	2.42716	1.14817	5.60326	5.24529	5.49901	2.12795	4.79131	59.478	DwUp	DwUp	no	1500009L16Rik
1500011B03Rik	16.3895	33.2514	30.743	30.6617	26.8874	28.6987	43.4046	30.9055	35.3449	28.6977	27.8525	23.9928	4.82716	15.313	32.3153	34.6091	43.067	30.7502	28.5553	25.8947	39.6484	19.9901	23.332	34.8214	41.1054	30.8019	18.9687	16.9509	40.24	11.2401	26.7946	28.7492	36.5517	26.8477	17.4852	36.1421	31.3661	26.0478	30.292	22.8103			no	1500011B03Rik
1500011K16Rik	52.4464	60.067	50.3843	84.9766	90.905	84.5017	78.6709	66.4937	68.9657	83.8855	79.4313	90.7044	103.784	82.4549	80.3267	100.065	99.8787	89.1756	58.7903	90.6313	80.6183	92.0756	73.5854	90.2192	95.9125	94.5301	77.1393	44.6076	87.4782	37.4669	54.2992	86.7944	71.3767	84.6737	88.8552	96.3732	76.68	85.2934	89.194	56.5176			no	1500011K16Rik
1500012F01Rik	519.001	380.782	287.789	833.997	756.688	1112.87	1416.75	1454.43	1337.93	2111.49	2022.92	2031.19	2126.37	1471.23	1174.43	540.955	1032.69	713.405	886.054	1911.64	1198.7	1851.2	670.046	1509.98	785.113	1074.88	1039.48	1110.73	2067.98	814.281	395.857	901.185	1403.04	2055.2	1590.68	762.35	1332.13	1343.74	966.493	1331			no	1500012F01Rik
1500015A07Rik	15.2969	8.581	11.1016	4.38024	5.12141	3.18874	4.06918	7.49225	7.75864	5.51878	5.15788	9.94823	1.20679	7.06756	4.61648	5.2666	4.58159	1.02501	5.03917	6.09286	2.64322	5.45184	2.39302	3.16559	6.8509	1.06214	3.79373	4.46076	6.99825	1.2489	11.6598	4.23013	6.44002	6.87496	4.29694	3.6244	4.59175	3.67015	3.90226	4.23597			no	1500015A07Rik
1500015O10Rik	25.1306	6.43575	6.83178	0	0	0	1.35639	8.42878	2.58621	9.93381	22.6947	2.34076	7.24075	2.35585	9.23295	0.752372	0.916318	1.02501	1.67972	3.80804	3.96484	3.0288	1.19651	16.6193	5.48072	2.12427	0	0	0	3.74669	12.7994	0	4.1238	11.6564	6.27652	0.897899	3.15087	6.94821	2.535	1.2489			no	1500015O10Rik
1500016L03Rik	0	0	0	0	0	0	0	0	0	0	0	0	1.20679	0	0	0	0	0	0	0	0	0	0	0	0	0	0	0.892153	0	0	0	0	0	0	0.402264	0	0	0	0	0.297384			no	1500016L03Rik
1600002D24Rik	0	0	0	0	0	0	0	0	0	0	0	0	0	0	0	0	0	0	0	0	1.32161	0	0	0	1.37018	0	0	0	0	0	0	0	0	0	0	0	0.440537	0	0.456726	0			no	1600002D24Rik
1600002H07Rik	14.2042	7.50837	9.39369	25.4054	15.3642	15.1465	24.4151	9.36531	17.2414	11.0376	18.5684	9.94823	14.4815	20.0248	9.23295	21.8188	8.24687	12.3001	12.5979	27.4179	22.4674	9.69216	13.7599	7.12257	10.9614	20.1806	18.9687	27.6567	24.4939	23.729	10.3688	18.6387	17.0073	13.1847	14.5797	14.1219	20.8277	10.1915	16.7036	25.2932			no	1600002H07Rik
1600002K03Rik	44.798	31.1061	30.743	78.8443	81.9425	81.313	48.8302	61.811	44.8277	36.424	26.821	33.3558	25.3426	29.4482	20.3125	66.2087	70.5565	75.8505	26.8756	45.6965	47.578	16.9613	14.3581	44.3182	30.1439	21.2427	22.7624	16.0587	34.9913	14.9868	35.549	80.6999	51.823	32.2002	25.0344	70.8719	40.05	25.2125	24.7164	22.0123			no	1600002K03Rik
1600010M07Rik	1.09263	0	0	0.876047	0	0.797186	0	0	0	0	1.03158	1.75557	0	0	0.923295	0	0	0	0.839862	0	0	0	0	0	0	0	0	0	0	0	0.364211	0.557744	0	0.929048	0.307765	0	0.279954	0	0	0			no	1600010M07Rik
1600012H06Rik	34.9643	30.0335	32.4509	21.9012	29.4481	42.2508	42.0482	35.5882	47.4139	30.9052	33.0104	40.9633	37.4105	37.6937	55.3977	27.0854	29.3222	34.8502	47.8721	37.3188	50.2213	47.8551	44.8692	53.0236	34.2545	40.3612	40.4665	10.7058	27.993	7.49338	32.4829	31.2	41.6834	34.9596	43.5006	30.4193	45.1374	48.5826	38.3607	15.3974			no	1600012H06Rik
1600014C10Rik	34.9643	28.9609	18.7874	6.13233	6.40176	6.37749	8.81656	2.80959	2.58621	8.83005	3.09473	8.19266	13.2747	9.42341	8.30966	14.2951	10.9958	13.3251	5.87903	7.61608	3.96484	8.48064	11.3669	8.70536	16.4422	11.6835	6.32289	7.13722	0	8.74228	27.5708	6.30386	4.73746	6.70581	10.3359	12.872	5.81998	9.51762	11.4828	5.29317			no	1600014C10Rik
1600014C23Rik	0	0	0	0	0	0	0	0	0	0	0	0	0	0	0	0	0	0	0	0	0	0	0	0	0	2.12427	0	0	0	0	0	0	0	0	0	0	0	0	0.708091	0			no	1600014C23Rik
1600014K23Rik	0	0	0	0	0	0	0	0	0	0	0	0	0	0	0	0	0	0	0	0	0	0	0	0	0	0	0	1.78431	1.74956	0	0	0	0	0	0	0	0	0	0	1.17796			no	1600014K23Rik
1600016N20Rik	0	0	0	0	0	0	0	0	0	1.10376	0	0.58519	0	0	0	0	0	0	0	0	0	0	0	0	1.37018	2.12427	1.26458	0	5.24869	0	0	0	0	0.562982	0	0	0	0	1.58634	1.74956			no	1600016N20Rik
1600019K03Rik	5.46317	4.2905	4.26986	0	1.28035	0	0.678197	0	0	0	0	0	0	0	0	0	0	0	0	0	0	0	0	0	0	0	0	0	0	0	4.67451	0.426784	0.226066	0	0	0	0	0	0	0	Dw	Dw	no	1600019K03Rik
1600020E01Rik	2.18527	4.2905	5.9778	3.50419	2.5607	4.78311	8.81656	6.55572	6.0345	16.5564	7.22103	3.51114	21.7222	9.42341	12.9261	0.752372	7.33055	1.02501	7.55875	2.28482	6.60806	10.2979	11.3669	15.0365	28.7738	15.932	8.85205	6.24507	5.24869	1.2489	4.15119	3.616	7.13559	9.09617	14.6906	3.03598	5.48388	12.2338	17.8526	4.24755			no	1600020E01Rik
1600023N17Rik	0	0	0	0	0	0	0	0	0	0	0	0	1.20679	0	0	0	0	2.05001	0	0	0	0.60576	0	0	0	0	0	1.78431	0	0	0	0	0	0	0.402264	0.683338	0	0.20192	0	0.594768			no	1600023N17Rik
1600025M17Rik	0	0	1.70794	0	0	0	0	0	0	0	0	0	0	3.53378	0	0	0	0	0	0	0	0	0	0	0	0	0	0	0	0	0.569315	0	0	0	1.17793	0	0	0	0	0			no	1600025M17Rik
1600029D21Rik	0	0	0	33.2898	3.84106	11.1606	54.934	70.2398	59.4829	54.0841	66.0208	55.593	92.9229	164.91	198.508	2.25711	3.66527	8.20006	31.9147	40.3652	55.5077	102.979	80.1662	84.6794	150.72	151.885	97.3725	15.1666	20.9948	16.2357	0	16.0972	61.5522	58.566	152.114	4.70748	42.5959	89.275	133.326	17.4657	D10Up	D10Up	no	1600029D21Rik
1600029O15Rik	0	1.07262	1.70794	3.50419	6.40176	3.18874	3.39098	3.74612	6.89657	0	7.22103	0	0	0	1.84659	3.76186	2.74896	1.02501	2.51958	1.52322	5.28645	1.21152	2.39302	3.95698	1.37018	0	1.26458	0.892153	0	1.2489	0.926856	4.3649	4.67789	2.40701	0.61553	2.51194	3.10975	2.52051	0.878252	0.713683			no	1600029O15Rik
1700001C02Rik	0	0	0	0	0	0	0	0	0	0	0	0	0	0	0	0	0	0	0	0	0	0	0	0	0	0	0	0.892153	0	0	0	0	0	0	0	0	0	0	0	0.297384			no	1700001C02Rik
1700001G11Rik	0	3.21787	0	2.62814	0	1.59437	0	0	0	0	0	0.58519	1.20679	0	0	0	0	1.02501	0	0	2.64322	0.60576	0	0.791396	0	1.06214	1.26458	0.892153	0	0	1.07262	1.4075	0	0.195063	0.402264	0.341669	0.881075	0.465719	0.775571	0.297384			no	1700001G11Rik
1700001G17Rik	1.09263	5.36312	1.70794	0	0	0.797186	0	0	0	1.10376	0	0	0	0	0.923295	0.752372	0	0	0	0	2.64322	0	0	0.791396	0	0	0	0	0	0	2.72123	0.265729	0	0.367919	0.307765	0.250791	0.881075	0.263799	0	0	Dw	Dw	no	1700001G17Rik
1700001J03Rik	0	0	0	0	0	0	0	0	0	0	0	0.58519	0	0	0	0	0	0	0	0	0	0	0	0	0	0	0	0	0	0	0	0	0	0.195063	0	0	0	0	0	0			no	1700001J03Rik
1700001J11Rik	0	0	1.70794	0	2.5607	0	0.678197	0.936531	0	0	3.09473	0	0	0	0	0	0	0	0	0.761608	0	0	0	0	0	0	0	0	0	3.74669	0.569315	0.853568	0.538243	1.03158	0	0	0.253869	0	0	1.2489			no	1700001J11Rik
1700001L05Rik	4.37053	0	3.41589	0.876047	1.28035	2.39156	0	0	4.31035	1.10376	1.03158	0.58519	2.41358	0	0	0	0.916318	2.05001	0	0	1.32161	0	0	0	1.37018	0	1.26458	8.92153	1.74956	13.7379	2.59547	1.51599	1.43678	0.906841	0.804527	0.988777	0.440537	0	0.878252	8.13632	Up	Up	no	1700001L05Rik
1700001L19Rik	0	0	0	0	1.28035	0	2.03459	0	0	1.10376	0	0	0	0	0	0	0.916318	0	7.55875	3.04643	1.32161	1.21152	1.19651	0.791396	4.11054	0	0	0	0	0	0	0.426784	0.678197	0.367919	0	0.305439	3.9756	1.06648	1.37018	0	D10sUp	D10sUp	no	1700001L19Rik
1700001O22Rik	0	0	0	0.876047	0	0	0	0	0	0	0	0	0	0	0	0	0	0	0	0.761608	0	0	0	0.791396	0	0	2.52916	0	0	0	0	0.292016	0	0	0	0	0.253869	0.263799	0.843052	0			no	1700001O22Rik
1700001P01Rik	0	0	0	0	0	0.797186	0.678197	0	0.862071	3.31127	2.06315	0	1.20679	0	0.923295	0	0	1.02501	1.67972	0	0	1.81728	8.97383	6.33117	2.74036	3.18641	2.52916	8.92153	6.99825	7.49338	0	0.265729	0.513423	1.79147	0.710029	0.341669	0.559908	5.70743	2.81864	7.80439	Up	eUp	no	1700001P01Rik
1700003E16Rik	0	0	0	0	0	0	0	0	0	0	0	0	0	0	0	0	0	0	0.839862	0	0	0	0.598255	0	0	0	0	0	0	0	0	0	0	0	0	0	0.279954	0.199418	0	0			no	1700003E16Rik
1700003E24Rik_loc1	0	0	0	0	0	0	0	0	1.72414	0	0	0	0	0	0	0	0	0	0	0	0	0	0	0	0	0	1.26458	0	0	0	0	0	0.574714	0	0	0	0	0	0.421526	0			no	1700003E24Rik_loc1
1700003G18Rik	0	0	0	0	0	0	0	0	0	0	0	0	0	1.17793	0	0	0.916318	0	0	1.52322	0	0	0	0	0	0	0	0	0	0	0	0	0	0	0.392642	0.305439	0.507738	0	0	0			no	1700003G18Rik
1700003H04Rik	0	0	0	0	0	0	0	0	0	0	0	1.75557	0	0	0	0	0	0	0	0	0	0	0	2.37419	0	0	1.26458	0	0	0	0	0	0	0.58519	0	0	0	0.791396	0.421526	0			no	1700003H04Rik
1700003L19Rik	0	0	0	0	0	0	0	0	0	0	0	0	0	0	0	0	0	0	0	0	0	0	0	0	0	0	0	0	0	0	0	0	0	0	0	0	0	0	0	0			no	1700003L19Rik
1700003M02Rik	0	0	0	0	0	0	0	0	0	0	1.03158	0	0	0	0	1.50474	0	0	1.67972	0.761608	0	0	0	0	0	0	0	0	0	2.49779	0	0	0	0.343858	0	0.501581	0.813777	0	0	0.832598			no	1700003M02Rik
1700003M07Rik	1.09263	3.21787	0	5.25628	0	0.797186	1.35639	0.936531	0	3.31127	7.22103	4.68152	1.20679	5.88963	3.69318	0	15.5774	2.05001	2.51958	1.52322	0	0.60576	0	0	2.74036	1.06214	2.52916	0	0	0	1.43684	2.01782	0.764308	5.07127	3.59653	5.87581	1.3476	0.20192	2.11055	0	D10Up	D3Up	no	1700003M07Rik
1700003P14Rik	0	0	0	0	0	0	0	0	0	0	0	1.17038	0	0	0	0	0	0	0	3.04643	3.96484	0	0	0	0	0	0	0	0	0	0	0	0	0.390127	0	0	2.33709	0	0	0	D10sUp	D10sUp	no	1700003P14Rik
1700006H21Rik	0	0	0	0	0	0	0	0	0	0	0	0	0	0	0	0	0	0	0	0	0	0	0	0	0	0	0	0	0	0	0	0	0	0	0	0	0	0	0	0			no	1700006H21Rik
1700007F19Rik	0	0	2.56192	0	0	0	0	0	0	0	0	0	0	0	0	0	0	0	0	0	0	0	0	0	0	0	0	0	0	0	0.853972	0	0	0	0	0	0	0	0	0			no	1700007F19Rik
1700007G11Rik	0	0	0	0	1.28035	0	0	1.87306	0	0	0	0	0	0	0	0	0	0	0.839862	0.761608	0	0	0	0	0	0	0	0.892153	0	0	0	0.426784	0.624354	0	0	0	0.533823	0	0	0.297384			no	1700007G11Rik
1700007J10Rik	1.09263	0	0	0	0	0	0.678197	0	0.862071	0	0	0	0	1.17793	0	0.752372	0	1.02501	0	0	0	0.60576	0.598255	0.791396	0	0	0	0	0	0	0.364211	0	0.513423	0	0.392642	0.592459	0	0.665137	0	0			no	1700007J10Rik
1700007K09Rik	0	0	0	0	0	1.59437	0.678197	0.936531	0	0	0	1.75557	0	0	0	0	0	0	0	0	0	0	0	0	1.37018	0	0	0	0	0	0	0.531457	0.538243	0.58519	0	0	0	0	0.456726	0			no	1700007K09Rik
1700007K13Rik	4.37053	0	5.12383	0	0	0.797186	0.678197	2.80959	1.72414	5.51878	2.06315	1.17038	1.20679	1.17793	4.61648	3.76186	0	0	0	0.761608	3.96484	0.60576	0	0.791396	0	3.18641	6.32289	3.56861	19.2452	9.99118	3.16479	0.265729	1.73731	2.91744	2.33373	1.25395	1.57548	0.465719	3.16977	10.935	Up	Up	no	1700007K13Rik
1700007L15Rik	2.18527	9.65362	2.56192	0.876047	5.12141	2.39156	6.78197	3.74612	5.17243	0	1.03158	0	2.41358	2.35585	0.923295	3.00949	3.66527	2.05001	2.51958	1.52322	3.96484	1.21152	1.19651	1.58279	5.48072	4.24854	2.52916	3.56861	8.74782	2.49779	4.80027	2.79634	5.23351	0.343858	1.89758	2.90826	2.66921	1.33027	4.08614	4.93807			no	1700007L15Rik
1700008F21Rik	0	0	0	0	0	0	0	0	0	0	0	0	0	0	0	0	0	0	0	0	0	0	0	0	0	0	0	0	0	0	0	0	0	0	0	0	0	0	0	0			no	1700008F21Rik
1700008I05Rik	0	0	0	13.1407	15.3642	5.5803	16.2767	13.1114	15.5173	15.4526	13.4105	23.9928	14.4815	43.5833	22.1591	4.51423	7.33055	10.2501	14.2776	15.9938	15.8593	34.5283	29.3145	39.5698	58.9177	37.1748	20.2332	0	0	3.74669	0	11.3617	14.9685	17.6186	26.7413	7.36495	15.3769	34.4709	38.7752	1.2489	D10Up	D10Up	no	1700008I05Rik
1700008J07Rik	4.37053	3.21787	0	0.876047	0	0	2.03459	0	0	0	2.06315	1.75557	1.20679	1.17793	0.923295	0.752372	0.916318	1.02501	0	1.52322	0	0	0	1.58279	4.11054	0	0	3.56861	3.49913	4.99559	2.52947	0.292016	0.678197	1.27291	1.10267	0.897899	0.507738	0.527598	1.37018	4.02111			no	1700008J07Rik
1700008O03Rik	0	0	0	0	0	0	0	0	0	0	0	0	0	0	0	0	0	0	0	0	0	0	0	0	0	0	0	0	0	0	0	0	0	0	0	0	0	0	0	0			no	1700008O03Rik
1700009N14Rik	4.37053	15.0167	8.53972	0	0	0.797186	0	0	0	0	0	0	0	2.35585	0	0	0	0	1.67972	0	0	0	0	0	0	0	0	0	0	0	9.309	0.265729	0	0	0.785284	0	0.559908	0	0	0	Dw	Dw	no	1700009N14Rik
1700009P17Rik	0	0	0	1.75209	0	0	1.35639	1.87306	0	1.10376	0	0.58519	0	0	0	0	0	0	0	0	1.32161	0	0	0	0	0	2.52916	0	0	3.74669	0	0.584032	1.07649	0.562982	0	0	0.440537	0	0.843052	1.2489			no	1700009P17Rik
1700010D01Rik	1.09263	0	0	0	0	0	0	0	0.862071	0	0	0	0	0	0	0	0	0	0	0	0	2.42304	0	0	1.37018	2.12427	0	0	0	0	0.364211	0	0.287357	0	0	0	0	0.80768	1.16482	0			no	1700010D01Rik
1700010I14Rik	1.09263	3.21787	5.12383	5.25628	2.5607	1.59437	2.71279	1.87306	3.44828	1.10376	0	1.75557	2.41358	1.17793	7.38636	1.50474	3.66527	1.02501	1.67972	2.28482	0	7.87488	3.58953	0.791396	0	2.12427	1.26458	0	0	0	3.14478	3.13712	2.67804	0.953109	3.65929	2.06501	1.32152	4.08527	1.12962	0			no	1700010I14Rik
1700010J16Rik	0	0	0	0	0	0	0	0	0	0	0	0	0	0	0	0	0	0	0	0	0	0	0	0	0	1.06214	0	0	0	0	0	0	0	0	0	0	0	0	0.354045	0			no	1700010J16Rik
1700010K23Rik	0	0	0	0	0	0	0	0	0	1.10376	0	0	0	0	0	0	0	0	0	0	0	0	0	0	0	1.06214	0	0	0	0	0	0	0	0.367919	0	0	0	0	0.354045	0			no	1700010K23Rik
1700011E24Rik	0	0	0	0	0	0	0	0	0	0	0	0	0	0	0	0	0	0	0	0	0	0	0	0	0	0	0	0	0	0	0	0	0	0	0	0	0	0	0	0			no	1700011E24Rik
1700011J10Rik	9.8337	10.7262	5.12383	0.876047	7.68211	9.56623	10.8512	4.68266	4.31035	11.0376	6.18945	8.77785	7.24075	10.6013	1.84659	1.50474	3.66527	6.15004	4.19931	6.85447	9.25128	7.87488	2.99128	9.49676	15.072	21.2427	8.85205	5.35292	12.2469	6.24449	8.56126	6.04146	6.61472	8.66829	6.56289	3.77335	6.76835	6.78764	15.0556	7.94812			no	1700011J10Rik
1700011L22Rik	1.09263	0	0	0	0	0	0	0	0	0	0	0	0	0	0	0	0	0	0	0	0	0	0	0	0	0	0	0	0	0	0.364211	0	0	0	0	0	0	0	0	0			no	1700011L22Rik
1700011M02Rik	0	0	0	0	0	0	0	0	0	0	0	0	0	0	0	0	0	0	0	0.761608	0	0	0	0	0	0	0	2.67646	5.24869	14.9868	0	0	0	0	0	0	0.253869	0	0	7.63731	Up	Up	no	1700011M02Rik
1700012B07Rik	0	0	0	0	0	0	0	0	0	0	0	0	0	0	0	0	0	0	0	0	0	0	0	0	0	0	0	0	0	0	0	0	0	0	0	0	0	0	0	0			no	1700012B07Rik
1700012B15Rik	3.2779	5.36312	3.41589	5.25628	2.5607	0.797186	2.03459	7.49225	1.72414	2.20751	2.06315	2.34076	4.82716	1.17793	5.53977	0.752372	0.916318	5.12503	0.839862	0	1.32161	7.26912	2.39302	2.37419	1.37018	6.37282	2.52916	4.46076	0	2.49779	4.01897	2.87139	3.75033	2.20381	3.84829	2.26457	0.720491	4.01211	3.42405	2.31952			no	1700012B15Rik
1700012D01Rik	1.09263	2.14525	1.70794	0.876047	0	0	1.35639	0	0	0	1.03158	0	0	1.17793	0	3.76186	0	1.02501	0	0	0	0	0	1.58279	0	2.12427	1.26458	0	0	0	1.64861	0.292016	0.452131	0.343858	0.392642	1.59562	0	0.527598	1.12962	0			no	1700012D01Rik
1700012D14Rik	1.09263	1.07262	0	0.876047	0	0.797186	1.35639	0.936531	1.72414	0	4.1263	0.58519	0	2.35585	0.923295	0.752372	0.916318	4.10003	0	0.761608	0	0	0	0	0	1.06214	0	0	0	0	0.721753	0.557744	1.33902	1.5705	1.09305	1.92291	0.253869	0	0.354045	0			no	1700012D14Rik
1700012P22Rik	0	0	0	0	0	0	0	0	0	0	0	0	0	0	0	0	0	0	0	0	0	0	0	0	0	0	0	0	0	0	0	0	0	0	0	0	0	0	0	0			no	1700012P22Rik
1700013F07Rik	0	0	1.70794	0	0	0	1.35639	0	0	2.20751	1.03158	0	0	0	0	0	0	0	0	0	0	0	0	0	0	0	0	0	0	0	0.569315	0	0.452131	1.0797	0	0	0	0	0	0			no	1700013F07Rik
1700013G23Rik	0	3.21787	0	0	0	0	0	0.936531	0	0	0	0	0	0	0.923295	0	0	0	0	1.52322	1.32161	0	0	0	0	0	0	0	3.49913	0	1.07262	0	0.312177	0	0.307765	0	0.948276	0	0	1.16638			no	1700013G23Rik
1700013G24Rik	0	0	0	0	0	0	0	0	0	0	0	0	0	0	0	0	0	0	0	0	0	0	0	0.791396	0	0	0	0	0	0	0	0	0	0	0	0	0	0.263799	0	0			no	1700013G24Rik
1700013H16Rik	0	0	0	0	0	0	0	0	0	0	0	0.58519	1.20679	0	0	0	0	0	0	0	1.32161	0.60576	0	0	0	0	0	1.78431	0	2.49779	0	0	0	0.195063	0.402264	0	0.440537	0.20192	0	1.42737			no	1700013H16Rik
1700015F17Rik	0	0	0	0	0	0	0	0	0	0	0	0	0	3.53378	0	0	0	0	0	0	0	0	0	0	0	0	0	0	0	0	0	0	0	0	1.17793	0	0	0	0	0			no	1700015F17Rik
1700016C15Rik	0	0	0	0	0	0	0	0	0	0	0	0	0	0	0	0	0	0	0	0	0	0.60576	0	0	0	0	0	0	0	0	0	0	0	0	0	0	0	0.20192	0	0			no	1700016C15Rik
1700016D06Rik	0	0	0	0	0	0	0	0	0	0	0	2.34076	0	0	0	1.50474	0	0	2.51958	0	0	0	0	0	0	0	0	0	5.24869	0	0	0	0	0.780253	0	0.501581	0.839862	0	0	1.74956			no	1700016D06Rik
1700016H13Rik	0	0	0	1.75209	3.84106	0	1.35639	0	0.862071	0	3.09473	1.17038	1.20679	0	0	0	0	0	0	0	1.32161	0	0.598255	0	0	0	0	0	0	0	0	1.86438	0.739488	1.4217	0.402264	0	0.440537	0.199418	0	0			no	1700016H13Rik
1700016K19Rik	0	0	0	0	0	0	0	0	0	0	0	0	0	0	0	0	0	0	0	0	0	0	0	0	0	0	0	0.892153	0	0	0	0	0	0	0	0	0	0	0	0.297384			no	1700016K19Rik
1700016P04Rik	0	0	0	0	0	0	0	0	0	0	1.03158	0	0	0	0	0	0	0	0	0	0	0	0	0	0	1.06214	0	0	0	0	0	0	0	0.343858	0	0	0	0	0.354045	0			no	1700016P04Rik
1700017B05Rik	18.5748	18.2346	40.9907	7.88443	10.2428	5.5803	3.39098	7.49225	2.58621	8.83005	5.15788	5.26671	6.03395	8.24549	5.53977	14.2951	3.66527	3.07502	1.67972	5.33125	1.32161	2.42304	5.98255	4.74838	4.11054	7.43495	3.79373	12.4901	29.7426	9.99118	25.9333	7.90251	4.48982	6.41821	6.6064	7.01178	2.77753	4.38466	5.11307	17.408			no	1700017B05Rik
1700017J07Rik	0	0	0	0	0	0	0	0	0	0	0	0	0	0	0	0	0	0	0	0	0	0	0	0	0	0	0	2.67646	0	0	0	0	0	0	0	0	0	0	0	0.892153			no	1700017J07Rik
1700017N19Rik	0	0	0	0	2.5607	0	0	0	0	0	0	0	0	0	0	0	0	0	0	0	0	0	0	0	0	0	0	0	0	0	0	0.853568	0	0	0	0	0	0	0	0			no	1700017N19Rik
1700018B08Rik	0	0	0	0	0	0	0	0	0	0	1.03158	2.34076	0	0	0	0.752372	0	0	0	0	0	0	0	0	0	0	0	0	0	1.2489	0	0	0	1.12411	0	0.250791	0	0	0	0.416299			no	1700018B08Rik
1700018B24Rik	0	0	0	0	0	0	0	0	0	0	0	0	0	1.17793	0	0	0	0	0	0	0	0	0	0	0	0	0	0	0	0	0	0	0	0	0.392642	0	0	0	0	0			no	1700018B24Rik
1700018F24Rik	0	0	0	0	0	0	0	0	0	0	0	0	0	0	0	0	0	0	0	0	0	0	3.58953	0	0	0	0	0	0	0	0	0	0	0	0	0	0	1.19651	0	0			no	1700018F24Rik
1700018G05Rik	0	0	0	0	0	0	0	0	0	0	0	0	0	0	0	0	0	0	0	0	0	0	0	0	0	0	0	0	0	0	0	0	0	0	0	0	0	0	0	0			no	1700018G05Rik
1700019A02Rik	0	0	0	0.876047	0	0	0	0	0	0	0	0	3.62037	0	0	0	0	0	0	0	0	0.60576	0	0	1.37018	0	6.32289	4.46076	5.24869	4.99559	0	0.292016	0	0	1.20679	0	0	0.20192	2.56436	4.90168	Up	eUp	no	1700019A02Rik
1700019B03Rik	0	0	0	4.38024	0	0	0	0	0	1.10376	0	0	0	0	0	0	0	0	0.839862	0	0	0	0	0	0	0	0	0	0	0	0	1.46008	0	0.367919	0	0	0.279954	0	0	0			no	1700019B03Rik
1700019B21Rik	0	0	0	0	0	0	0	0	0	0	0	1.17038	0	0	0	0	0	0	0	3.04643	0	0	0	0	0	0	0	0	0	0	0	0	0	0.390127	0	0	1.01548	0	0	0			no	1700019B21Rik
1700019D03Rik	0	0	0	0	0	0	12.8857	10.3018	2.58621	13.2451	7.22103	4.09633	15.6883	7.06756	11.0795	2.25711	2.74896	0	8.39862	7.61608	6.60806	13.3267	15.5546	13.4537	16.4422	22.3049	29.0853	44.6076	29.7426	32.4713	0	0	8.59127	8.18748	11.2785	1.66869	7.54092	14.1117	22.6108	35.6072	Up	eUp	no	1700019D03Rik
1700019E08Rik	0	0	0	0.876047	0	0	0	0	0	0	0	1.75557	0	0	0	0	0	0	0	0	0	0	0	0	0	0	0	6.24507	0	0	0	0.292016	0	0.58519	0	0	0	0	0	2.08169	Up	Up	no	1700019E08Rik
1700019G17Rik	0	0	0	1.75209	0	6.37749	5.42558	0	1.72414	0	2.06315	1.17038	0	3.53378	0	4.51423	6.41423	1.02501	0	0.761608	0	9.69216	0	0.791396	0	4.24854	3.79373	1.78431	0	0	0	2.70986	2.38324	1.07784	1.17793	3.98449	0.253869	3.49452	2.68076	0.594768			no	1700019G17Rik
1700019G24Rik	0	0	1.70794	0.876047	0	2.39156	0	0	1.72414	0	0	0	0	0	0	0	0	1.02501	0	0	0	0	0	0	0	0	0	0	0	0	0.569315	1.0892	0.574714	0	0	0.341669	0	0	0	0			no	1700019G24Rik
1700019L03Rik	0	0	0	0	1.28035	0	0	0	0	0	1.03158	0	0	0	0	0	0	0	0	0	0	0	0	0	0	0	0	0	0	0	0	0.426784	0	0.343858	0	0	0	0	0	0			no	1700019L03Rik
1700020D05Rik	0	0	0	0	0	0	0	0	0	0	0	0	0	0	0.923295	0	0	0	0	0	0	1.21152	0	0	0	1.06214	0	0.892153	0	1.2489	0	0	0	0	0.307765	0	0	0.40384	0.354045	0.713683			no	1700020D05Rik
1700020I14Rik	7.64843	10.7262	29.035	10.5126	15.3642	13.5522	14.2421	12.1749	18.1035	16.5564	10.3158	12.8742	8.44754	7.06756	15.696	6.01897	4.58159	13.3251	17.6371	11.4241	15.8593	15.7498	10.1703	14.2451	10.9614	14.8699	13.9104	15.1666	13.9965	13.7379	15.8032	13.143	14.8402	13.2488	10.4037	7.97522	14.9735	13.3884	13.2472	14.3003			no	1700020I14Rik
1700020L24Rik	0	0	0	0	0	0	0	0	0	0	0	0	1.20679	0	0	0	0	0	0	0	0	0	0	0	0	0	0	0	0	0	0	0	0	0	0.402264	0	0	0	0	0			no	1700020L24Rik
1700020N01Rik	0	0	0	0	0	0	0	0	0	0	0	0	0	0	0	0	0	0	0	0	0	0	0	0	0	0	0	0.892153	0	0	0	0	0	0	0	0	0	0	0	0.297384			no	1700020N01Rik
1700020N15Rik	0	0	0	0	0	0	0	0	0	0	0	0	0	0	0	0	0	0	0	0	0	0	0	0	0	0	1.26458	0	0	2.49779	0	0	0	0	0	0	0	0	0.421526	0.832598			no	1700020N15Rik
1700021F05Rik	68.8359	76.1563	81.1273	196.235	218.94	186.541	214.988	173.258	209.483	182.12	184.652	99.4823	100.164	95.4121	112.642	188.093	156.69	175.276	197.367	163.746	429.524	84.2007	78.3715	182.021	130.167	96.6544	98.6371	129.362	87.4782	86.1739	75.3732	200.572	199.243	155.418	102.739	173.353	263.546	114.864	108.486	101.005			no	1700021F05Rik
1700021K19Rik	8.74107	7.50837	27.3271	23.6533	17.9249	14.3493	29.8407	19.6672	32.7587	18.7639	19.5999	25.7484	10.8611	15.313	17.5426	17.3045	10.9958	19.4751	28.5553	22.0866	23.789	22.4131	33.5023	34.03	12.3316	19.1185	17.7041	7.13722	15.7461	4.99559	14.5255	18.6425	27.4222	21.3707	14.5723	15.9252	24.8103	29.9818	16.3847	9.29296			no	1700021K19Rik
1700021N21Rik	0	0	0	0	0	0	0	0	0	0	1.03158	0	0	0	0	0	0	0	0	0	0	0	0	0	0	0	0	0	0	0	0	0	0	0.343858	0	0	0	0	0	0			no	1700021N21Rik
1700022A21Rik	0	0	0	0	0	0	0	0	0	0	0	0	0	0	0	0	0	2.05001	0	0	0	0	0	0	0	0	0	0	0	0	0	0	0	0	0	0.683338	0	0	0	0			no	1700022A21Rik
1700023F02Rik	0	0	0	0.876047	0	0	0	0	0	0	0	0	0	0	0	0	0	0	0	0	0	0	0	0	0	0	0	0	0	0	0	0.292016	0	0	0	0	0	0	0	0			no	1700023F02Rik
1700023F06Rik	0	0	0	0	0	0	0	0	0	0	0	0	0	0	0	0	0	0	0	0	0	0	0	0	0	0	0	0.892153	1.74956	0	0	0	0	0	0	0	0	0	0	0.880572			no	1700023F06Rik
1700023L04Rik	0	0	0	0	0	0	0.678197	0	0	0	0	0	0	1.17793	0	0	0	0	0	0	1.32161	0	0	0	0	0	1.26458	0	0	0	0	0	0.226066	0	0.392642	0	0.440537	0	0.421526	0			no	1700023L04Rik
1700024F13Rik	0	0	0	0	0	0	0	0	0	0	0	0	0	0	0	0	0	0	0	0	0	0	0	0	0	0	0	0	0	0	0	0	0	0	0	0	0	0	0	0			no	1700024F13Rik
1700024G13Rik	0	0	0	0	0	0	0	0	0	0	0	0	0	0	0	0	0	0	0	0	0	0	0	0	0	0	0	0	3.49913	0	0	0	0	0	0	0	0	0	0	1.16638			no	1700024G13Rik
1700024P04Rik	0	0	0	0	0	0	0	0	1.72414	0	0	0	0	0	0	0	0	0	0	0	0	0	0	0	0	0	0	0	0	0	0	0	0.574714	0	0	0	0	0	0	0			no	1700024P04Rik
1700024P16Rik	1.09263	0	0.853972	1.75209	0	0.797186	0	0	0	0	0	0	0	0	0	0	1.83264	0	0.839862	0	0	0	0	0	0	0	0	0	0	0	0.648868	0.84976	0	0	0	0.610879	0.279954	0	0	0			no	1700024P16Rik
1700025G04Rik	5.46317	12.8715	19.6414	24.5293	12.8035	17.5381	20.3459	18.7306	15.5173	11.0376	24.7578	26.3335	18.1019	9.42341	6.46307	30.0949	21.0753	13.3251	23.5161	15.9938	19.8242	16.9613	14.9564	12.6623	2.74036	9.55923	3.79373	8.02937	3.49913	8.74228	12.6587	18.2903	18.1979	20.7096	11.3294	21.4984	19.778	14.86	5.36444	6.75693			no	1700025G04Rik
1700025M24Rik	0	0	0	0	1.28035	0	0	0	0	0	0	0	0	0	0	0	0	0	0	0	0	0	0	0	0	0	0	0	0	0	0	0.426784	0	0	0	0	0	0	0	0			no	1700025M24Rik
1700025N23Rik	0	0	0	0	0	0	0	0	0	0	0	0.58519	1.20679	0	0	0	0	0	0.839862	0	0	0	0	0	0	0	0	0	0	0	0	0	0	0.195063	0.402264	0	0.279954	0	0	0			no	1700025N23Rik
1700026D08Rik	0	0	0	0	0	0	0	0	0	1.10376	0	0	0	0	0	0	0	0	0	0	0	0	0	0	0	0	0	0	0	0	0	0	0	0.367919	0	0	0	0	0	0			no	1700026D08Rik
1700026L06Rik	0	5.36312	0	0	1.28035	0	0	0	0	0	1.03158	1.75557	4.82716	2.35585	0	0	0	0	0	0	0	1.21152	0	0.791396	0	0	0	0.892153	0	1.2489	1.78771	0.426784	0	0.929048	2.39434	0	0	0.667639	0	0.713683	D10Up	Dw	no	1700026L06Rik
1700027I24Rik	0	0	0	0	0	0	0	0	0	0	0	0	0	0	0	0	0	0	0	0	0	0	0	0	0	1.06214	0	0	0	0	0	0	0	0	0	0	0	0	0.354045	0			no	1700027I24Rik
1700028B04Rik	2.18527	1.07262	2.56192	0	0	0	1.35639	0	1.72414	1.10376	0	1.17038	2.41358	2.35585	0.923295	0.752372	1.83264	2.05001	1.67972	0.761608	1.32161	0.60576	0	0	0	0	1.26458	0	3.49913	0	1.93994	0	1.02685	0.758045	1.89758	1.54501	1.25431	0.20192	0.421526	1.16638			no	1700028B04Rik
1700028D13Rik	0	0	0	0	0	0	0	0	0	0	0	0	1.20679	0	0	0	0	0	0	0.761608	0	0	0	0	0	0	0	0	0	0	0	0	0	0	0.402264	0	0.253869	0	0	0			no	1700028D13Rik
1700028E10Rik	1.09263	0	0	0.876047	0	0	0	0	0	1.10376	0	0	0	0	0	0	1.83264	0	0	0.761608	0	0	0	0	0	0	0	0	0	0	0.364211	0.292016	0	0.367919	0	0.610879	0.253869	0	0	0			no	1700028E10Rik
1700028I16Rik	0	0	0	0	0	0	0.678197	0	0	0	0	0	0	0	0	0	0	0	0	0	0	0	0	0	0	0	0	0	0	0	0	0	0.226066	0	0	0	0	0	0	0			no	1700028I16Rik
1700028J19Rik	1.09263	0	0	0.876047	0	3.98593	0	0	0	0	0	0	0	0	0	0	0	2.05001	0.839862	0	0	0	0	0	1.37018	0	0	0	0	0	0.364211	1.62066	0	0	0	0.683338	0.279954	0	0.456726	0			no	1700028J19Rik
1700028K03Rik	0	0	0	0	0	0	0	0	0	0	0	0	0	0	0	0	0	0	0	0	0	0	0	0	0	0	0	0	0	0	0	0	0	0	0	0	0	0	0	0			no	1700028K03Rik
1700028P14Rik	0	0	0	0	0	0	0	0	0	0	0	0	0	0	0	0	0	0	0.839862	0	0	0	0	0	1.37018	0	0	0	0	0	0	0	0	0	0	0	0.279954	0	0.456726	0			no	1700028P14Rik
1700029B22Rik	0	0	0	0	0	0	0	0	0	0	0	0	0	0	0	0	0.916318	0	0	0	0	0	0	0	0	0	0	0	0	0	0	0	0	0	0	0.305439	0	0	0	0			no	1700029B22Rik
1700029H14Rik	0	0	0	0.876047	0	0	0	0	0	0	0	0	0	0	0	0	0	0	0	0	0	0	0	0	0	0	0	0	0	0	0	0.292016	0	0	0	0	0	0	0	0			no	1700029H14Rik
1700029I15Rik	0	0	0	0	0	0	0	0	0	0	1.03158	0	0	0	0	0	0	0	0	0	0	0	1.19651	0	0	0	0	0	0	0	0	0	0	0.343858	0	0	0	0.398837	0	0			no	1700029I15Rik
1700029J07Rik	0	0	0	11.3886	5.12141	5.5803	3.39098	6.55572	4.31035	4.41503	2.06315	4.09633	1.20679	0	2.76989	6.77134	0.916318	7.17505	2.51958	8.37768	5.28645	4.84608	3.58953	2.37419	6.8509	4.24854	3.79373	0	0	0	0	7.36344	4.75235	3.52484	1.32556	4.95424	5.39457	3.60327	4.96439	0	D3Up	D10sUp	no	1700029J07Rik
1700029M20Rik	0	0	0	0	0	0	0	0	0	0	0	0	1.20679	0	0	0	0	0	0	0	0	0	0	0	1.37018	0	0	0	0	0	0	0	0	0	0.402264	0	0	0	0.456726	0			no	1700029M20Rik
1700029P11Rik	0	0	0	0	0	0	0	0	0	0	0	0	0	0	0	0	0	0	0	0	1.32161	0	0	0	0	0	2.52916	32.1175	5.24869	32.4713	0	0	0	0	0	0	0.440537	0	0.843052	23.2792	Up	Up	no	1700029P11Rik
1700030C10Rik	0	0	0	0	0	0.797186	0.678197	0.936531	0	1.10376	0	1.75557	0	0	0.923295	0.752372	0	1.02501	0	2.28482	0	0	0	0	0	0	5.05831	4.46076	19.2452	6.24449	0	0.265729	0.538243	0.953109	0.307765	0.592459	0.761608	0	1.6861	9.98348	Up	Up	no	1700030C10Rik
1700030F18Rik	0	0	0	0	0	0	0	0	0	0	0	0	0	0	0	0	0	0	0	0	0	0	0	0	0	0	0	0	3.49913	0	0	0	0	0	0	0	0	0	0	1.16638			no	1700030F18Rik
1700030J22Rik	0	0	0	1.75209	0	0	1.35639	0	0	0	0	2.34076	2.41358	0	1.84659	0	0	0	0.839862	0	0	2.42304	0	0	2.74036	1.06214	1.26458	1.78431	0	2.49779	0	0.584032	0.452131	0.780253	1.42006	0	0.279954	0.80768	1.68902	1.42737			no	1700030J22Rik
1700030K09Rik	20.76	5.36312	10.2477	7.00838	2.5607	7.97186	8.13836	4.68266	4.31035	3.31127	4.1263	7.02228	9.65433	5.88963	5.53977	6.01897	3.66527	3.07502	4.19931	8.37768	7.92967	6.0576	1.79477	8.70536	5.48072	13.8078	3.79373	16.9509	10.4974	2.49779	12.1236	5.84698	5.71046	4.81995	7.02791	4.25309	6.83555	5.51924	7.69407	9.98203			no	1700030K09Rik
1700031A10Rik	0	0	0	0	0	0	0	0	0	0	0	0	2.41358	0	0	0	0	0	0	0	0	0	0	0	0	1.06214	0	0	0	0	0	0	0	0	0.804527	0	0	0	0.354045	0			no	1700031A10Rik
1700034F02Rik	0	0	0	1.75209	0	0	0	0	0	0	0	0	0	0	0	0	0	0	0	0	0	0	0.598255	0	0	0	0	3.56861	0	0	0	0.584032	0	0	0	0	0	0.199418	0	1.18954			no	1700034F02Rik
1700034H15Rik	0	0	0	0	0	0	0	0.936531	0	0	0	0	0	0	0	0	0	0	0	0.761608	0	1.21152	0	0	0	0	0	0	0	0	0	0	0.312177	0	0	0	0.253869	0.40384	0	0			no	1700034H15Rik
1700034J05Rik	0	0	0	0	0	0	0	0	0	0	1.03158	0	0	0	0	0	0	0	0	0	0	0	0	0	1.37018	0	0	0	0	0	0	0	0	0.343858	0	0	0	0	0.456726	0			no	1700034J05Rik
1700034P13Rik	0	0	0	0	0	0	0	0	0	0	0	0	1.20679	1.17793	0	0	0	0	3.35945	0.761608	0	0	0	0	0	0	1.26458	0	17.4956	0	0	0	0	0	0.794906	0	1.37368	0	0.421526	5.83188	Up	Up	no	1700034P13Rik
1700037C18Rik	0	0	0	0	0	0	0	0	0	0	0	0.58519	2.41358	0	0	0	0	0	0	0.761608	0	0	0	0.791396	2.74036	0	0	0	0	0	0	0	0	0.195063	0.804527	0	0.253869	0.263799	0.913453	0			no	1700037C18Rik
1700037H04Rik	66.6506	48.2681	27.3271	130.531	117.792	79.7186	23.7369	29.969	50.0001	36.424	59.8314	85.4377	60.3395	48.295	42.4716	110.599	168.603	121.976	21.8364	35.034	21.1458	57.5472	29.9128	34.8214	34.2545	35.0505	18.9687	74.0487	8.74782	74.9338	47.4153	109.347	34.5687	60.5643	50.3687	133.726	26.0054	40.7605	29.4245	52.5768			no	1700037H04Rik
1700039E22Rik	0	0	0	0	0	0	0	0	0	0	0	0	0	0	0.923295	0	0	0	0.839862	0	0	0	0	0	0	0	0	0	0	0	0	0	0	0	0.307765	0	0.279954	0	0	0			no	1700039E22Rik
1700040L02Rik	0	0	0	0	1.28035	0	0	0	2.58621	1.10376	2.06315	4.09633	2.41358	0	0	0	0	0	0	0.761608	0	0	0	0	0	0	0	0	0	0	0	0.426784	0.862071	2.42108	0.804527	0	0.253869	0	0	0	D8Up	D10sUp	no	1700040L02Rik
1700042G07Rik	0	0	0	0	0	0	0	0	0	0	0	0	0	0	0	0	0	0	0	0	0	0	0	0	0	0	0	0	0	0	0	0	0	0	0	0	0	0	0	0			no	1700042G07Rik
1700042G15Rik	0	0	0	0	0	0	0	0	0	0	0	0	1.20679	0	0	0	0	0	0	0	0	0	0	0	0	0	0	0	0	0	0	0	0	0	0.402264	0	0	0	0	0			no	1700042G15Rik
1700042O10Rik	0	0	0	0.876047	0	0	1.35639	0	0	0	0	0	0	0	0	0	0	0	0.839862	1.52322	1.32161	0	0	0	1.37018	0	5.05831	0	0	0	0	0.292016	0.452131	0	0	0	1.22823	0	2.14283	0	D10sUp	D10Up	no	1700042O10Rik
1700044C05Rik	0	0	0	0	0	0	0	0	0	0	0	0	0	0	0	0	0	0	0	0	0	0	0	0	0	0	0	0.892153	0	0	0	0	0	0	0	0	0	0	0	0.297384			no	1700044C05Rik
1700047E10Rik	0	0	0	0	0	0.797186	2.03459	3.74612	0.862071	1.10376	1.03158	1.17038	4.82716	3.53378	5.53977	0	0	0	0	0.761608	1.32161	3.0288	2.99128	0	1.37018	0	6.32289	0	0	0	0	0.265729	2.21426	1.1019	4.63357	0	0.694407	2.00669	2.56436	0	D10Up	D8Up	no	1700047E10Rik
1700047I17Rik2_loc1	2.18527	5.36312	5.12383	1.75209	2.5607	3.18874	2.03459	0	2.58621	2.20751	9.28418	1.17038	2.41358	2.35585	0	0	3.66527	3.07502	3.35945	3.80804	5.28645	0.60576	2.39302	2.37419	0	2.12427	0	0	0	0	4.22407	2.50051	1.54027	4.22069	1.58981	2.24676	4.15131	1.79099	0.708091	0			no	1700047I17Rik2_loc1
1700047I17Rik2_loc2	31.6864	57.9217	46.9685	30.6617	25.607	25.5099	39.3354	32.7786	28.4483	41.9428	15.4736	30.4299	28.963	36.5157	24.929	21.0664	30.2385	27.6752	35.2742	22.0866	37.0051	17.567	26.3232	28.4903	13.7018	22.3049	22.7624	1.78431	8.74782	2.49779	45.5255	27.2595	33.5208	29.2821	30.1359	26.3267	31.4553	24.1269	19.5897	4.34331			no	1700047I17Rik2_loc2
1700047M11Rik	0	0	0	0	0	0	0	0	0	1.10376	0	0.58519	0	0	0	0	0	0	0	0	0	0	0	0	0	0	0	0	0	0	0	0	0	0.562982	0	0	0	0	0	0			no	1700047M11Rik
1700048O20Rik	26.2232	45.0502	21.3493	35.0419	46.0927	30.2931	36.6226	43.0804	37.9311	20.9714	22.6947	15.2149	9.65433	11.7793	27.6989	37.6186	16.4937	27.6752	33.5945	20.5634	23.789	22.4131	15.5546	14.2451	31.5141	47.7961	15.1749	0	1.74956	0	30.8742	37.1425	39.2114	19.627	16.3775	27.2625	25.9823	17.4043	31.4951	0.583188			no	1700048O20Rik
1700049G17Rik	9.8337	5.36312	0.853972	0	1.28035	3.98593	0	0	0	5.51878	0	0.58519	0	4.71171	0.923295	3.00949	1.83264	2.05001	0	0.761608	1.32161	3.0288	3.58953	3.95698	4.11054	0	1.26458	1.78431	1.74956	2.49779	5.35026	1.75543	0	2.03466	1.87833	2.29738	0.694407	3.52511	1.79171	2.01055			no	1700049G17Rik
1700049L16Rik	4.37053	0	0	0	0	0	0	0	0	0	0	0	0	0	0	0	0	0	0.839862	0	0	0	0	0	0	0	0	1.78431	0	0	1.45684	0	0	0	0	0	0.279954	0	0	0.594768			no	1700049L16Rik
1700051A21Rik	0	0	0	0	0	0	0	0	0.862071	0	0	0	0	0	0	0	0	0	0	0	0	0	0	0.791396	0	0	0	0	0	0	0	0	0.287357	0	0	0	0	0.263799	0	0			no	1700051A21Rik
1700052K11Rik	0	3.21787	4.26986	0.876047	1.28035	0	0.678197	0	0	0	0	1.17038	2.41358	5.88963	0	2.25711	0	0	0	3.04643	3.96484	1.21152	0.598255	1.58279	0	7.43495	0	0.892153	6.99825	0	2.49591	0.7188	0.226066	0.390127	2.76774	0.752372	2.33709	1.13086	2.47832	2.63014			no	1700052K11Rik
1700052N19Rik	21.8527	51.486	37.5748	22.7772	19.2053	14.3493	19.6677	12.1749	31.0346	26.4902	26.821	19.8965	25.3426	41.2274	43.3949	24.8283	30.2385	17.4251	11.7581	14.4705	18.5026	26.6534	23.332	28.4903	31.5141	28.6777	39.2019	74.0487	62.9843	61.196	36.9711	18.7773	20.9591	24.4025	36.655	24.164	14.9104	26.1586	33.1312	66.0763			no	1700052N19Rik
1700054M17Rik	0	0	0	0.876047	0	1.59437	0	0	0	0	0	0	4.82716	0	0	2.25711	0	0	2.51958	0	0	2.42304	0	0.791396	0	0	0	0	0	0	0	0.823473	0	0	1.60905	0.752372	0.839862	1.07148	0	0			no	1700054M17Rik
1700055N04Rik	0	0	0	0	0	0	0	0	0	0	0	0	1.20679	0	0	0	0	0	0	0	0	0	0	0	0	0	0	0	0	0	0	0	0	0	0.402264	0	0	0	0	0			no	1700055N04Rik
1700056E22Rik	0	0	0	0	0	0	0.678197	0	0	0	0	0.58519	0	0	0	0	0	0	0	0	0	0	0	0	0	0	0	0	0	0	0	0	0.226066	0.195063	0	0	0	0	0	0			no	1700056E22Rik
1700061G19Rik	0	3.21787	0	0	0	0.797186	0	0.936531	0	0	0	0.58519	0	0	0.923295	0	0	0	0.839862	0	1.32161	0	0	0	0	1.06214	2.52916	21.4117	12.2469	13.7379	1.07262	0.265729	0.312177	0.195063	0.307765	0	0.720491	0	1.1971	15.7988	Up	Up	no	1700061G19Rik
1700061I17Rik	0	0	0	0	5.12141	1.59437	3.39098	8.42878	9.48278	12.1413	15.4736	9.36304	4.82716	3.53378	5.53977	1.50474	0	0	3.35945	0	1.32161	10.9037	3.58953	5.53977	1.37018	2.12427	1.26458	0	0	0	0	2.23859	7.10085	12.326	4.63357	0.501581	1.56035	6.67766	1.58634	0	D8Up	D8Up	no	1700061I17Rik
1700064M15Rik	0	0	0	0	0	0	0	0	0	0	0	0	0	0	0	0	0	0	0	0	0	0	0	0	0	0	0	0	0	0	0	0	0	0	0	0	0	0	0	0			no	1700064M15Rik
1700066B17Rik	2.18527	0	0	0	0	0	0	0	0	0	0	0	0	0	0	0	0	0	0	0	0	0	0	0	0	0	0	0	0	0	0.728422	0	0	0	0	0	0	0	0	0			no	1700066B17Rik
1700066B19Rik	0	0	0	1.75209	3.84106	3.98593	2.71279	3.74612	3.44828	0	1.03158	2.34076	3.62037	5.88963	7.38636	4.51423	9.16318	3.07502	2.51958	3.04643	2.64322	3.63456	4.18779	2.37419	10.9614	6.37282	12.6458	0	0	0	0	3.19303	3.3024	1.12411	5.63212	5.58414	2.73641	3.39885	9.99334	0	D10sUp	D10Up	no	1700066B19Rik
1700066M21Rik	13.1116	8.581	6.83178	12.2647	6.40176	4.78311	2.03459	12.1749	12.069	8.83005	6.18945	7.60747	2.41358	4.71171	2.76989	11.2856	5.49791	7.17505	9.23848	8.37768	13.2161	6.66336	19.1442	10.2882	8.22108	10.6214	8.85205	9.81368	13.9965	6.24449	9.50812	7.81651	8.7595	7.54232	3.29839	7.98618	10.2774	12.0319	9.23149	10.0182			no	1700066M21Rik
1700067K01Rik	0	0	0	0	0	0	0	0	3.44828	0	0	0	1.20679	0	0	0	0	0	0	0	0	0	2.39302	0	0	0	0	0	0	0	0	0	1.14943	0	0.402264	0	0	0.797674	0	0			no	1700067K01Rik
1700069L16Rik	0	0	0	0	0	0	0	0	0	0	0	0	0	0	0	0	0	0	0	0	0	0	0	0	0	0	0	0	0	0	0	0	0	0	0	0	0	0	0	0			no	1700069L16Rik
1700071K01Rik	0	0	0	0	0	0	0	0	0	0	0	0	0	0	0	0	0	0	0	0	0	0	0	0	0	1.06214	0	0	0	0	0	0	0	0	0	0	0	0	0.354045	0			no	1700071K01Rik
1700071M16Rik	0	0	0	0	0	0	0	0	0	0	0	0	0	0	0	0	0	0	0	0	0	0	0.598255	0.791396	0	0	0	0	0	0	0	0	0	0	0	0	0	0.463217	0	0			no	1700071M16Rik
1700073E17Rik	0	2.14525	0	1.75209	1.28035	0	1.35639	1.87306	0	0	0	0.58519	0	0	0	0	0.916318	0	0	0	1.32161	0	0	1.58279	0	1.06214	0	2.67646	0	2.49779	0.715083	1.01082	1.07649	0.195063	0	0.305439	0.440537	0.527598	0.354045	1.72475			no	1700073E17Rik
1700080O16Rik	0	0	0	0	0	0	0.678197	0	0	0	0	0	0	0	0	0	0	0	0	0	0	0	0	0	0	0	0	0	0	0	0	0	0.226066	0	0	0	0	0	0	0			no	1700080O16Rik
1700084C01Rik	0	0	0	0	0	0.797186	0	0	0	0	0	0.58519	0	0	0	0	0	0	0	0	0	0	0.598255	0	0	0	3.79373	0	0	0	0	0.265729	0	0.195063	0	0	0	0.199418	1.26458	0			no	1700084C01Rik
1700084E18Rik	0	0	0	0.876047	0	0	0.678197	1.87306	0	0	1.03158	0	1.20679	0	0	1.50474	0	4.10003	0	0	1.32161	0	0.598255	0	0	1.06214	0	0	3.49913	0	0	0.292016	0.85042	0.343858	0.402264	1.86826	0.440537	0.199418	0.354045	1.16638			no	1700084E18Rik
1700084J12Rik	5.46317	18.2346	17.0794	23.6533	11.5232	12.755	15.5985	16.8576	12.069	11.0376	12.3789	11.7038	21.7222	12.9572	11.0795	16.5522	21.9916	14.3501	11.7581	11.4241	23.789	8.48064	5.98255	15.8279	15.072	8.49709	7.58747	28.5489	0	16.2357	13.5924	15.9771	14.8417	11.7068	15.253	17.6313	15.6571	10.097	10.3855	14.9282			no	1700084J12Rik
1700086L19Rik	2.18527	0	0	0.876047	1.28035	2.39156	2.03459	1.87306	1.72414	5.51878	4.1263	1.75557	1.20679	1.17793	3.69318	0	1.83264	4.10003	1.67972	3.80804	1.32161	1.21152	1.19651	4.74838	0	0	0	0	0	0	0.728422	1.51599	1.87726	3.80022	2.02597	1.97755	2.26979	2.38547	0	0			no	1700086L19Rik
1700086O06Rik	3.2779	0	3.41589	5.25628	12.8035	9.56623	3.39098	1.87306	2.58621	3.31127	1.03158	2.92595	2.41358	4.71171	3.69318	0.752372	8.24687	1.02501	1.67972	6.85447	2.64322	2.42304	1.19651	0.791396	1.37018	1.06214	1.26458	3.56861	5.24869	0	2.23126	9.20868	2.61675	2.42293	3.60616	3.34141	3.72581	1.47032	1.2323	2.9391			no	1700086O06Rik
1700088E04Rik	2.18527	3.21787	2.56192	12.2647	10.2428	10.3634	10.173	2.80959	12.9311	2.20751	14.4421	7.02228	4.82716	3.53378	3.69318	15.7998	7.33055	17.4251	1.67972	6.09286	2.64322	8.48064	7.77732	6.33117	4.11054	4.24854	6.32289	2.67646	0	2.49779	2.65502	10.957	8.63787	7.89061	4.01804	13.5185	3.47194	7.52971	4.89399	1.72475			no	1700088E04Rik
1700092M07Rik	0	0	0	4.38024	1.28035	0	0	0	0	2.20751	0	0	0	0	0	3.76186	0.916318	1.02501	1.67972	0	0	3.0288	0	0	0	0	0	0	0	0	0	1.88686	0	0.735838	0	1.90106	0.559908	1.0096	0	0			no	1700092M07Rik
1700093K21Rik	0	0	0	0.876047	0	0	5.42558	0.936531	0.862071	4.41503	1.03158	2.34076	1.20679	3.53378	0	0	0	0	0.839862	0	1.32161	0.60576	2.99128	3.16559	5.48072	6.37282	6.32289	0	0	0	0	0.292016	2.40806	2.59579	1.58019	0	0.720491	2.25421	6.05881	0	D6Up	D10Up	no	1700093K21Rik
1700094D03Rik	7.64843	4.2905	5.12383	13.1407	10.2428	4.78311	16.2767	9.36531	12.9311	9.93381	16.5052	10.5334	12.0679	16.491	11.0795	5.2666	1.83264	9.22506	16.7972	8.37768	15.8593	12.721	4.78604	7.12257	9.59125	11.6835	3.79373	5.35292	34.9913	14.9868	5.68759	9.38888	12.8577	12.3241	13.2128	5.44143	13.6781	8.20986	8.35616	18.4437			no	1700094D03Rik
1700094J05Rik	0	0	0	0	0	0	0	0	0	0	0	0	0	0	0	0	0	0	0	0	0	0	0	0	0	0	0	0	0	0	0	0	0	0	0	0	0	0	0	0			no	1700094J05Rik
1700095A21Rik	0	0	0	0	0	0	0	0	0	0	0	0	0	0	0	0	0	0	0	0	0	0	0	0	0	0	0	0.892153	0	0	0	0	0	0	0	0	0	0	0	0.297384			no	1700095A21Rik
1700096K18Rik	2.18527	0	1.70794	0.876047	0	0.797186	2.03459	2.80959	0.862071	1.10376	0	3.51114	2.41358	1.17793	3.69318	0	0	2.05001	4.19931	0.761608	1.32161	3.0288	0.598255	2.37419	6.8509	4.24854	3.79373	0.892153	0	0	1.29774	0.557744	1.90208	1.5383	2.42823	0.683338	2.09418	2.00042	4.96439	0.297384			no	1700096K18Rik
1700097N02Rik	0	0	0	0	0	1.59437	0	0.936531	0	0	0	0.58519	0	0	0.923295	3.00949	0.916318	0	0	0	1.32161	1.21152	3.58953	1.58279	1.37018	1.06214	0	76.7251	103.224	57.4493	0	0.531457	0.312177	0.195063	0.307765	1.3086	0.440537	2.12795	0.810772	79.1329	Up	Up	no	1700097N02Rik
1700101E01Rik	0	0	0	0	0	0	0	0	0	1.10376	0	0	0	0	0	0	0	0	0	0	0	0	0	0	0	0	0	2.67646	0	6.24449	0	0	0	0.367919	0	0	0	0	0	2.97365	Up	Up	no	1700101E01Rik
1700101I11Rik	0	0	1.70794	0	0	0.797186	0	0	0	0	0	0	0	0	0	0	0	0	0	0	0	0	0	0	0	0	0	0.892153	0	0	0.569315	0.265729	0	0	0	0	0	0	0	0.297384			no	1700101I11Rik
1700102H20Rik	0	0	0	0	0	0	0	0	0	0	0	0	0	0	0	0	0	0	0	0.761608	0	0	0	1.58279	0	0	0	0	0	0	0	0	0	0	0	0	0.253869	0.527598	0	0			no	1700102H20Rik
1700102P08Rik	0	0	0.853972	0	0	0	2.03459	0.936531	0	0	3.09473	0	0	0	0.923295	0	0	1.02501	0	0	0	0	0	0	1.37018	1.06214	1.26458	5.35292	8.74782	8.74228	0.284657	0	0.990374	1.03158	0.307765	0.341669	0	0	1.2323	7.61434	Up	Up	no	1700102P08Rik
1700105P06Rik	0	1.07262	0	0	0	0	1.35639	0.936531	0	0	0	0	0	0	0	0	0.916318	0	1.67972	0	0	0	1.79477	0.791396	0	0	0	0	0	0	0.357541	0	0.764308	0	0	0.305439	0.559908	0.862054	0	0			no	1700105P06Rik
1700106J16Rik	0	0	0	0	0	0	0	0	0	0	0	0	0	0	0	0	0	0	0	0	0	0	0	0	0	0	0	0	0	0	0	0	0	0	0	0	0	0	0	0			no	1700106J16Rik
1700108F19Rik	0	0	0	0	0	0	0	0	0	0	0	0	0	0	0	0	0	0	0	0	0	0	0	0	0	0	0	0	0	0	0	0	0	0	0	0	0	0	0	0			no	1700108F19Rik
1700109F18Rik	0	0	0	0	0	0	0	0	0	1.10376	0	0.58519	0	0	0	0	0	0	0	0.761608	0	0	0	0	0	0	1.26458	0	0	0	0	0	0	0.562982	0	0	0.253869	0	0.421526	0			no	1700109F18Rik
1700109H08Rik	0	0	0.853972	0	0	0.797186	0	0	0	0	0	0	1.20679	0	2.76989	0.752372	4.58159	0	0	0	0	0	1.19651	0.791396	4.11054	0	0	0.892153	0	0	0.284657	0.265729	0	0	1.32556	1.77799	0	0.662636	1.37018	0.297384			no	1700109H08Rik
1700110C19Rik	0	0	0	0	0	0	0	0	0	0	0	0	0	0	0	0	0	0	0	0	0	0	0	0	0	0	0	0	0	0	0	0	0	0	0	0	0	0	0	0			no	1700110C19Rik
1700110I01Rik_loc1	0	0	0	0	0	0	0	0.936531	0	0	0	0	0	0	0	0	0	0	0	0	0	0	0	0	0	0	0	0	0	0	0	0	0.312177	0	0	0	0	0	0	0			no	1700110I01Rik_loc1
1700110I01Rik_loc2	0	0	0	0	0	0	0	0	0	0	0	0	2.41358	0	0	0	0	0	0	0	0	0	0	0	1.37018	0	0	0	0	0	0	0	0	0	0.804527	0	0	0	0.456726	0			no	1700110I01Rik_loc2
1700110I01Rik_loc3	0	0	0	0	0	0	0	0	0	0	0	0	0	0	0	0	0	0	0	0	0	0	0	0	0	0	0	0	0	0	0	0	0	0	0	0	0	0	0	0			no	1700110I01Rik_loc3
1700110K17Rik	0	0	0	0	0	0	0	0	0	1.10376	0	0	0	0	0	0	0	0	0	0	0	0	0	0.791396	0	0	0	0	0	0	0	0	0	0.367919	0	0	0	0.263799	0	0			no	1700110K17Rik
1700111N16Rik	0	0	0	0	0	0	0	0	0	0	0	0	0	0	0	0	0	0	0	0	0	0	0	0	0	0	0	0	0	0	0	0	0	0	0	0	0	0	0	0			no	1700111N16Rik
1700112E06Rik	2.18527	4.2905	1.70794	0	1.28035	1.59437	0.678197	0	0	1.10376	1.03158	2.34076	4.82716	4.71171	4.61648	0	0.916318	2.05001	0	1.52322	0	4.84608	1.79477	2.37419	0	1.06214	1.26458	0	0	0	2.7279	0.958241	0.226066	1.49203	4.71845	0.988777	0.507738	3.00501	0.775571	0	D10Up	D8Up	no	1700112E06Rik
1700112H15Rik	0	0	0	0	0	0	0	0	0	0	0	0	0	0	0	0	0	0	0	0	0	0	0	0	0	0	0	0	0	0	0	0	0	0	0	0	0	0	0	0			no	1700112H15Rik
1700112J05Rik	0	0	0	0	0	0	0	0	0	0	1.03158	0	0	0	0	0	0	0	0	0	0	0	0	0	0	0	0	0	0	0	0	0	0	0.343858	0	0	0	0	0	0			no	1700112J05Rik
1700113A16Rik	0	0	0.853972	0	0	0.797186	0	0.936531	0	0	2.06315	0.58519	0	1.17793	0.923295	0.752372	0	0	0.839862	0	0	0.60576	2.99128	0.791396	1.37018	0	1.26458	2.67646	1.74956	3.74669	0.284657	0.265729	0.312177	0.88278	0.700407	0.250791	0.279954	1.46281	0.878252	2.72424	Up	eUp	no	1700113A16Rik
1700113H08Rik	0	0	0	0	0	0	0	0	0	0	2.06315	0	0	0	0	0	0	0	0	0	0	0	0	0	0	0	0	0	0	0	0	0	0	0.687717	0	0	0	0	0	0			no	1700113H08Rik
1700120C14Rik	3.2779	0	0	0	0	0.797186	0	0	0	0	0	0	0	0	0	1.50474	0.916318	0	0.839862	0.761608	0	0	0	0	0	0	0	1.78431	0	0	1.09263	0.265729	0	0	0	0.80702	0.533823	0	0	0.594768			no	1700120C14Rik
1700121N20Rik	0	0	0	0	0	0	0	0	0	0	0	0	0	0	0	0	0	0	0	0	0	0	0	0	0	0	0	0	6.99825	0	0	0	0	0	0	0	0	0	0	2.33275	Up	Up	no	1700121N20Rik
1700123I01Rik	0	0	0	0	0	0	0	0	0	1.10376	0	0	0	0	0	0	0	0	0	0	0	0	0	0.791396	0	1.06214	0	4.46076	0	0	0	0	0	0.367919	0	0	0	0.263799	0.354045	1.48692			no	1700123I01Rik
1700123L14Rik	1.09263	4.2905	0	0	0	0	0	0	0	1.10376	0	0	0	0	0	0	0	0	0	0	0	0	0	0	0	0	0	0	0	0	1.79438	0	0	0.367919	0	0	0	0	0	0			no	1700123L14Rik
1700123M08Rik	3.2779	2.14525	0	7.00838	2.5607	4.78311	6.78197	1.87306	5.17243	2.20751	7.22103	0.58519	1.20679	1.17793	1.84659	3.00949	0	2.05001	3.35945	0.761608	3.96484	1.81728	1.79477	6.33117	2.74036	2.12427	5.05831	6.24507	12.2469	3.74669	1.80772	4.78407	4.60915	3.33791	1.41044	1.6865	2.6953	3.31441	3.30765	7.4129			no	1700123M08Rik
1700123O20Rik	293.918	272.447	184.458	203.243	208.697	214.443	166.836	154.528	120.69	142.385	154.736	135.179	173.778	138.995	163.423	161.008	240.992	193.726	147.816	150.037	145.377	210.805	201.014	170.942	135.648	151.885	163.131	122.225	78.7304	93.6673	250.274	208.794	147.351	144.1	158.732	198.575	147.743	194.253	150.221	98.2075			no	1700123O20Rik
1700123O21Rik	0	0	0	0	0	0	0	0	0	0	0	1.75557	0	2.35585	0	0	0	0	0	0	0	0	0	0	0	0	0	0	0	0	0	0	0	0.58519	0.785284	0	0	0	0	0			no	1700123O21Rik
1700125G22Rik	0	0	0	0	0	0	0	0	0	0	0	0	0	0	0	0	0	0	0	0.761608	0	0	0	0	0	0	0	0	0	2.49779	0	0	0	0	0	0	0.253869	0	0	0.832598			no	1700125G22Rik
1700125H20Rik	0	0	0	0	0	0	0	0	0	0	0	0.58519	0	0	0	0	0	0	0	0	0	0	0	0	0	0	0	0	0	0	0	0	0	0.195063	0	0	0	0	0	0			no	1700125H20Rik
1700126H18Rik	0	0	0	0	0	0	0	0	0	0	0	0	0	0	0	0	0	0	0	0.761608	0	0.60576	0	0	0	0	0	0	0	0	0	0	0	0	0	0	0.253869	0.20192	0	0			no	1700126H18Rik
1700128F08Rik	0	0	0	0	0	0.797186	0	1.87306	0	0	0	0	0	0	0	0	0	0	0	0	0	0	0	0	0	0	0	0	0	0	0	0.265729	0.624354	0	0	0	0	0	0	0			no	1700128F08Rik
1700129C05Rik	0	0	0	0	0	0	0	0	0	0	0	0	0	0	0	0	0	0	0	0	0	0	0	0	0	0	0	0	0	0	0	0	0	0	0	0	0	0	0	0			no	1700129C05Rik
1810007D17Rik	0	0	0	0	0	0	0	0	0	1.10376	0	0	0	0	0	0	0	0	0	0	0	0	0	0	0	0	0	0.892153	0	1.2489	0	0	0	0.367919	0	0	0	0	0	0.713683			no	1810007D17Rik
1810007I06Rik	0	0	0	0	0	0	0	0	0	0	0	0	0	0	0	0	0	0	0	0	0	0	0	0	0	0	0	0	0	0	0	0	0	0	0	0	0	0	0	0			no	1810007I06Rik
1810008I18Rik	0	0	0	0	0	0	0	0	0	0	0	0	0	0	0	0	0	0	0	0	0	0	0	0	0	1.06214	0	0	0	0	0	0	0	0	0	0	0	0	0.354045	0			no	1810008I18Rik
1810009A15Rik	295.011	384	306.576	416.999	451.964	315.686	220.414	277.213	278.449	266.005	308.441	174.387	203.948	210.849	250.213	323.52	406.845	396.678	205.766	236.86	499.569	230.189	248.874	213.677	216.488	204.992	164.395	368.459	430.393	289.744	328.529	394.883	258.692	249.611	221.67	375.681	314.065	230.913	195.292	362.865			no	1810009A15Rik
1810010H24Rik	0	0	0	0	0	0.797186	6.78197	2.80959	2.58621	0	1.03158	0.58519	1.20679	1.17793	0	2.25711	1.83264	2.05001	1.67972	0	0	1.81728	0	0.791396	2.74036	0	0	0	0	0	0	0.265729	4.05926	0.538922	0.794906	2.04659	0.559908	0.869559	0.913453	0	D6Up	D3Up	no	1810010H24Rik
1810011H11Rik	3.2779	2.14525	0.853972	0.876047	1.28035	0.797186	0.678197	0	0	0	0	0	0	0	0	0	0	0	0	0.761608	0	0	0	0.791396	0	0	0	0	0	0	2.09237	0.984528	0.226066	0	0	0	0.253869	0.263799	0	0	Dw	Dw	no	1810011H11Rik
1810011O10Rik	49.1685	77.229	39.2827	10.5126	20.4856	19.9296	4.74738	5.61919	2.58621	6.62254	3.09473	14.6297	4.82716	14.1351	15.696	11.2856	13.7448	2.05001	5.03917	5.33125	0	0	1.19651	0.791396	5.48072	1.06214	2.52916	0	1.74956	0	55.2267	16.9759	4.31759	8.11567	11.5528	9.02679	3.45681	0.662636	3.024	0.583188	Dw	Dw	no	1810011O10Rik
1810012K16Rik	0	0	0	0.876047	0	0	0	3.74612	0	0	0	0	1.20679	3.53378	0.923295	0	0	0	1.67972	0	2.64322	0	0	0	0	0	0	0	0	0	0	0.292016	1.24871	0	1.88796	0	1.44098	0	0	0			no	1810012K16Rik
1810013L24Rik	68.8359	34.324	56.3621	11.3886	16.6446	24.7128	36.6226	30.9055	28.4483	30.9052	31.9788	55.0078	36.2037	51.8288	38.7784	30.8472	20.159	22.5502	28.5553	33.5107	22.4674	50.2781	44.8692	38.7784	42.4756	30.8019	53.1123	25.8724	43.7391	34.9691	53.174	17.582	31.9922	39.2973	42.2703	24.5188	28.1778	44.6419	42.1299	34.8602			no	1810013L24Rik
1810014B01Rik	7.64843	1.07262	5.12383	8.76047	16.6446	6.37749	7.46017	11.2384	7.75864	9.93381	6.18945	5.26671	4.82716	3.53378	2.76989	12.0379	3.66527	7.17505	10.0783	8.37768	3.96484	6.0576	17.9477	8.70536	6.8509	14.8699	2.52916	19.6274	45.4887	23.729	4.61496	10.5942	8.81906	7.12999	3.71028	7.62609	7.47362	10.9035	8.08332	29.615			no	1810014B01Rik
1810019D21Rik	0	1.07262	2.56192	1.75209	1.28035	6.37749	2.03459	4.68266	2.58621	2.20751	0	1.75557	4.82716	5.88963	0.923295	4.51423	1.83264	2.05001	0.839862	0	0	6.0576	4.78604	3.16559	0	3.18641	2.52916	1.78431	3.49913	0	1.21151	3.13664	3.10115	1.32103	3.88003	2.79896	0.279954	4.66974	1.90519	1.76114			no	1810019D21Rik
1810019J16Rik	0	0	0	0	0	1.59437	4.06918	1.87306	1.72414	0	1.03158	4.09633	2.41358	8.24549	1.84659	0	0	0	0.839862	0.761608	1.32161	7.26912	1.19651	0.791396	5.48072	3.18641	5.05831	2.67646	1.74956	0	0	0.531457	2.55546	1.7093	4.16855	0	0.97436	3.08568	4.57515	1.47534	D10Up	D10Up	no	1810019J16Rik
1810020O05Rik	0	0	0	0	0	0	0	0	0	0	0	0	0	0	0	0	0	0	0	0	0	0	0	0	0	0	0	0	0	0	0	0	0	0	0	0	0	0	0	0			no	1810020O05Rik
1810021B22Rik	2.18527	0	1.70794	0	0	0	0	0	0	0	0	0	0	0	0	0.752372	0	0	0	0	0	0	0	0	0	0	0	0	0	0	1.29774	0	0	0	0	0.250791	0	0	0	0			no	1810021B22Rik
1810022K09Rik	585.652	661.809	516.653	1435.84	1576.11	1316.15	1404.55	1391.69	1404.31	1067.33	1164.65	713.932	884.578	652.571	669.389	1072.88	1209.54	1082.41	1573.9	1191.92	2179.34	934.688	653.295	1180.76	1107.1	999.47	938.317	1017.05	1634.09	884.219	588.038	1442.7	1400.18	981.971	735.513	1121.61	1648.38	922.915	1014.96	1178.46			no	1810022K09Rik
1810024B03Rik	14.2042	17.162	11.1016	11.3886	8.96246	4.78311	3.39098	8.42878	3.44828	5.51878	7.22103	9.36304	1.20679	9.42341	10.1562	8.27609	21.9916	3.07502	8.39862	3.80804	6.60806	6.0576	13.1616	4.74838	1.37018	7.43495	2.52916	5.35292	26.2435	17.4846	14.156	8.37806	5.08935	7.36762	6.92882	11.1142	6.27157	7.9892	3.7781	16.3603			no	1810024B03Rik
1810026B05Rik	9.8337	21.4525	17.0794	14.0168	5.12141	8.76904	16.2767	21.5402	24.138	25.3864	16.5052	18.7261	21.7222	7.06756	29.5454	6.77134	11.9121	6.15004	15.1175	12.9473	38.3267	27.2592	35.8953	18.9935	43.8457	43.5476	44.2602	22.3038	80.4799	13.7379	16.1219	9.3024	20.6516	20.2059	19.4451	8.27784	22.1305	27.3827	43.8845	38.8405			no	1810026B05Rik
1810026J23Rik	21.8527	39.6871	23.0572	23.6533	28.1677	24.7128	16.2767	24.3498	26.7242	24.2826	28.8841	29.8447	32.5834	31.804	17.5426	20.314	21.0753	17.4251	26.8756	19.8018	9.25128	27.865	28.7163	24.5333	15.072	12.7456	37.9373	20.5195	8.74782	17.4846	28.199	25.5113	22.4502	27.6705	27.31	19.6048	18.6429	27.0382	21.9183	15.584			no	1810026J23Rik
1810030O07Rik	44.798	39.6871	33.3049	32.4138	40.9713	43.048	40.6918	32.7786	35.3449	28.6977	55.7051	35.1114	55.5124	42.4054	24.0057	45.1423	36.6527	36.9002	21.8364	23.6098	43.6132	37.5571	32.904	54.6064	45.2159	35.0505	39.2019	43.7155	29.7426	41.2136	39.2633	38.811	36.2718	39.838	40.6411	39.5651	29.6865	41.6892	39.8228	38.2239			no	1810030O07Rik
1810032O08Rik	24.0379	37.5419	17.0794	28.0335	33.2892	23.9156	66.4633	76.7955	67.2415	142.385	135.136	98.3119	100.164	56.5405	72.017	30.0949	39.4017	21.5251	61.3099	82.2536	47.578	106.614	56.236	64.8945	53.437	77.5359	61.9643	49.9605	50.7373	57.4493	26.2197	28.4127	70.1668	125.278	76.2404	30.3406	63.7138	75.9148	64.3124	52.7157			no	1810032O08Rik
1810033B17Rik	0	0	0	0	0	3.18874	6.10377	1.87306	0	0	1.03158	0	0	0	1.84659	0	0	0	3.35945	4.56965	0	0	0	2.37419	0	4.24854	0	0	0	0	0	1.06291	2.65894	0.343858	0.61553	0	2.64303	0.791396	1.41618	0	D6Up	D10sUp	no	1810033B17Rik
1810034E14Rik	0	3.21787	0	0	1.28035	5.5803	6.10377	11.2384	14.6552	6.62254	8.2526	2.92595	9.65433	3.53378	2.76989	0	4.58159	3.07502	1.67972	6.09286	5.28645	2.42304	0.598255	9.49676	2.74036	3.18641	0	0	0	0	1.07262	2.28688	10.6658	5.9337	5.31933	2.5522	4.35301	4.17268	1.97559	0			no	1810034E14Rik
1810037I17Rik	420.664	414.033	265.585	124.399	149.801	129.941	134.961	132.051	131.035	130.243	111.41	169.705	247.392	224.984	225.284	145.96	181.431	166.051	86.5057	104.34	84.5832	208.382	191.442	166.985	224.709	314.392	265.561	309.577	556.361	264.766	366.761	134.714	132.682	137.119	232.553	164.481	91.8097	188.936	268.221	376.901			no	1810037I17Rik
1810041L15Rik	0	0	0	0	0	0	0	0	0	0	0	0	0	0	0	0	0	0	0	0	0	0	0	1.58279	0	1.06214	0	0	0	0	0	0	0	0	0	0	0	0.527598	0.354045	0			no	1810041L15Rik
1810043G02Rik	22.9453	19.3072	21.3493	16.6449	7.68211	7.97186	7.46017	5.61919	6.89657	3.31127	5.15788	6.43709	8.44754	7.06756	5.53977	11.2856	8.24687	13.3251	3.35945	7.61608	5.28645	5.45184	7.17906	9.49676	4.11054	6.37282	5.05831	16.0587	0	6.24449	21.2006	10.7663	6.65864	4.96874	7.01829	10.9525	5.42066	7.37589	5.18056	7.43441			no	1810043G02Rik
1810043H04Rik	25.1306	21.4525	19.6414	28.9096	20.4856	16.7409	28.4843	28.0959	25.0001	15.4526	26.821	25.7484	37.4105	27.0923	23.0824	23.3235	21.9916	25.6252	21.8364	20.5634	15.8593	16.3555	15.5546	37.1956	34.2545	37.1748	16.4395	24.0881	83.9791	17.4846	22.0748	22.0454	27.1934	22.674	29.1951	23.6468	19.4197	23.0353	29.2896	41.8506			no	1810043H04Rik
1810044D09Rik	4.37053	1.07262	0	10.5126	8.96246	5.5803	5.42558	4.68266	4.31035	5.51878	9.28418	7.60747	7.24075	4.71171	10.1562	5.2666	3.66527	7.17505	5.03917	2.28482	6.60806	6.66336	1.79477	9.49676	4.11054	3.18641	3.79373	4.46076	8.74782	2.49779	1.81439	8.35178	4.8062	7.47014	7.36957	5.36897	4.64402	5.98496	3.69689	5.23546			no	1810044D09Rik
1810046K07Rik	0	0	0	0	0	0	0	0	0	0	0	0	0	0	0.923295	0	0	0	0	0	0	0	0	0	0	0	0	0	0	0	0	0	0	0	0.307765	0	0	0	0	0			no	1810046K07Rik
1810053B23Rik	0	0	0	0	1.28035	0	0	0	0	0	0	0	0	0	0	0	0.916318	0	1.67972	0.761608	0	0	0	0	0	0	0	0	0	0	0	0.426784	0	0	0	0.305439	0.813777	0	0	0			no	1810053B23Rik
1810055G02Rik	100.522	106.19	95.6449	129.655	116.512	106.026	66.4633	52.4457	62.9312	57.3953	61.8945	56.7634	71.2007	73.0315	75.7102	106.837	114.54	110.701	66.3491	53.3125	44.9348	42.4032	46.6639	72.0171	79.4704	39.299	35.4082	26.7646	12.2469	16.2357	100.786	117.398	60.6134	58.6844	73.3141	110.692	54.8655	53.6947	51.3925	18.4157			no	1810055G02Rik
1810058I24Rik	486.222	491.262	297.182	130.531	156.203	129.144	143.1	197.608	153.449	172.186	169.178	204.231	170.158	147.241	156.96	106.837	169.519	128.126	131.858	132.52	120.267	210.199	205.202	197.849	147.979	171.004	156.808	236.42	253.687	173.597	424.889	138.626	164.719	181.865	158.12	134.827	128.215	204.417	158.597	221.235			no	1810058I24Rik
1810062G17Rik	1.09263	0	3.41589	2.62814	2.5607	0.797186	0.678197	0.936531	0.862071	2.20751	0	1.75557	2.41358	2.35585	5.53977	0	0	1.02501	4.19931	2.28482	3.96484	5.45184	0	1.58279	2.74036	3.18641	5.05831	0	8.74782	0	1.50284	1.99534	0.8256	1.32103	3.4364	0.341669	3.48299	2.34488	3.66169	2.91594			no	1810062G17Rik
1810062O18Rik	5.46317	0	0	0.876047	0	0	0.678197	0.936531	0	2.20751	0	0.58519	0	0	0	1.50474	0	0	0	0	0	0	3.58953	1.58279	0	1.06214	0	0	0	0	1.82106	0.292016	0.538243	0.930901	0	0.501581	0	1.72411	0.354045	0			no	1810062O18Rik
2010001E11Rik	0	0	0	0.876047	0	0	0	0	0	0	0	1.17038	0	0	0	3.00949	0	0	0	0	0	0	3.58953	0	0	0	0	0	0	0	0	0.292016	0	0.390127	0	1.00316	0	1.19651	0	0			no	2010001E11Rik
2010001M06Rik	3.2779	6.43575	5.9778	0.876047	3.84106	3.18874	4.06918	8.42878	7.75864	11.0376	12.3789	15.2149	6.03395	25.9144	23.0824	2.25711	8.24687	4.10003	5.03917	6.09286	10.5729	5.45184	2.99128	6.33117	28.7738	22.3049	10.1166	16.9509	13.9965	0	5.23048	2.63528	6.7522	12.8771	18.3436	4.868	7.23498	4.92476	20.3984	10.3158			no	2010001M06Rik
2010002M12Rik	0	0	0	0	0	0	0	0	0	0	2.06315	2.92595	6.03395	0	4.61648	0	0	0	0	0	0	0	0	0	0	1.06214	5.05831	0	0	0	0	0	0	1.66303	3.55014	0	0	0	2.04015	0	D10Up	D10sUp	no	2010002M12Rik
2010003K11Rik	0	0	0	0	0	1.59437	0.678197	0	0	0	0	0.58519	0	0	0	0	0	0	0	0	0	0	0	0	0	0	0	0	0	0	0	0.531457	0.226066	0.195063	0	0	0	0	0	0			no	2010003K11Rik
2010003O02Rik	6.5558	13.9441	12.8096	1.75209	7.68211	5.5803	2.71279	2.80959	2.58621	7.7263	3.09473	7.02228	8.44754	5.88963	2.76989	10.5332	6.41423	4.10003	2.51958	3.04643	5.28645	4.84608	7.17906	7.91396	13.7018	3.18641	3.79373	4.46076	5.24869	6.24449	11.1032	5.00484	2.70286	5.94777	5.70235	7.01582	3.61749	6.64637	6.89398	5.31798			no	2010003O02Rik
2010010A06Rik	0	0	0.853972	0	0	0	0	0	0	0	0	0	0	0	0.923295	0	0	0	0	0	0	0	0	0	0	0	0	0	0	0	0.284657	0	0	0	0.307765	0	0	0	0	0			no	2010010A06Rik
2010012O05Rik	118.004	106.19	80.2734	50.8107	76.8211	78.9214	75.9581	73.986	75.8622	62.9141	86.6523	84.2673	56.7192	32.9819	53.5511	50.4089	53.1465	56.3754	65.5092	83.7768	84.5832	21.8074	29.9128	81.5138	54.8072	48.8583	46.7894	33.9018	31.4921	22.4802	101.489	68.8511	75.2688	77.9446	47.7507	53.3102	77.9564	44.4113	50.1516	29.2914			no	2010012O05Rik
2010015L04Rik	3.2779	2.14525	3.41589	1.75209	2.5607	0.797186	0.678197	0.936531	0	0	0	0	0	1.17793	0	0	0	0	0	0	0	0	1.19651	0	0	1.06214	0	1.78431	0	4.99559	2.94635	1.70333	0.538243	0	0.392642	0	0	0.398837	0.354045	2.25996	DwUp	DwUp	no	2010015L04Rik
2010106C02Rik	0	0	0	0	0	0	0	0	0	0	0	0	0	0	0	0	0	0	0	0	1.32161	0	0	0	0	0	1.26458	0	0	0	0	0	0	0	0	0	0.440537	0	0.421526	0			no	2010106C02Rik
2010107E04Rik	2078.19	2534.61	1816.4	2756.92	2961.45	2791.74	2943.37	3297.53	2906.04	2213.03	2522.2	2048.75	2102.23	1600.8	1732.1	2179.62	2354.94	2100.24	3309.89	2790.53	4504.05	1974.78	1121.13	2564.12	2655.41	2638.35	2046.09	2048.38	3147.46	1658.54	2143.07	2836.71	3048.98	2261.33	1811.71	2211.6	3534.83	1886.68	2446.61	2284.79			no	2010107E04Rik
2010107G12Rik	0	0	0	0	0	2.39156	3.39098	4.68266	1.72414	2.20751	0	1.17038	1.20679	2.35585	2.76989	2.25711	0	2.05001	2.51958	0.761608	0	4.84608	5.3843	0.791396	2.74036	0	0	0	0	0	0	0.797186	3.26593	1.12596	2.11084	1.43571	1.09373	3.67393	0.913453	0	D6Up	D8Up	no	2010107G12Rik
2010107G23Rik	0	0	1.70794	1.75209	8.96246	5.5803	5.42558	4.68266	6.0345	17.6601	9.28418	9.94823	7.24075	4.71171	6.46307	2.25711	0.916318	1.02501	0.839862	9.13929	6.60806	5.45184	7.77732	8.70536	6.8509	4.24854	13.9104	7.13722	36.7408	3.74669	0.569315	5.43162	5.38091	12.2975	6.13851	1.39948	5.52907	7.31151	8.3366	15.8749			no	2010107G23Rik
2010109A12Rik	0	2.14525	0	0	0	0	0	0	0	0	0	0	0	0	0	0	0	4.10003	0	0	0	0	0	0	0	0	0	0.892153	0	1.2489	0.715083	0	0	0	0	1.36668	0	0	0	0.713683			no	2010109A12Rik
2010109I03Rik	0	0	0	0	0	0	0	0	0.862071	0	0	0	0	1.17793	15.696	0	0	0	0	0	0	0	2.99128	0	0	2.12427	0	0	0	0	0	0	0.287357	0	5.62465	0	0	0.997092	0.708091	0	D10Up	D10sUp	no	2010109I03Rik
2010111I01Rik	99.4296	75.0837	58.9241	69.2077	80.6622	69.3552	53.5776	60.8745	54.3105	33.1127	45.3893	29.2595	42.2377	38.8716	30.4687	67.7134	83.385	54.3254	27.7154	31.9875	50.2213	24.2304	25.725	45.1096	32.8843	21.2427	16.4395	14.2744	6.99825	23.729	77.8125	73.075	56.2542	35.9205	37.1927	68.4746	36.6414	31.6883	23.5222	15.0006			no	2010111I01Rik
2010204K13Rik	19.6674	15.0167	14.5175	88.4808	81.9425	103.634	60.3595	67.4302	58.6208	52.9803	39.1999	40.3781	56.7192	36.5157	57.2443	100.065	117.289	76.8755	44.5127	47.2197	37.0051	95.7101	71.7906	62.5203	27.4036	38.2369	49.3185	206.979	582.605	227.299	16.4006	91.3525	62.1369	44.1861	50.1597	98.0766	42.9125	76.6737	38.3197	338.961	Up	Up	no	2010204K13Rik
2010300C02Rik	0	0	0	0	0	0	1.35639	0	0	0	0	0	0	0	0.923295	0	0	0	0.839862	0.761608	0	0.60576	0	1.58279	1.37018	0	2.52916	0	0	0	0	0	0.452131	0	0.307765	0	0.533823	0.729518	1.29978	0			no	2010300C02Rik
2010310C07Rik	0	0	0.853972	0	0	0	0	0	0	0	0	0	0	0	0	0	0	0	0	0	0	0	0	0	0	0	0	0	0	0	0.284657	0	0	0	0	0	0	0	0	0			no	2010310C07Rik
2010315B03Rik	4.37053	23.5977	10.2477	5.25628	6.40176	8.76904	8.81656	9.36531	7.75864	5.51878	8.2526	4.09633	9.65433	14.1351	13.8494	1.50474	1.83264	9.22506	5.03917	3.80804	6.60806	9.69216	8.97383	3.16559	24.6632	22.3049	16.4395	7.13722	0	4.99559	12.7386	6.80903	8.64684	5.9559	12.5463	4.18748	5.15176	7.27719	21.1359	4.04427			no	2010315B03Rik
2010320M18Rik	25.1306	33.2514	24.7652	32.4138	26.8874	17.5381	26.4497	12.1749	21.5518	11.0376	16.5052	9.36304	20.5154	2.35585	15.696	16.5522	35.7364	17.4251	22.6763	23.6098	19.8242	24.8362	19.1442	23.7419	21.9229	15.932	21.4978	16.0587	12.2469	9.99118	27.7157	25.6131	20.0588	12.3019	12.8558	23.2379	22.0368	22.5741	19.7842	12.7656			no	2010320M18Rik
2200002D01Rik	236.009	187.709	178.48	110.382	157.483	159.437	67.1415	53.3823	95.6899	59.6029	105.221	126.986	127.92	184.934	163.423	137.684	147.527	138.376	64.6693	81.492	97.7993	75.1143	48.4587	64.8945	106.874	118.959	104.96	10.7058	6.99825	6.24449	200.733	142.434	72.0712	97.2699	158.759	141.196	81.3202	62.8225	110.264	7.98286			no	2200002D01Rik
2200002J24Rik	0	0	0	0	0	0	0	0	0	0	1.03158	0	0	0	0	0	0	0	0	0	0	0	0	0	0	0	0	0	0	2.49779	0	0	0	0.343858	0	0	0	0	0	0.832598			no	2200002J24Rik
2210013O21Rik	227.268	268.156	152.007	42.9263	39.6909	54.2086	34.588	43.0804	31.0346	35.3202	69.1155	42.7189	72.4075	78.9211	84.0199	39.8757	86.1339	62.5254	19.3168	48.7429	35.6835	56.9415	80.7645	60.1461	47.9563	53.1068	41.7311	57.9899	73.4817	41.2136	215.81	45.6086	36.2343	49.0515	78.4495	62.845	34.5811	65.9507	47.5981	57.5617			no	2210013O21Rik
2210015D19Rik	20.76	19.3072	31.597	11.3886	10.2428	11.9578	13.5639	18.7306	18.9656	11.0376	10.3158	9.94823	14.4815	18.8468	12.9261	7.52372	6.41423	15.3751	11.7581	13.7089	11.8945	9.0864	17.9477	14.2451	19.1825	21.2427	11.3812	11.598	6.99825	7.49338	23.8881	11.1964	17.0867	10.4338	15.4181	9.77102	12.4538	13.7597	17.2688	8.69654			no	2210015D19Rik
2210016F16Rik	34.9643	22.5251	38.4287	41.1742	35.8499	43.048	34.588	35.5882	34.4828	19.8676	28.8841	35.1114	30.1698	27.0923	28.6221	33.8567	35.7364	35.8752	24.356	19.0402	52.8645	23.6246	28.7163	22.1591	17.8123	35.0505	17.7041	14.2744	26.2435	9.99118	31.9727	40.024	34.8864	27.9544	28.6281	35.1561	32.0869	24.8333	23.5223	16.8364			no	2210016F16Rik
2210016L21Rik	32.779	23.5977	14.5175	17.5209	16.6446	14.3493	14.2421	19.6672	20.6897	18.7639	31.9788	19.3113	14.4815	20.0248	24.929	9.78083	19.2427	9.22506	16.7972	14.4705	14.5377	16.9613	12.5634	9.49676	20.5527	24.4291	31.6145	21.4117	17.4956	36.218	23.6314	16.1716	18.1997	23.3513	19.8117	12.7495	15.2685	13.0071	25.5321	25.0418			no	2210016L21Rik
2210018M11Rik	33.8716	20.3799	46.1145	6.13233	8.96246	7.97186	11.5293	10.3018	19.8276	8.83005	16.5052	14.6297	13.2747	11.7793	19.3892	12.0379	3.66527	11.2751	10.0783	14.4705	11.8945	12.1152	5.3843	9.49676	6.8509	7.43495	6.32289	23.196	19.2452	18.7335	33.4553	7.68888	13.8863	13.3217	14.8144	8.99276	12.1478	8.99875	6.86958	20.3915			no	2210018M11Rik
2210039B01Rik	1.09263	0	0	0	0	0	0	0	0	0	0	0	0	0	0	0	0	0	0	0	0	0	0	0	0	0	0	0	0	0	0.364211	0	0	0	0	0	0	0	0	0			no	2210039B01Rik
2210404O07Rik	0	0	0	0.876047	5.12141	3.18874	16.2767	18.7306	7.75864	25.3864	21.6631	6.43709	19.3087	14.1351	6.46307	3.00949	5.49791	0	5.87903	8.37768	15.8593	7.87488	8.97383	15.0365	6.8509	6.37282	5.05831	0	0	0	0	3.06207	14.2553	17.8289	13.3023	2.8358	10.0387	10.6284	6.09401	0			no	2210404O07Rik
2210404O09Rik	5.46317	11.7989	5.12383	28.0335	24.3267	19.9296	23.0587	17.7941	20.6897	28.6977	37.1367	11.1186	12.0679	21.2027	29.5454	18.8093	16.4937	6.15004	27.7154	21.325	19.8242	19.3843	28.7163	26.9075	30.1439	29.7398	27.8207	5.35292	24.4939	11.2401	7.46196	24.0966	20.5142	25.651	20.9387	13.8177	22.9549	25.0027	29.2348	13.6956			no	2210404O09Rik
2210408F21Rik	1.09263	0	0.853972	0	1.28035	1.59437	2.71279	0.936531	0	1.10376	0	1.17038	2.41358	4.71171	0.923295	1.50474	1.83264	5.12503	4.19931	3.04643	1.32161	0	1.79477	0.791396	4.11054	1.06214	0	0	0	0	0.648868	0.958241	1.21644	0.758045	2.68286	2.8208	2.85578	0.862054	1.72422	0			no	2210408F21Rik
2210408I21Rik	18.5748	24.6704	5.12383	14.0168	5.12141	11.1606	14.2421	8.42878	6.0345	9.93381	6.18945	6.43709	14.4815	12.9572	12.0028	6.77134	6.41423	10.2501	13.4378	6.85447	6.60806	14.5382	10.7686	3.16559	8.22108	18.0563	15.1749	23.196	20.9948	24.9779	16.123	10.0996	9.56847	7.52012	13.1472	7.81188	8.96677	9.49081	13.8174	23.0562			no	2210408I21Rik
2210409E12Rik	0	0	0	0	0	0	0	0	0	0	0	0	0	0	0	0	0	0	0	0	0	0	0	0	0	0	0	2.67646	12.2469	4.99559	0	0	0	0	0	0	0	0	0	6.63966	Up	Up	no	2210409E12Rik
2210417A02Rik	0	0	0	0	0	0	0	0	0	0	0	0	0	0	0	0	0	0	0	0	0	0	0	0	0	0	0	7.13722	3.49913	1.2489	0	0	0	0	0	0	0	0	0	3.96175	Up	Up	no	2210417A02Rik
2210417K05Rik	0	1.07262	1.70794	5.25628	3.84106	1.59437	0	0.936531	3.44828	1.10376	2.06315	1.17038	7.24075	0	2.76989	3.76186	5.49791	1.02501	1.67972	0.761608	1.32161	6.0576	0	0.791396	0	4.24854	0	0	0	0	0.926856	3.5639	1.4616	1.44576	3.33688	3.42826	1.25431	2.283	1.41618	0			no	2210417K05Rik
2300002M23Rik	0	0	0	12.2647	28.1677	18.3353	40.6918	37.4612	79.3105	55.1878	79.4313	101.238	80.855	110.725	96.0227	29.3425	44.8996	49.2003	68.0288	59.4054	46.2564	45.432	31.1093	79.931	157.571	104.089	70.8164	0	0	0	0	19.5892	52.4879	78.619	95.8676	41.1475	57.8969	52.1574	110.825	0			no	2300002M23Rik
2300005B03Rik	0	0	0	0	0	0	0	0	0	0	2.06315	0	1.20679	2.35585	0	0	0	0	0	0	0	0	0	0	0	0	0	0	0	0	0	0	0	0.687717	1.18755	0	0	0	0	0			no	2300005B03Rik
2300009A05Rik	3.2779	5.36312	0.853972	1.75209	8.96246	3.98593	6.10377	6.55572	7.75864	4.41503	6.18945	7.60747	2.41358	3.53378	6.46307	6.01897	8.24687	3.07502	7.55875	3.80804	5.28645	6.0576	5.98255	2.37419	2.74036	1.06214	3.79373	0	8.74782	0	3.165	4.90016	6.80604	6.07065	4.13681	5.78029	5.55108	4.80478	2.53208	2.91594			no	2300009A05Rik
2310001H17Rik	8.74107	15.0167	4.26986	1.75209	0	0	0	1.87306	0	0	5.15788	5.26671	3.62037	1.17793	3.69318	0.752372	0	1.02501	0	0	0	3.63456	0	0.791396	1.37018	1.06214	1.26458	0	0	0	9.34256	0.584032	0.624354	3.47486	2.83049	0.592459	0	1.47532	1.2323	0	Dw	Dw	no	2310001H17Rik
2310001K24Rik	0	0	0	0	1.28035	0	0	0	0	1.10376	0	0	0	0	4.61648	0	0	0	0	0	1.32161	0	0	0	0	2.12427	0	0	0	1.2489	0	0.426784	0	0.367919	1.53883	0	0.440537	0	0.708091	0.416299			no	2310001K24Rik
2310002F09Rik	0	0	0	0	0	0.797186	0	0	0	2.20751	0	0	0	0	0	0.752372	0	0	0.839862	0	0	0	0	1.58279	0	0	0	0	0	0	0	0.265729	0	0.735838	0	0.250791	0.279954	0.527598	0	0			no	2310002F09Rik
2310002J15Rik	0	0	0	1.75209	0	1.59437	0	0	1.72414	1.10376	0	0	3.62037	2.35585	3.69318	0	4.58159	1.02501	0	0	0	2.42304	0	0.791396	2.74036	6.37282	3.79373	6.24507	0	3.74669	0	1.11549	0.574714	0.367919	3.22314	1.86887	0	1.07148	4.3023	3.33059	D10sUp	eUp	no	2310002J15Rik
2310003H01Rik	0	2.14525	2.56192	22.7772	24.3267	15.9437	18.9895	7.49225	11.2069	11.0376	14.4421	17.5557	6.03395	4.71171	6.46307	11.2856	20.159	10.2501	10.9182	11.4241	9.25128	7.26912	8.97383	12.6623	15.072	10.6214	15.1749	6.24507	1.74956	4.99559	1.56905	21.0159	12.5629	14.3451	5.73624	13.8982	10.5312	9.6351	13.6228	4.33007			no	2310003H01Rik
2310005G13Rik	0	0	0	0.876047	1.28035	0	0.678197	0.936531	3.44828	3.31127	0	3.51114	0	0	0	0	0.916318	0	0.839862	0	0	0	0	0	0	0	0	0	0	0	0	0.7188	1.68767	2.27414	0	0.305439	0.279954	0	0	0	D8Up	D10sUp	no	2310005G13Rik
2310007B03Rik	0	2.14525	0	5.25628	2.5607	3.98593	0	0	0	0	0	6.43709	2.41358	4.71171	0.923295	0.752372	0.916318	0	0	0	0	0	0.598255	0	1.37018	1.06214	0	0	0	0	0.715083	3.93431	0	2.1457	2.68286	0.55623	0	0.199418	0.810772	0	D3Up	D10sUp	no	2310007B03Rik
2310008N11Rik	15.2969	4.2905	2.56192	0.876047	0	1.59437	2.03459	0	1.72414	2.20751	0	3.51114	0	2.35585	5.53977	0	7.33055	0	0	0	0	0	0	0.791396	0	0	0	0	0	0	7.38309	0.823473	1.25291	1.90622	2.63187	2.44352	0	0.263799	0	0	Dw	Dw	no	2310008N11Rik
2310009A05Rik	88.5033	47.1955	31.597	8.76047	12.8035	21.524	25.7715	15.921	18.1035	26.4902	28.8841	16.9705	28.963	25.9144	27.6989	17.3045	32.0711	33.8252	20.9965	28.1795	13.2161	31.4995	44.8692	29.2817	20.5527	27.6155	24.027	39.2547	69.9825	29.9735	55.7652	14.3627	19.932	24.1149	27.5254	27.7336	20.7974	35.2168	24.0651	46.4036			no	2310009A05Rik
2310009B15Rik	9.8337	16.0894	12.8096	2.62814	3.84106	3.18874	4.74738	3.74612	6.89657	2.20751	2.06315	7.02228	4.82716	2.35585	12.0028	6.01897	5.49791	5.12503	2.51958	3.80804	1.32161	3.63456	1.79477	2.37419	8.22108	2.12427	5.05831	4.46076	8.74782	2.49779	12.9109	3.21931	5.13002	3.76431	6.39528	5.54731	2.54974	2.60117	5.13455	5.23546			no	2310009B15Rik
2310010J17Rik	4.37053	8.581	2.56192	0	1.28035	3.98593	0.678197	0.936531	0.862071	1.10376	2.06315	1.17038	1.20679	0	2.76989	0	2.74896	0	4.19931	1.52322	0	6.66336	0.598255	1.58279	4.11054	0	2.52916	3.56861	20.9948	2.49779	5.17115	1.75543	0.8256	1.44576	1.32556	0.916318	1.90751	2.94814	2.21323	9.02039			no	2310010J17Rik
2310011J03Rik	17.4821	15.0167	20.4953	22.7772	30.7284	27.1043	21.0241	31.8421	18.9656	18.7639	16.5052	27.5039	18.1019	9.42341	18.4659	21.8188	33.9038	36.9002	22.6763	15.9938	15.8593	16.3555	15.5546	26.9075	12.3316	13.8078	5.05831	8.02937	13.9965	14.9868	17.6647	26.87	23.9439	20.9243	15.3304	30.8743	18.1765	19.6059	10.3992	12.3376			no	2310011J03Rik
2310014F07Rik	0	0	0	0	0	0	0	0	0	0	0	1.17038	0	0	0	0	0	0	0	0	0	0	0	0	0	0	0	0	0	0	0	0	0	0.390127	0	0	0	0	0	0			no	2310014F07Rik
2310014L17Rik	1.09263	1.07262	2.56192	6.13233	6.40176	3.18874	2.03459	3.74612	2.58621	1.10376	8.2526	1.75557	1.20679	0	4.61648	3.00949	7.33055	4.10003	1.67972	4.56965	1.32161	1.81728	1.79477	0.791396	0	1.06214	0	1.78431	10.4974	1.2489	1.57572	5.24094	2.78898	3.70398	1.94109	4.81335	2.52366	1.46781	0.354045	4.51019			no	2310014L17Rik
2310015A10Rik	2.18527	2.14525	0	0	0	0	0	3.74612	0.862071	0	1.03158	0	4.82716	2.35585	0	0	0.916318	2.05001	0.839862	0	0	3.0288	0	0	1.37018	2.12427	0	0	0	0	1.44351	0	1.53607	0.343858	2.39434	0.988777	0.279954	1.0096	1.16482	0	D10Up	D10sUp	no	2310015A10Rik
2310015B20Rik	1.09263	0	0	0	0	0	0	0	0	0	0	0	0	0	0	0	0	0	0	0	2.64322	0	0	0	0	1.06214	0	0	0	0	0.364211	0	0	0	0	0	0.881075	0	0.354045	0			no	2310015B20Rik
2310022A10Rik	7.64843	5.36312	5.12383	5.25628	8.96246	4.78311	14.9203	5.61919	16.3793	6.62254	11.3473	11.7038	10.8611	14.1351	17.5426	5.2666	8.24687	9.22506	10.9182	5.33125	13.2161	9.69216	5.98255	11.8709	12.3316	18.0563	11.3812	24.0881	33.2417	7.49338	6.04513	6.33395	12.3063	9.89122	14.1796	7.57951	9.82186	9.18189	13.923	21.6077			no	2310022A10Rik
2310022B05Rik	52.4464	54.7038	64.9019	36.794	29.4481	31.0902	23.7369	29.969	16.3793	24.2826	26.821	18.1409	10.8611	12.9572	20.3125	38.3709	26.5732	19.4751	23.5161	25.1331	23.789	18.7786	27.5197	18.9935	9.59125	8.49709	7.58747	7.13722	12.2469	7.49338	57.3507	32.4441	23.3617	23.0815	14.7103	28.1398	24.1461	21.7639	8.5586	8.95918			no	2310022B05Rik
2310030G06Rik	45.8906	33.2514	29.035	27.1575	40.9713	35.0762	28.4843	16.8576	25.8621	28.6977	24.7578	29.8447	27.7562	37.6937	44.3182	35.3615	49.4812	25.6252	18.477	13.7089	27.7539	32.1053	8.37558	26.9075	23.293	40.3612	24.027	8.92153	0	6.24449	36.059	34.4016	23.7347	27.7667	36.5893	36.8226	19.9799	22.4628	29.2271	5.05534			no	2310030G06Rik
2310033P09Rik	14.2042	5.36312	10.2477	14.0168	7.68211	5.5803	6.78197	4.68266	12.9311	8.83005	7.22103	11.1186	8.44754	9.42341	16.6193	9.02846	10.9958	9.22506	10.0783	5.33125	15.8593	3.0288	9.57209	7.12257	5.48072	11.6835	3.79373	13.3823	12.2469	9.99118	9.93834	9.09306	8.1319	9.05656	11.4968	9.74978	10.423	6.57449	6.98598	11.8735			no	2310033P09Rik
2310034G01Rik	0	0	0.853972	0	0	0	0	0	0.862071	0	0	0	0	0	0	0	0	0	0	0	2.64322	0	0	0	1.37018	1.06214	0	0	0	0	0.284657	0	0.287357	0	0	0	0.881075	0	0.810772	0			no	2310034G01Rik
2310035C23Rik	34.9643	25.743	24.7652	33.2898	20.4856	39.0621	52.2212	26.2229	20.6897	34.2165	26.821	32.1854	50.6852	31.804	39.7017	51.1613	23.8243	19.4751	54.591	32.7491	29.0755	41.1917	48.4587	45.901	45.2159	37.1748	29.0853	25.8724	33.2417	44.9603	28.4908	30.9458	33.0446	31.0743	40.7303	31.4869	38.8052	45.1838	37.1587	34.6915			no	2310035C23Rik
2310036O22Rik	29.5011	35.3966	16.2255	27.1575	23.0463	21.524	27.1279	24.3498	25.8621	28.6977	27.8525	15.8001	25.3426	17.6689	30.4687	24.0759	14.6611	28.7002	29.3952	18.2786	15.8593	27.2592	46.6639	21.3677	17.8123	23.367	29.0853	20.5195	108.473	37.4669	27.0411	23.9093	25.7799	24.1168	24.4934	22.4791	21.1777	31.7636	23.4215	55.4865			no	2310036O22Rik
2310039H08Rik	5.46317	5.36312	0.853972	0	0	1.59437	2.03459	1.87306	5.17243	4.41503	5.15788	4.68152	3.62037	1.17793	4.61648	3.76186	2.74896	6.15004	4.19931	6.09286	2.64322	1.81728	8.97383	7.12257	1.37018	5.31068	5.05831	0	8.74782	2.49779	3.89342	0.531457	3.02669	4.75147	3.13826	4.22028	4.3118	5.97123	3.91306	3.74854			no	2310039H08Rik
2310039L15Rik	0	0	0	0	0	0	0	0	0	0	1.03158	0	0	0	0	0	0	0	0	0	1.32161	2.42304	0	0	0	1.06214	0	0	0	0	0	0	0	0.343858	0	0	0.440537	0.80768	0.354045	0			no	2310039L15Rik
2310040G24Rik	0	0	0	1.75209	1.28035	0	0	0	0	2.20751	0	0	1.20679	0	0	0	0	0	0	0.761608	0	1.21152	0	0	1.37018	0	0	22.3038	22.7443	12.489	0	1.01082	0	0.735838	0.402264	0	0.253869	0.40384	0.456726	19.179	Up	Up	no	2310040G24Rik
2310042E22Rik	0	0	0	7.00838	14.0839	15.9437	55.6122	35.5882	31.8966	33.1127	41.263	42.7189	90.5093	67.1418	48.0113	10.5332	32.0711	15.3751	24.356	47.9813	46.2564	95.1044	47.2622	64.1031	94.5424	110.462	73.3455	0	0	0	0	12.3453	41.0323	39.0315	68.5542	19.3265	39.5312	68.8232	92.7833	0	D10Up	D10Up	no	2310042E22Rik
2310043L19Rik	0	0	0	0.876047	0	0	2.03459	0.936531	0	0	0	0	2.41358	0	0.923295	3.00949	0.916318	2.05001	2.51958	2.28482	1.32161	0	2.39302	1.58279	1.37018	0	1.26458	0	0	0	0	0.292016	0.990374	0	1.11229	1.99194	2.04201	1.32527	0.878252	0	D6Up	D3Up	no	2310043L19Rik
2310044G17Rik	15.2969	26.8156	37.5748	29.7856	19.2053	21.524	18.3113	27.1594	20.6897	29.8014	27.8525	36.867	44.6513	24.7365	27.6989	18.8093	20.159	19.4751	18.477	9.9009	6.60806	13.9325	16.7512	22.9505	12.3316	21.2427	17.7041	15.1666	31.4921	32.4713	26.5624	23.505	22.0535	31.507	32.3622	19.4811	11.662	17.878	17.0928	26.3767			no	2310044G17Rik
2310045N01Rik	149.691	176.983	70.0257	132.283	119.073	98.851	95.6258	61.811	56.8967	64.0179	83.5576	69.0524	68.7871	96.59	74.7869	94.0464	124.619	125.051	61.3099	83.0152	83.2616	55.1242	48.4587	103.673	71.2493	103.027	65.7581	70.4801	66.4834	57.4493	132.233	116.736	71.4445	72.2093	80.0547	114.572	75.8622	69.0853	80.0115	64.8043			no	2310045N01Rik
2310047M10Rik	4.37053	11.7989	5.12383	0.876047	2.5607	5.5803	3.39098	7.49225	3.44828	2.20751	5.15788	4.68152	12.0679	5.88963	4.61648	3.76186	4.58159	9.22506	4.19931	3.04643	3.96484	3.0288	4.78604	3.95698	4.11054	5.31068	1.26458	0.892153	0	6.24449	7.09774	3.00568	4.77717	4.01564	7.52467	5.85617	3.73686	3.92394	3.56193	2.37888			no	2310047M10Rik
2310050B05Rik	3.2779	0	0.853972	0	0	0	0	0	0	0	0	0	0	0	0	0	0	0	0	0	0	0	0	0	0	0	0	0	0	0	1.37729	0	0	0	0	0	0	0	0	0			no	2310050B05Rik
2310057M21Rik	25.1306	24.6704	26.4731	56.067	46.0927	37.4677	24.4151	33.7151	27.5863	23.1789	25.7894	25.7484	19.3087	28.2702	24.0057	27.0854	32.9875	27.6752	40.3134	39.6036	33.0403	15.144	17.9477	18.2021	19.1825	18.0563	35.4082	8.02937	40.24	8.74228	25.4247	46.5425	28.5722	24.9055	23.8615	29.2493	37.6524	17.0979	24.2157	19.0039			no	2310057M21Rik
2310057N15Rik	0	0	0	0	0	0	0	0	0	2.20751	0	0.58519	0	0	0	0	0	0	0	0	0	0	0	0	0	0	0	0	0	0	0	0	0	0.930901	0	0	0	0	0	0			no	2310057N15Rik
2310061I04Rik	2.18527	9.65362	5.9778	11.3886	14.0839	7.97186	21.7023	13.1114	10.3449	14.3488	15.4736	25.1632	7.24075	14.1351	20.3125	9.78083	5.49791	8.20006	13.4378	14.4705	7.92967	30.8938	29.9128	16.6193	10.9614	11.6835	24.027	5.35292	8.74782	16.2357	5.9389	11.1481	15.0529	18.3285	13.8961	7.82627	11.946	25.8086	15.5573	10.1121			no	2310061I04Rik
2310061J03Rik	0	2.14525	1.70794	5.25628	0	0	0	0	0	1.10376	0	0	0	1.17793	0	0.752372	0	0	0	0	0	1.21152	1.19651	0.791396	0	1.06214	0	0	0	0	1.2844	1.75209	0	0.367919	0.392642	0.250791	0	1.06648	0.354045	0			no	2310061J03Rik
2310067B10Rik	5.46317	1.07262	5.12383	3.50419	7.68211	3.18874	1.35639	0	3.44828	9.93381	9.28418	10.5334	3.62037	1.17793	7.38636	7.52372	3.66527	5.12503	9.23848	3.80804	6.60806	8.48064	8.37558	5.53977	9.59125	3.18641	6.32289	3.56861	1.74956	1.2489	3.88654	4.79168	1.60156	9.91713	4.06155	5.43801	6.55152	7.46533	6.36685	2.18902			no	2310067B10Rik
2310068J16Rik	0	2.14525	0	0	0	2.39156	0	2.80959	0	0	0	0.58519	0	0	0.923295	0	0	0	0	0	0	0	0	0	0	0	0	0.892153	3.49913	0	0.715083	0.797186	0.936531	0.195063	0.307765	0	0	0	0	1.46376			no	2310068J16Rik
2310069B03Rik	0	0	2.56192	0	0	0	0	0	0.862071	0	0	0	0	0	0	0	0	0	0	0	0	0	0	0	2.74036	0	0	0	0	0	0.853972	0	0.287357	0	0	0	0	0	0.913453	0			no	2310069B03Rik
2310069G16Rik	0	1.07262	0	0.876047	1.28035	3.18874	0	1.87306	0	0	0	0.58519	0	0	2.76989	0.752372	3.66527	1.02501	0	0	1.32161	0.60576	0.598255	0.791396	1.37018	0	0	2.67646	0	0	0.357541	1.78171	0.624354	0.195063	0.923295	1.81422	0.440537	0.665137	0.456726	0.892153			no	2310069G16Rik
2310081J21Rik_loc1	0	0	0	0	0	0	0	0	0	0	0	0	0	0	0	0	0	0	0	0	0	0	0	0	0	0	0	0	0	0	0	0	0	0	0	0	0	0	0	0			no	2310081J21Rik_loc1
2410002F23Rik	15.2969	19.3072	23.9112	21.0251	24.3267	12.755	19.6677	25.2863	26.7242	18.7639	25.7894	26.9187	24.1358	21.2027	16.6193	18.8093	17.41	15.3751	26.8756	12.1857	10.5729	21.8074	32.904	18.9935	10.9614	24.4291	24.027	17.8431	34.9913	16.2357	19.5051	19.3689	23.8927	23.824	20.6526	17.1981	16.5447	24.5683	19.8058	23.0233			no	2410002F23Rik
2410003L11Rik	1.09263	0	0	0	0	0	0	0	0	0	0	0	0	0	0	0	0	0	0	0	0	0	0	0	0	1.06214	0	88.3231	110.223	76.1827	0.364211	0	0	0	0	0	0	0	0.354045	91.5761	Up	Up	no	2410003L11Rik
2410004B18Rik	9.8337	4.2905	9.39369	22.7772	16.6446	11.9578	27.1279	21.5402	17.2414	19.8676	11.3473	12.289	9.65433	8.24549	7.38636	26.333	10.0795	6.15004	11.7581	17.517	14.5377	16.9613	9.57209	15.8279	21.9229	7.43495	10.1166	8.92153	26.2435	12.489	7.8393	17.1265	21.9698	14.5013	8.42873	14.1875	14.6043	14.1204	13.1581	15.8847			no	2410004B18Rik
2410004I01Rik	0	0	0	0	0	0	0	0	0.862071	0	0	0	0	0	0.923295	0	0	0	0	0	0	0	0	0.791396	1.37018	0	0	2.67646	0	0	0	0	0.287357	0	0.307765	0	0	0.263799	0.456726	0.892153			no	2410004I01Rik
2410004N09Rik	10.9263	2.14525	8.53972	24.5293	8.96246	27.9015	40.6918	29.969	26.7242	57.3953	45.3893	26.9187	41.0309	27.0923	26.7756	11.2856	38.4854	18.4501	23.5161	33.5107	34.3619	24.8362	34.1006	53.815	21.9229	43.5476	24.027	66.0193	220.445	43.7114	7.20377	20.4644	32.4617	43.2345	31.6329	22.7404	30.4629	37.5839	29.8325	110.059			no	2410004N09Rik
2410004P03Rik	0	0	0	0	0	0	0	0	0	0	0	0	0	0	0	0	0	0	0	0	0	0	0	0	0	0	0	0	0	0	0	0	0	0	0	0	0	0	0	0			no	2410004P03Rik
2410006H16Rik	644.654	803.396	474.808	1028.48	1104.94	680.797	1968.13	2447.16	1790.52	3794.72	4504.89	2045.82	2266.35	2397.08	1938	517.632	770.624	716.48	2025.75	2300.05	3159.97	1707.03	579.111	3761.51	2710.21	2552.31	2315.44	1249.91	1422.4	1041.58	640.953	938.073	2068.6	3448.48	2200.48	668.245	2495.26	2015.88	2525.99	1237.96			no	2410006H16Rik
2410007B07Rik	0	0	0	0.876047	0	0.797186	0	0	2.58621	0	0	0.58519	2.41358	8.24549	9.23295	0	0.916318	2.05001	0	0	0	4.84608	1.19651	2.37419	6.8509	7.43495	2.52916	77.6173	173.207	68.6894	0	0.557744	0.862071	0.195063	6.63067	0.988777	0	2.80559	5.605	106.504	Up	Up	no	2410007B07Rik
2410012E07Rik	0	0	0	0	0	2.39156	0	0	0	0	0	0	0	0	0	0.752372	0	0	0	0	0	0	0	0	0	0	0	0	0	0	0	0.797186	0	0	0	0.250791	0	0	0	0			no	2410012E07Rik
2410012M07Rik	0	0	0	0	1.28035	0	0	0	0	0	0	0	0	0	0.923295	0	0	0	0	0	0	0	2.39302	0	0	0	0	10.7058	8.74782	1.2489	0	0.426784	0	0	0.307765	0	0	0.797674	0	6.90085	Up	Up	no	2410012M07Rik
2410015M20Rik	540.854	672.536	432.11	334.65	373.863	293.364	316.04	250.054	306.897	267.109	315.662	222.372	276.355	206.137	281.605	250.54	402.264	345.427	237.681	315.306	401.77	206.564	277.591	376.705	268.555	265.534	235.212	353.292	356.911	285.997	548.5	333.959	290.997	268.381	254.699	332.744	318.252	286.953	256.434	332.067			no	2410015M20Rik
2410016O06Rik	7.64843	5.36312	7.68575	11.3886	11.5232	19.9296	20.3459	12.1749	17.2414	8.83005	17.5368	17.5557	14.4815	16.491	22.1591	11.2856	6.41423	11.2751	25.1958	25.8947	15.8593	10.9037	15.5546	15.8279	15.072	16.9942	16.4395	14.2744	12.2469	6.24449	6.8991	14.2805	16.5874	14.6408	17.7105	9.65829	22.3166	14.0954	16.1686	10.922			no	2410016O06Rik
2410017I17Rik	0	0	0	0	0	0	0	0	0	0	0	0	0	0	0	0	0	0	0	0	0	0	0	0	0	0	1.26458	0	0	0	0	0	0	0	0	0	0	0	0.421526	0			no	2410017I17Rik
2410018L13Rik	0	3.21787	7.68575	4.38024	5.12141	7.97186	7.46017	6.55572	4.31035	4.41503	4.1263	5.26671	2.41358	3.53378	6.46307	1.50474	8.24687	6.15004	2.51958	4.56965	1.32161	3.0288	8.37558	0	1.37018	1.06214	5.05831	0.892153	0	1.2489	3.63454	5.8245	6.10875	4.60268	4.13681	5.30055	2.80361	3.80146	2.49688	0.713683			no	2410018L13Rik
2410018M08Rik	90.6886	92.2457	103.331	187.474	160.044	155.451	224.483	227.577	224.138	181.016	156.799	178.483	129.127	124.86	120.952	194.864	141.113	167.076	211.645	206.396	215.423	140.536	142.385	132.163	127.427	154.01	134.045	148.989	299.175	154.863	95.4216	167.656	225.4	172.099	124.98	167.684	211.155	138.361	138.494	201.009			no	2410018M08Rik
2410021H03Rik	0	0	0	0	0	0	0.678197	0	0	0	0	0	0	0	3.69318	0	0	0	0	0	0	0	0	3.16559	1.37018	0	0	0.892153	1.74956	4.99559	0	0	0.226066	0	1.23106	0	0	1.0552	0.456726	2.54577	Up	Up	no	2410021H03Rik
2410057H14Rik	0	0	0	0.876047	0	0	0	0	0	0	0	0	0	0	0	0.752372	0	0	0	0	0	0	0	0	0	0	0	0	0	0	0	0.292016	0	0	0	0.250791	0	0	0	0			no	2410057H14Rik
2410066E13Rik	3.2779	1.07262	0	2.62814	0	0	1.35639	1.87306	0.862071	0	2.06315	0.58519	1.20679	0	3.69318	0	0	0	1.67972	0	1.32161	0	0	0	1.37018	0	1.26458	6.24507	0	0	1.45017	0.876047	1.36384	0.88278	1.63332	0	1.00045	0	0.878252	2.08169			no	2410066E13Rik
2410076I21Rik	0	1.07262	0	0	0	0.797186	0	0	0	1.10376	0	0	0	1.17793	0	0	0	0	0	0	1.32161	0	0	0	0	1.06214	0	1.78431	0	7.49338	0.357541	0.265729	0	0.367919	0.392642	0	0.440537	0	0.354045	3.09256	Up	Up	no	2410076I21Rik
2410088K16Rik	0	0	0.853972	94.6131	66.5783	56.6002	103.764	105.828	75.0002	80.5742	75.305	57.3486	45.8581	35.3378	27.6989	52.666	64.1423	31.7752	82.3064	71.5911	68.7238	69.0567	28.7163	68.0601	17.8123	18.0563	12.6458	15.1666	41.9895	12.489	0.284657	72.5972	94.8641	71.0759	36.2982	49.5278	74.2071	55.2777	16.1715	23.215			no	2410088K16Rik
2410089E03Rik	16.3895	4.2905	14.5175	18.397	20.4856	21.524	37.3008	25.2863	26.7242	30.9052	36.1051	36.2818	14.4815	36.5157	20.3125	28.5901	15.5774	13.3251	41.9931	19.8018	39.6484	27.865	50.2535	23.7419	20.5527	9.55923	7.58747	14.2744	38.4904	14.9868	11.7325	20.1355	29.7705	34.4307	23.7699	19.1642	33.8144	33.9534	12.5665	22.5839			no	2410089E03Rik
2410114N07Rik	0	0	0	0	0	0.797186	0	0	0	0	0	0	0	0	0	0	0	0	0	0	0	0	0	0	0	0	0	0	1.74956	0	0	0.265729	0	0	0	0	0	0	0	0.583188			no	2410114N07Rik
2410124H12Rik	1.09263	0	0	0.876047	1.28035	0.797186	0	0	0.862071	0	1.03158	0	0	0	2.76989	1.50474	0	0	0	0	0	0	0	0	0	0	0	1.78431	0	0	0.364211	0.984528	0.287357	0.343858	0.923295	0.501581	0	0	0	0.594768			no	2410124H12Rik
2410127L17Rik	14.2042	13.9441	22.2033	72.7119	74.2604	70.9495	59.0031	78.6686	55.1725	68.4329	41.263	73.1487	54.3056	61.2522	89.5596	96.3036	49.4812	90.2006	117.581	82.2536	48.8996	93.8928	102.9	81.5138	115.095	108.338	78.4038	116.872	190.702	86.1739	16.7839	72.6406	64.2814	60.9482	68.3725	78.6618	82.9113	92.7689	100.612	131.249			no	2410127L17Rik
2410131K14Rik	24.0379	12.8715	16.2255	51.6868	51.2141	45.4396	25.7715	30.9055	25.8621	20.9714	28.8841	21.0668	21.7222	24.7365	22.1591	32.352	41.2343	22.5502	17.6371	30.4643	21.1458	9.0864	24.5285	23.7419	21.9229	20.1806	20.2332	16.0587	8.74782	7.49338	17.7116	49.4468	27.513	23.6408	22.8726	32.0455	23.0824	19.1189	20.7789	10.7666			no	2410131K14Rik
2410133F24Rik	0	0	0.853972	0	0	0	0.678197	0	0	0	1.03158	0	2.41358	0	0	0	0	2.05001	0	0	0	0	0	0	0	0	0	0	0	1.2489	0.284657	0	0.226066	0.343858	0.804527	0.683338	0	0	0	0.416299			no	2410133F24Rik
2410137F16Rik	0	0	0	9.63652	5.12141	7.97186	2.71279	1.87306	2.58621	6.62254	7.22103	2.92595	3.62037	8.24549	0.923295	17.3045	10.0795	10.2501	4.19931	3.80804	18.5026	2.42304	7.77732	8.70536	17.8123	7.43495	10.1166	21.4117	19.2452	6.24449	0	7.5766	2.39069	5.58984	4.26305	12.5447	8.83664	6.30191	11.788	15.6338			no	2410137F16Rik
2410137M14Rik	0	0	0	0	0	0	0	0	0	0	0	0	1.20679	7.06756	6.46307	0	0	0	0	0	0	0	0	0	4.11054	8.49709	7.58747	2.67646	0	8.74228	0	0	0	0	4.91247	0	0	0	6.7317	3.80625	D10sUp	D10Up	no	2410137M14Rik
2410141K09Rik	0	0	0	0	0	0	0	0	0	0	0	0	0	0	1.84659	0	0	0	0.839862	0	0	0	0	0	4.11054	0	8.85205	118.656	83.9791	129.885	0	0	0	0	0.61553	0	0.279954	0	4.32086	110.84	Up	Up	no	2410141K09Rik
2500004C02Rik	6.5558	0	0	1.75209	10.2428	3.18874	1.35639	1.87306	2.58621	6.62254	2.06315	3.51114	1.20679	0	0.923295	0.752372	3.66527	4.10003	3.35945	2.28482	0	2.42304	1.19651	0.791396	1.37018	2.12427	3.79373	0	0	0	2.18527	5.06122	1.93856	4.06561	0.710029	2.83922	1.88142	1.47032	2.4294	0			no	2500004C02Rik
2510002D24Rik	3.2779	10.7262	6.83178	6.13233	10.2428	4.78311	16.2767	12.1749	18.9656	11.0376	10.3158	15.8001	8.44754	17.6689	10.1562	18.8093	10.0795	4.10003	18.477	15.9938	10.5729	8.48064	4.18779	22.9505	10.9614	15.932	7.58747	13.3823	10.4974	11.2401	6.94531	7.05275	15.8057	12.3845	12.0909	10.9963	15.0145	11.873	11.4936	11.7066			no	2510002D24Rik
2510003D18Rik	0	0	0	0	0	0	0	0	0	0	0	0.58519	1.20679	0	0	0	0	0	0	0	0	0	0.598255	0	0	0	0	0	0	0	0	0	0	0.195063	0.402264	0	0	0.199418	0	0			no	2510003D18Rik
2510003E04Rik	25.1306	31.1061	20.4953	10.5126	6.40176	10.3634	18.3113	12.1749	9.48278	13.2451	11.3473	25.1632	13.2747	16.491	16.6193	3.00949	3.66527	8.20006	15.1175	17.517	9.25128	13.9325	15.5546	14.2451	27.4036	10.6214	16.4395	22.3038	33.2417	11.2401	25.5773	9.09258	13.323	16.5852	15.4617	4.95827	13.9619	14.5774	18.1548	22.2619			no	2510003E04Rik
2510009E07Rik	7.64843	8.581	5.12383	13.1407	3.84106	6.37749	7.46017	8.42878	14.6552	16.5564	12.3789	9.36304	20.5154	22.3806	13.8494	9.78083	3.66527	8.20006	13.4378	13.7089	9.25128	15.7498	25.725	11.0795	8.22108	9.55923	17.7041	0.892153	0	0	7.11775	7.78642	10.1814	12.7661	18.9152	7.21539	12.1327	17.5181	11.8281	0.297384			no	2510009E07Rik
2510039O18Rik	25.1306	19.3072	25.6192	33.2898	30.7284	35.8734	29.8407	29.969	19.8276	22.0751	14.4421	30.4299	24.1358	44.7612	31.392	25.5806	26.5732	26.6502	18.477	19.8018	14.5377	31.4995	22.1355	29.2817	31.5141	33.9884	31.6145	8.92153	19.2452	9.99118	23.3523	33.2972	26.5458	22.3157	33.4297	26.268	17.6055	27.6389	32.3723	12.7193			no	2510039O18Rik
2510049J12Rik	0	0	0	0.876047	0	0	0.678197	2.80959	0	4.41503	1.03158	0	2.41358	1.17793	0	0	0	0	0	3.04643	0	1.21152	3.58953	1.58279	0	1.06214	0	5.35292	0	0	0	0.292016	1.1626	1.81553	1.19717	0	1.01548	2.12795	0.354045	1.78431	D10sUp	D8Up	no	2510049J12Rik
2610001J05Rik	272.066	281.028	176.772	157.689	128.035	122.767	144.456	126.432	113.793	114.791	109.347	102.993	111.025	137.817	125.568	133.17	164.937	154.776	116.741	123.38	151.985	145.382	157.939	138.494	154.83	131.705	84.7267	76.7251	97.9756	88.6717	243.289	136.163	128.227	109.044	124.803	150.961	130.702	147.272	123.754	87.7908			no	2610001J05Rik
2610002J02Rik	36.0569	25.743	23.0572	5.25628	8.96246	6.37749	4.06918	2.80959	1.72414	6.62254	10.3158	5.8519	14.4815	14.1351	18.4659	6.01897	8.24687	13.3251	1.67972	13.7089	6.60806	12.721	8.37558	6.33117	12.3316	10.6214	8.85205	10.7058	13.9965	23.729	28.2857	6.86541	2.86764	7.59673	15.6942	9.19698	7.33224	9.14257	10.6017	16.1438			no	2610002J02Rik
2610002M06Rik	28.4085	50.4133	30.743	35.0419	26.8874	31.8874	26.4497	29.969	40.5173	41.9428	29.9157	37.4521	43.4445	21.2027	24.929	27.0854	30.2385	21.5251	37.7938	31.2259	42.2916	19.3843	49.6552	42.7354	26.0334	40.3612	36.6728	15.1666	27.993	8.74228	36.5216	31.2722	32.312	36.4369	29.8587	26.283	37.1038	37.2583	34.3558	17.3006			no	2610002M06Rik
2610005L07Rik	76.4843	82.5921	54.6542	108.63	170.287	98.851	126.145	150.781	156.035	176.601	235.199	128.157	158.09	127.216	165.27	98.5607	100.795	84.0506	110.862	122.619	167.845	129.633	92.1313	135.329	171.272	132.767	120.135	108.843	29.7426	172.348	71.2435	125.923	144.32	179.986	150.192	94.4688	133.775	119.031	141.391	103.644			no	2610005L07Rik
2610008E11Rik	28.4085	21.4525	19.6414	2.62814	5.12141	3.98593	11.5293	0.936531	1.72414	3.31127	3.09473	2.34076	10.8611	3.53378	2.76989	3.00949	0.916318	0	1.67972	6.09286	5.28645	9.0864	1.19651	5.53977	0	10.6214	6.32289	3.56861	6.99825	3.74669	23.1674	3.91183	4.73001	2.91558	5.72159	1.3086	4.35301	5.27423	5.64808	4.77119	Dw	Dw	no	2610008E11Rik
2610015P09Rik	6.5558	7.50837	11.1016	32.4138	25.607	14.3493	17.6331	22.4767	20.6897	34.2165	52.6103	12.289	33.7901	32.9819	21.2358	22.5711	20.159	17.4251	37.7938	37.3188	38.3267	19.9901	16.7512	15.8279	24.6632	28.6777	18.9687	19.6274	34.9913	44.9603	8.3886	24.1234	20.2665	33.0386	29.336	20.0518	37.8131	17.5231	24.1032	33.193			no	2610015P09Rik
2610017I09Rik	0	2.14525	0	0	0	0	0	0	0	1.10376	1.03158	0.58519	0	0	0	0	0	0	0	0.761608	0	0	0	0	1.37018	0	0	0	0	0	0.715083	0	0	0.906841	0	0	0.253869	0	0.456726	0			no	2610017I09Rik
2610018G03Rik	2.18527	7.50837	11.9556	0	0	0.797186	0.678197	0	1.72414	0	3.09473	4.68152	0	0	0	1.50474	0.916318	2.05001	0	0.761608	0	0	0	0	0	0	0	1.78431	5.24869	0	7.21641	0.265729	0.80078	2.59208	0	1.49036	0.253869	0	0	2.34433	Dw	Dw	no	2610018G03Rik
2610019E17Rik	17.4821	18.2346	7.68575	7.00838	12.8035	13.5522	7.46017	14.048	3.44828	13.2451	7.22103	8.19266	22.929	14.1351	12.9261	4.51423	12.8285	8.20006	7.55875	8.37768	6.60806	12.1152	12.5634	18.2021	17.8123	35.0505	16.4395	16.0587	40.24	7.49338	14.4675	11.1214	8.31881	9.55292	16.6634	8.51425	7.51483	14.2936	23.1008	21.264			no	2610019E17Rik
2610020C07Rik	2.18527	1.07262	5.9778	0.876047	0	6.37749	2.03459	0.936531	0	1.10376	1.03158	5.26671	0	1.17793	2.76989	0	1.83264	1.02501	1.67972	0	0	1.81728	0	0	4.11054	3.18641	3.79373	0	5.24869	1.2489	3.07856	2.41784	0.990374	2.46735	1.31594	0.952548	0.559908	0.60576	3.69689	2.16586			no	2610020C07Rik
2610020H08Rik	6.5558	6.43575	8.53972	4.38024	5.12141	7.97186	2.71279	0	1.72414	1.10376	0	0.58519	2.41358	0	6.46307	3.00949	1.83264	2.05001	4.19931	3.04643	2.64322	4.24032	4.78604	1.58279	4.11054	3.18641	2.52916	0	1.74956	3.74669	7.17709	5.8245	1.47898	0.562982	2.95888	2.29738	3.29632	3.53639	3.27537	1.83209			no	2610020H08Rik
2610027K06Rik	0	0	0	0	0	0	0	0	0	1.10376	0	0	0	0	0	0	0	0	0	0	0	0	0	0	0	0	0	0	0	0	0	0	0	0.367919	0	0	0	0	0	0			no	2610027K06Rik
2610034B18Rik	27.3158	35.3966	23.9112	35.9179	35.8499	33.4818	32.5535	34.6516	34.4828	27.5939	31.9788	41.5485	54.3056	56.5405	56.321	36.1138	46.7322	42.0253	31.0749	32.7491	29.0755	24.8362	28.7163	55.3977	60.2879	43.5476	42.9957	0.892153	0	0	28.8746	35.0832	33.896	33.7071	55.7224	41.6238	30.9665	36.3167	48.9437	0.297384			no	2610034B18Rik
2610034M16Rik	0	0	0	0	0	0	2.71279	0.936531	0	3.31127	0	2.34076	3.62037	0	0	0	0	0	7.55875	5.33125	1.32161	4.84608	2.39302	8.70536	4.11054	4.24854	5.05831	0	1.74956	0	0	0	1.21644	1.88401	1.20679	0	4.73721	5.31482	4.47246	0.583188	D10sUp	D8Up	no	2610034M16Rik
2610035D17Rik	1.09263	0	1.70794	0.876047	2.5607	0	4.74738	8.42878	5.17243	3.31127	0	2.34076	0	4.71171	2.76989	2.25711	1.83264	4.10003	0	0	1.32161	0	2.39302	7.91396	5.48072	4.24854	10.1166	0	0	0	0.933526	1.14558	6.11619	1.88401	2.49386	2.72993	0.440537	3.43566	6.6153	0	D6Up	D10Up	no	2610035D17Rik
2610035F20Rik	0	0	0	0	0	0	0	0	0	0	0	0	0	0	0	0	0	0	0	0	0	0	0	0	0	0	0	0	0	0	0	0	0	0	0	0	0	0	0	0			no	2610035F20Rik
2610037D02Rik	0	0	0	0	0	0	0	0	3.44828	1.10376	0	0	0	1.17793	0.923295	3.76186	0	0	0	1.52322	1.32161	0.60576	0	3.16559	4.11054	4.24854	2.52916	8.02937	1.74956	14.9868	0	0	1.14943	0.367919	0.700407	1.25395	0.948276	1.25712	3.62941	8.25524	Up	eUp	no	2610037D02Rik
2610044O15Rik8	14.2042	8.581	10.2477	3.50419	11.5232	2.39156	10.8512	11.2384	12.069	7.7263	8.2526	9.94823	7.24075	5.88963	9.23295	3.76186	15.5774	1.02501	18.477	6.85447	5.28645	11.5094	11.9651	9.49676	8.22108	27.6155	18.9687	11.598	24.4939	7.49338	11.011	5.8063	11.3862	8.64237	7.45444	6.78809	10.206	10.9904	18.2684	14.5284			no	2610044O15Rik8
2610100L16Rik	0	0	0	0	0	0	0	0	0	4.41503	0	0	0	0	0	0	0	0	0	0	0	0	0	0	0	0	0	0	0	0	0	0	0	1.47168	0	0	0	0	0	0			no	2610100L16Rik
2610203C20Rik	84.1328	60.067	87.9591	23.6533	20.4856	18.3353	16.2767	11.2384	9.48278	25.3864	16.5052	21.652	26.5494	42.4054	36.9318	17.3045	12.8285	11.2751	6.71889	15.2322	14.5377	33.3168	21.5372	31.6559	34.2545	33.9884	29.0853	0	0	0	77.3863	20.8247	12.3326	21.1812	35.2955	13.8027	12.1629	28.8366	32.4427	0			no	2610203C20Rik
2610203C22Rik	5.46317	16.0894	14.5175	7.00838	1.28035	3.98593	4.06918	7.49225	5.17243	4.41503	2.06315	7.60747	1.20679	7.06756	3.69318	0.752372	8.24687	8.20006	4.19931	4.56965	6.60806	1.21152	4.18779	7.12257	1.37018	8.49709	2.52916	0	0	0	12.0234	4.09155	5.57795	4.69521	3.98918	5.7331	5.12567	4.17396	4.13214	0			no	2610203C22Rik
2610204G22Rik	0	0	0.853972	0	0	0	0.678197	0.936531	1.72414	0	0	0.58519	0	1.17793	0	0	0	0	0	0	0	0.60576	0	0.791396	0	1.06214	0	2.67646	0	1.2489	0.284657	0	1.11296	0.195063	0.392642	0	0	0.465719	0.354045	1.30845			no	2610204G22Rik
2610206C17Rik	0	0	0	0	0	0	0	0	0	0	0	0	0	0	0	0	0	0	0	0	0	0	0	3.95698	0	0	0	0	0	0	0	0	0	0	0	0	0	1.31899	0	0			no	2610206C17Rik
2610301B20Rik	18.5748	18.2346	58.0701	35.9179	26.8874	27.9015	35.2662	39.3343	44.8277	45.254	47.4525	49.1559	33.7901	61.2522	31.392	31.5996	10.9958	33.8252	50.3917	37.3188	38.3267	29.6823	57.4325	28.4903	32.8843	44.6097	34.1436	28.5489	36.7408	12.489	31.6265	30.2356	39.8094	47.2875	42.1448	25.4736	42.0124	38.535	37.2125	25.9262			no	2610301B20Rik
2610305D13Rik	0	0	0	3.50419	6.40176	3.98593	0.678197	1.87306	1.72414	8.83005	0	1.75557	2.41358	8.24549	4.61648	3.00949	10.9958	4.10003	4.19931	0	5.28645	1.81728	0.598255	0	4.11054	5.31068	39.2019	608.448	472.382	728.107	0	4.63063	1.42513	3.52854	5.09185	6.03511	3.16192	0.805179	16.2077	602.979	Up	Up	no	2610305D13Rik
2610306M01Rik	12.019	20.3799	5.12383	5.25628	5.12141	5.5803	0	2.80959	2.58621	3.31127	6.18945	7.60747	3.62037	7.06756	6.46307	1.50474	4.58159	2.05001	4.19931	5.33125	6.60806	5.45184	1.19651	0.791396	10.9614	11.6835	8.85205	3.56861	0	9.99118	12.5076	5.31933	1.7986	5.70273	5.717	2.71212	5.37954	2.47992	10.499	4.51993			no	2610306M01Rik
2610307P16Rik	1.09263	5.36312	4.26986	0	1.28035	0.797186	0	0	0.862071	0	0	0	0	0	0	0	0	0	0.839862	0	0	0	0	0	0	0	0	0.892153	0	2.49779	3.5752	0.692513	0.287357	0	0	0	0.279954	0	0	1.12998	Dw	Dw	no	2610307P16Rik
2610316D01Rik	0	3.21787	0	0	0	0	0	0	0	0	0	0.58519	0	0	0.923295	1.50474	0	0	0	0	0	0	0	0	0	0	0	0	0	0	1.07262	0	0	0.195063	0.307765	0.501581	0	0	0	0			no	2610316D01Rik
2610318N02Rik	12.019	28.9609	11.9556	43.8024	46.0927	32.6846	28.4843	41.2074	28.4483	18.7639	24.7578	22.8224	25.3426	28.2702	27.6989	57.1802	36.6527	31.7752	39.4735	31.2259	44.9348	38.7687	23.332	53.815	73.9897	73.2874	60.6997	135.607	24.4939	134.881	17.6451	40.8599	32.7133	22.1147	27.1039	41.8694	38.5447	38.6385	69.3256	98.3273			no	2610318N02Rik
2610507B11Rik	69.9285	49.3407	64.0479	85.8526	87.0639	94.0679	85.4528	73.986	96.5519	77.263	82.526	84.8525	71.2007	78.9211	74.7869	117.37	67.8076	104.551	89.8652	89.8697	89.8696	94.4986	75.3802	79.1396	57.5475	52.0447	59.4352	86.5388	129.468	78.6805	61.1057	88.9948	85.3302	81.5472	74.9696	96.5761	89.8682	83.0061	56.3425	98.229			no	2610507B11Rik
2610507I01Rik	0	0	0	0	0	1.59437	0	0	1.72414	1.10376	0	1.75557	0	0	0	0	0	0	0	0	0	0	0	1.58279	0	0	0	0	0	0	0	0.531457	0.574714	0.953109	0	0	0	0.527598	0	0			no	2610507I01Rik
2610524H06Rik	31.6864	17.162	29.035	19.273	23.0463	19.9296	38.6572	44.017	49.138	40.839	49.5156	33.3558	38.6173	32.9819	36.9318	24.0759	14.6611	22.5502	41.1532	25.8947	33.0403	23.6246	14.3581	45.1096	43.8457	24.4291	26.5561	31.2253	47.2382	11.2401	25.9611	20.7497	43.9374	41.2368	36.177	20.429	33.3627	27.6975	31.6103	29.9012			no	2610524H06Rik
2610528A11Rik	0	3.21787	0	0.876047	10.2428	3.98593	0.678197	0	3.44828	4.41503	6.18945	0.58519	45.8581	0	6.46307	0.752372	5.49791	3.07502	4.19931	2.28482	6.60806	10.2979	7.17906	2.37419	34.2545	5.31068	2.52916	1.78431	0	0	1.07262	5.03493	1.37549	3.72989	17.4404	3.10843	4.36406	6.61706	14.0314	0.594768	D10Up	D10Up	no	2610528A11Rik
2610528J11Rik	0	0	0	0	0	0	0	1.87306	0	0	1.03158	0	2.41358	1.17793	3.69318	0.752372	0	0	1.67972	0.761608	1.32161	0	0.598255	0.791396	1.37018	8.49709	2.52916	5.35292	3.49913	3.74669	0	0	0.624354	0.343858	2.42823	0.250791	1.25431	0.463217	4.13214	4.19958	Up	eUp	no	2610528J11Rik
2700029M09Rik	41.5201	43.9776	44.4065	38.5461	39.6909	37.4677	56.9685	63.6841	50.8622	66.2254	51.5788	33.3558	47.0648	49.4729	41.5483	33.8567	54.0628	64.5754	81.4666	63.975	70.0454	36.9514	36.4936	41.1526	93.1722	71.1631	55.6414	60.6664	108.473	62.4449	43.3014	38.5682	57.1716	50.3867	46.0287	50.8316	71.829	38.1992	73.3256	77.1947			no	2700029M09Rik
2700038G22Rik	28.4085	26.8156	17.0794	29.7856	39.6909	26.3071	14.2421	15.921	18.1035	30.9052	15.4736	11.1186	18.1019	12.9572	10.1562	26.333	24.7406	34.8502	15.9574	20.5634	37.0051	16.3555	7.77732	28.4903	21.9229	24.4291	25.2916	12.4901	40.24	49.9559	24.1012	31.9279	16.0889	19.1658	13.7384	28.6413	24.5086	17.541	23.8812	34.2287			no	2700038G22Rik
2700046A07Rik	0	0	0	0	0	0	0	0	0	0	0	0	0	0	0	0	0	0	0	0	0	0	0	0	1.37018	0	0	0	0	0	0	0	0	0	0	0	0	0	0.456726	0			no	2700046A07Rik
2700046G09Rik	0	0	0.853972	0.876047	0	0	0	0	0	0	0	0	0	0	0	0.752372	0	0	0	0	0	0	0	0	0	0	0	0	0	0	0.284657	0.292016	0	0	0	0.250791	0	0	0	0			no	2700046G09Rik
2700049A03Rik	9.8337	16.0894	22.2033	22.7772	35.8499	23.1184	36.6226	44.017	44.8277	35.3202	40.2314	28.0891	28.963	24.7365	40.625	42.1328	21.0753	15.3751	43.6728	55.5974	31.7187	30.8938	24.5285	30.8645	27.4036	31.8641	40.4665	63.3428	19.2452	73.6849	16.0421	27.2485	41.8224	34.5469	31.4415	26.1944	43.6629	28.7622	33.2447	52.091			no	2700049A03Rik
2700050L05Rik	17.4821	20.3799	11.1016	14.8928	3.84106	15.9437	12.8857	12.1749	9.48278	7.7263	23.7262	31.6002	16.8951	11.7793	10.1562	11.2856	17.41	15.3751	16.7972	26.6563	22.4674	19.3843	33.5023	18.9935	10.9614	20.1806	24.027	21.4117	22.7443	39.9647	16.3212	11.5592	11.5145	21.0176	12.9435	14.6902	21.9736	23.96	18.3897	28.0402			no	2700050L05Rik
2700054A10Rik	0	0	0	1.75209	1.28035	0	0	0	0	3.31127	0	0.58519	1.20679	0	0	0	0	2.05001	0	0	0	0	0	0	0	0	1.26458	0	0	0	0	1.01082	0	1.29882	0.402264	0.683338	0	0	0.421526	0			no	2700054A10Rik
2700060E02Rik	291.733	284.245	210.931	197.987	179.249	261.477	221.77	234.133	229.311	186.535	238.294	237.002	277.562	200.248	208.665	173.045	241.908	211.151	168.812	232.29	190.312	115.7	157.939	201.015	237.041	294.212	196.01	407.714	335.916	352.189	262.303	212.904	228.405	220.61	228.825	208.702	197.138	158.218	242.421	365.273			no	2700060E02Rik
2700062C07Rik	56.8169	35.3966	32.4509	69.2077	69.139	53.4114	54.934	56.1919	71.5519	34.2165	62.9261	48.5708	68.7871	48.295	68.3238	58.685	77.8871	37.9253	52.9113	40.3652	64.759	67.2394	59.2273	78.3482	64.3984	77.5359	51.8477	68.6958	43.7391	69.9382	41.5548	63.9194	60.8926	48.5711	61.802	58.1658	52.6785	68.2716	64.594	60.791			no	2700062C07Rik
2700069I18Rik	2.18527	2.14525	1.70794	0	0	0	0	2.80959	1.72414	0	1.03158	0	0	2.35585	0.923295	0	0	1.02501	0.839862	0	0	0	1.19651	0	1.37018	0	0	0	0	0	2.01282	0	1.51124	0.343858	1.09305	0.341669	0.279954	0.398837	0.456726	0	Dw	Dw	no	2700069I18Rik
2700070H01Rik	5.46317	0	3.41589	0.876047	0	0.797186	0.678197	3.74612	0.862071	4.41503	3.09473	0	0	2.35585	0.923295	0	0.916318	1.02501	0	0.761608	0	4.24032	1.79477	2.37419	0	0	0	0	0	0	2.95968	0.557744	1.76213	2.50325	1.09305	0.647108	0.253869	2.80309	0	0	Dw	Dw	no	2700070H01Rik
2700081L22Rik	1.09263	0	0	0	0	0	0	0.936531	0	0	0	0	0	2.35585	0.923295	0	0	0	0	0.761608	0	0	0	0	0	0	0	0	0	0	0.364211	0	0.312177	0	1.09305	0	0.253869	0	0	0			no	2700081L22Rik
2700081O15Rik	32.779	18.2346	35.8668	4.38024	1.28035	5.5803	3.39098	9.36531	9.48278	2.20751	5.15788	10.5334	8.44754	5.88963	7.38636	6.01897	6.41423	8.20006	7.55875	6.09286	7.92967	9.0864	11.3669	5.53977	8.22108	4.24854	2.52916	14.2744	20.9948	13.7379	28.9601	3.74696	7.41303	5.96627	7.24118	6.87775	7.19376	8.66434	4.99959	16.3357			no	2700081O15Rik
2700086A05Rik	0	1.07262	0	0	0	0	0	3.74612	0	0	3.09473	0.58519	0	1.17793	0	0	0	0	0	1.52322	2.64322	0	0	0	0	0	0	0	0	0	0.357541	0	1.24871	1.22664	0.392642	0	1.38881	0	0	0			no	2700086A05Rik
2700089E24Rik	48.0759	37.5419	49.5304	4.38024	11.5232	17.5381	14.9203	12.1749	12.069	7.7263	9.28418	26.3335	8.44754	18.8468	15.696	6.01897	10.0795	14.3501	15.9574	9.9009	14.5377	24.2304	37.6901	12.6623	10.9614	14.8699	21.4978	3.56861	17.4956	0	45.0494	11.1472	13.0547	14.448	14.3301	10.1495	13.4653	24.8609	15.7764	7.02142			no	2700089E24Rik
2700094K13Rik	361.662	384	215.201	386.337	404.591	412.145	335.029	340.897	358.621	256.072	286.778	270.943	308.938	257.966	233.594	307.72	352.783	325.952	288.073	325.968	330.403	261.688	200.416	318.141	413.794	384.493	321.203	375.596	285.179	252.277	320.287	401.024	344.849	271.264	266.833	328.818	314.815	260.082	373.163	304.351			no	2700094K13Rik
2700097O09Rik	61.1875	47.1955	31.597	91.1089	96.0264	85.2989	79.349	89.907	76.7243	94.9231	91.8102	90.1192	103.784	77.7432	80.3267	82.7609	76.0544	70.7255	94.9044	89.1081	96.4777	107.22	58.0308	79.1396	86.3213	90.2816	80.933	185.568	85.7286	181.09	46.66	90.8114	81.9934	92.2842	87.2846	76.5136	93.4967	81.4633	85.8453	150.795			no	2700097O09Rik
2700099C18Rik	15.2969	17.162	16.2255	57.8191	40.9713	56.6002	49.5084	74.9225	71.5519	46.3578	49.5156	37.4521	45.8581	24.7365	47.088	39.8757	32.9875	42.0253	64.6693	53.3125	91.1912	64.8163	35.8953	46.6924	30.1439	53.1068	55.6414	52.637	66.4834	57.4493	16.2281	51.7969	65.3276	44.4418	39.2275	38.2961	69.7244	49.1347	46.2974	58.8566			no	2700099C18Rik
2810001G20Rik	3.2779	0	2.56192	0.876047	6.40176	0.797186	9.49476	4.68266	1.72414	1.10376	2.06315	1.17038	0	2.35585	3.69318	3.76186	10.0795	6.15004	9.23848	3.04643	9.25128	2.42304	3.58953	9.49676	4.11054	7.43495	2.52916	1.78431	15.7461	0	1.94661	2.69166	5.30052	1.44576	2.01634	6.6638	7.17873	5.16978	4.69155	5.84346			no	2810001G20Rik
2810002D19Rik	19.6674	33.2514	5.12383	40.2982	53.7748	36.6705	40.0136	41.2074	26.7242	35.3202	31.9788	18.7261	22.929	18.8468	17.5426	23.3235	28.4059	30.7502	31.0749	23.6098	44.9348	19.3843	11.9651	22.9505	24.6632	21.2427	7.58747	10.7058	5.24869	13.7379	19.3475	43.5812	35.9817	28.675	19.7728	27.4932	33.2065	18.1	17.8311	9.89746			no	2810002D19Rik
2810004N23Rik	172.636	146.95	110.162	319.757	304.724	261.477	289.59	255.673	354.311	232.893	311.536	168.535	188.259	146.063	157.883	287.406	282.226	265.477	252.798	241.43	416.308	167.796	108.882	247.707	190.455	152.948	164.395	247.126	232.692	322.216	143.249	295.319	299.858	237.654	164.069	278.37	303.512	174.795	169.266	267.345			no	2810004N23Rik
2810006K23Rik	39.3348	48.2681	13.6636	33.2898	30.7284	37.4677	21.0241	18.7306	19.8276	20.9714	22.6947	21.0668	21.7222	25.9144	24.929	28.5901	34.8201	29.7252	15.9574	19.0402	17.181	10.9037	11.9651	26.9075	17.8123	10.6214	26.5561	35.6861	15.7461	34.9691	33.7555	33.8287	19.8608	21.5776	24.1885	31.0451	17.3928	16.5921	18.3299	28.8004			no	2810006K23Rik
2810008D09Rik	3.2779	3.21787	2.56192	6.13233	16.6446	11.9578	14.2421	14.9845	9.48278	12.1413	15.4736	9.94823	20.5154	11.7793	11.0795	14.2951	17.41	10.2501	6.71889	6.85447	14.5377	9.69216	8.97383	7.12257	12.3316	13.8078	16.4395	6.24507	15.7461	2.49779	3.01923	11.5782	12.9031	12.5211	14.4581	13.9851	9.37036	8.59619	14.193	8.16298			no	2810008D09Rik
2810011L19Rik	0	0	0	0	0	0	0	0	0	0	0	0	0	0	0	0	0	0	0	0	0	0	0	0	0	0	0	1.78431	0	0	0	0	0	0	0	0	0	0	0	0.594768			no	2810011L19Rik
2810013P06Rik	6.5558	7.50837	10.2477	13.1407	7.68211	8.76904	10.173	9.36531	9.48278	12.1413	12.3789	16.9705	14.4815	10.6013	14.7727	7.52372	13.7448	6.15004	5.03917	25.1331	7.92967	17.567	5.98255	7.91396	8.22108	12.7456	17.7041	19.6274	3.49913	18.7335	8.10394	9.86396	9.67368	13.8302	13.2852	9.13951	12.7006	10.4879	12.8903	13.9533			no	2810013P06Rik
2810021J22Rik	13.1116	7.50837	5.12383	8.76047	2.5607	6.37749	2.71279	11.2384	6.0345	11.0376	9.28418	7.02228	7.24075	10.6013	8.30966	3.00949	3.66527	3.07502	13.4378	1.52322	13.2161	4.84608	15.5546	7.12257	8.22108	11.6835	15.1749	7.13722	8.74782	9.99118	8.58127	5.89955	6.66189	9.11467	8.71725	3.24993	9.39237	9.17443	11.6932	8.62541			no	2810021J22Rik
2810025M15Rik	228.36	279.955	161.401	141.044	128.035	82.9073	156.664	143.289	196.552	193.157	214.568	112.942	185.846	193.18	235.44	90.2846	135.615	121.976	144.456	230.005	248.463	192.026	176.485	240.585	315.141	412.109	273.149	307.793	146.963	269.762	223.239	117.329	165.502	173.556	204.822	115.959	207.642	203.032	333.466	241.506			no	2810025M15Rik
2810029C07Rik	4.37053	0	1.70794	0.876047	0	2.39156	0	0	0	1.10376	3.09473	0	0	0	0	3.76186	0.916318	3.07502	0	0.761608	1.32161	0.60576	2.99128	0	2.74036	1.06214	0	0	0	0	2.02616	1.0892	0	1.39949	0	2.5844	0.694407	1.19901	1.2675	0	Dw	D3Up	no	2810029C07Rik
2810032G03Rik	0	0	0	0	0	0	0	0	0	0	0	0	0	4.71171	0	0	0	2.05001	0	0	0	0.60576	0	0	0	0	0	0	0	0	0	0	0	0	1.57057	0.683338	0	0.20192	0	0			no	2810032G03Rik
2810047C21Rik1	5.46317	2.14525	0.853972	6.13233	5.12141	3.98593	0.678197	4.68266	1.72414	5.51878	6.18945	5.26671	13.2747	1.17793	2.76989	4.51423	4.58159	4.10003	3.35945	1.52322	1.32161	7.26912	8.97383	6.33117	9.59125	5.31068	12.6458	7.13722	0	3.74669	2.8208	5.07989	2.36166	5.65831	5.74084	4.39862	2.06809	7.52471	9.18257	3.62797			no	2810047C21Rik1
2810049E08Rik	0	0	0	0	0	0	0	0	0	0	0	0	0	0	0	0	0	0	0	0	0	0	0	0	0	0	0	0	0	0	0	0	0	0	0	0	0	0	0	0			no	2810049E08Rik
2810055G20Rik	4.37053	9.65362	7.68575	2.62814	0	0	2.03459	2.80959	2.58621	0	2.06315	2.92595	1.20679	0	0.923295	0	0	0	0.839862	0.761608	3.96484	2.42304	0	3.16559	1.37018	3.18641	0	0	0	0	7.23663	0.876047	2.4768	1.66303	0.710029	0	1.85543	1.86288	1.51886	0	Dw	Dw	no	2810055G20Rik
2810403A07Rik	12.019	20.3799	30.743	14.8928	21.766	21.524	24.4151	28.0959	21.5518	34.2165	22.6947	52.0819	47.0648	41.2274	49.8579	18.8093	14.6611	26.6502	30.235	21.325	9.25128	53.3069	62.2186	25.3247	20.5527	45.6719	29.0853	37.4704	59.4852	21.2313	21.0473	19.3943	24.6876	36.331	46.0501	20.0402	20.2704	46.95	31.7699	39.3956			no	2810403A07Rik
2810403D21Rik	0	2.14525	1.70794	0.876047	2.5607	6.37749	10.173	1.87306	1.72414	4.41503	2.06315	1.17038	12.0679	3.53378	8.30966	4.51423	0.916318	0	7.55875	1.52322	1.32161	7.26912	8.37558	3.95698	16.4422	4.24854	6.32289	0	0	2.49779	1.2844	3.27141	4.59005	2.54952	7.97045	1.81018	3.46786	6.53389	9.00453	0.832598			no	2810403D21Rik
2810405F15Rik	0	0	0.853972	0	0	0	0	0	0	0	0	0	0	0	0	0	0	0	0	0	0	0	0	0	0	0	0	0	0	0	0.284657	0	0	0	0	0	0	0	0	0			no	2810405F15Rik
2810408A11Rik	0	2.14525	0	0	0	0	0	0.936531	0.862071	1.10376	3.09473	0.58519	1.20679	0	0	0	0	0	0	1.52322	0	0.60576	3.58953	0	1.37018	1.06214	0	0.892153	1.74956	2.49779	0.715083	0	0.599534	1.59456	0.402264	0	0.507738	1.39843	0.810772	1.71317			no	2810408A11Rik
2810408I11Rik	79.7622	66.5027	60.632	134.035	103.709	99.6482	101.051	77.7321	82.7588	61.8104	67.0524	37.4521	41.0309	29.4482	56.321	69.2182	132.866	112.751	62.9896	71.5911	141.412	46.0378	62.8168	71.2257	42.4756	52.0447	48.054	26.7646	96.226	26.2268	68.9657	112.464	87.1807	55.4383	42.2667	104.945	91.9977	60.0268	47.5247	49.7391			no	2810408I11Rik
2810408M09Rik	12.019	4.2905	3.41589	11.3886	14.0839	4.78311	11.5293	3.74612	11.2069	12.1413	10.3158	8.77785	6.03395	21.2027	8.30966	9.78083	10.9958	4.10003	6.71889	7.61608	14.5377	7.26912	17.3494	7.91396	9.59125	14.8699	12.6458	8.02937	15.7461	8.74228	6.57512	10.0852	8.82746	10.4116	11.8488	8.29223	9.62423	10.8442	12.369	10.8392			no	2810408M09Rik
2810410L24Rik	0	0	0	0	0	0	0	0.936531	0	0	0	0.58519	0	0	0	0	0	0	0	0	0	0	0	0	0	0	1.26458	0	0	0	0	0	0.312177	0.195063	0	0	0	0	0.421526	0			no	2810410L24Rik
2810417H13Rik	486.222	559.91	432.964	282.087	254.79	235.967	188.539	132.051	180.173	152.318	170.21	185.505	397.034	227.34	266.832	252.797	276.728	200.901	233.482	239.145	265.644	168.401	143.581	227.922	313.771	432.289	313.615	574.546	475.881	388.407	493.032	257.615	166.921	169.344	297.069	243.475	246.09	179.968	353.225	479.612			no	2810417H13Rik
2810428I15Rik	17.4821	15.0167	6.83178	9.63652	8.96246	7.17467	14.9203	15.921	22.4138	8.83005	11.3473	10.5334	22.929	16.491	16.6193	9.78083	10.9958	15.3751	11.7581	13.7089	18.5026	4.24032	4.18779	22.9505	15.072	7.43495	13.9104	16.9509	10.4974	9.99118	13.1102	8.59122	17.7517	10.2369	18.6798	12.0506	14.6565	10.4595	12.1391	12.4798			no	2810428I15Rik
2810429I04Rik	2.18527	0	0.853972	6.13233	0	1.59437	4.74738	3.74612	0.862071	1.10376	1.03158	0.58519	3.62037	0	1.84659	9.02846	5.49791	1.02501	6.71889	1.52322	2.64322	1.21152	0.598255	4.74838	4.11054	6.37282	3.79373	0.892153	0	3.74669	1.01308	2.57557	3.11852	0.906841	1.82232	5.18379	3.62844	2.18605	4.75903	1.54628			no	2810429I04Rik
2810433D01Rik	9.8337	1.07262	5.9778	0	0	3.98593	0	0.936531	0.862071	0	0	1.75557	0	0	2.76989	0	0	2.05001	1.67972	0.761608	0	3.63456	0	0.791396	0	1.06214	0	0	0	0	5.62804	1.32864	0.599534	0.58519	0.923295	0.683338	0.813777	1.47532	0.354045	0	Dw	Dw	no	2810433D01Rik
2810442I21Rik	7.64843	8.581	5.12383	12.2647	7.68211	4.78311	2.71279	2.80959	3.44828	2.20751	4.1263	2.92595	3.62037	0	1.84659	7.52372	3.66527	10.2501	0	3.04643	11.8945	1.81728	8.37558	5.53977	0	2.12427	2.52916	1.78431	0	6.24449	7.11775	8.2433	2.99022	3.08659	1.82232	7.14635	4.98031	5.24421	1.55114	2.67626			no	2810442I21Rik
2810442N19Rik	0	2.14525	1.70794	0	0	0.797186	0	0	0.862071	0	0	0	0	1.17793	0	0	0	0	0.839862	0.761608	0	0	0	0	0	2.12427	0	0	0	0	1.2844	0.265729	0.287357	0	0.392642	0	0.533823	0	0.708091	0			no	2810442N19Rik
2810454H06Rik	2.18527	3.21787	0	0	0	0	0	3.74612	0.862071	1.10376	1.03158	1.17038	1.20679	2.35585	0	0	0.916318	0	0.839862	0.761608	0	4.24032	0.598255	3.16559	5.48072	0	0	4.46076	15.7461	0	1.80105	0	1.53607	1.1019	1.18755	0.305439	0.533823	2.66805	1.82691	6.73561	Up	Up	no	2810454H06Rik
2810459M11Rik	0	0	0	0	0	0	0	0	0	0	0	0	0	0	0	0	0	0	0	0	0	0	0	0	0	0	0	0	0	0	0	0	0	0	0	0	0	0	0	0			no	2810459M11Rik
2810468N07Rik	2.18527	2.14525	2.56192	9.63652	3.84106	5.5803	2.71279	7.49225	3.44828	6.62254	0	1.17038	7.24075	2.35585	0.923295	5.2666	4.58159	12.3001	5.87903	9.13929	5.28645	4.24032	2.99128	3.95698	1.37018	4.24854	5.05831	4.46076	0	3.74669	2.29748	6.35263	4.55111	2.59764	3.50663	7.38276	6.76826	3.72953	3.55901	2.73582			no	2810468N07Rik
2810474O19Rik	77.577	99.7541	85.3972	36.794	55.0551	33.4818	56.2903	65.5572	54.3105	75.0555	75.305	72.5635	56.7192	104.835	75.7102	50.4089	29.3222	37.9253	88.1855	65.4983	55.5077	79.3546	31.7075	58.5633	83.5809	87.0952	94.8434	275.675	344.664	264.766	87.5761	41.777	58.7193	74.308	79.0883	39.2188	69.7305	56.5418	88.5065	295.035			no	2810474O19Rik
2900002K06Rik	0	0	0	0	3.84106	1.59437	0.678197	1.87306	0	0	2.06315	0	2.41358	0	0	1.50474	0.916318	1.02501	0.839862	0	0	0	0	0	0	0	0	0	0	0	0	1.81181	0.85042	0.687717	0.804527	1.14869	0.279954	0	0	0			no	2900002K06Rik
2900005J15Rik	0	0	1.70794	1.75209	3.84106	1.59437	2.03459	1.87306	0.862071	1.10376	3.09473	3.51114	6.03395	0	1.84659	0	0	3.07502	0.839862	1.52322	0	3.0288	8.37558	3.95698	4.11054	0	1.26458	0	0	0	0.569315	2.39584	1.58991	2.56987	2.62685	1.02501	0.787692	5.12045	1.79171	0	D6Up	D8Up	no	2900005J15Rik
2900008C10Rik	1.09263	2.14525	2.56192	0.876047	0	0	0	0.936531	0	0	0	0	0	0	1.84659	0	0	0	0	1.52322	0	0	0	0	0	0	0	0	0	0	1.93327	0.292016	0.312177	0	0.61553	0	0.507738	0	0	0			no	2900008C10Rik
2900009J06Rik	8.74107	6.43575	7.68575	1.75209	7.68211	7.97186	2.03459	2.80959	4.31035	3.31127	2.06315	2.92595	0	1.17793	0.923295	3.00949	9.16318	2.05001	0.839862	3.80804	1.32161	0.60576	2.39302	5.53977	1.37018	3.18641	1.26458	6.24507	36.7408	2.49779	7.62085	5.80202	3.05151	2.76679	0.700407	4.74089	1.98984	2.84619	1.94039	15.1612			no	2900009J06Rik
2900011O08Rik	1.09263	1.07262	0	0	2.5607	0.797186	0.678197	0	0	1.10376	0	0	0	0	0.923295	1.50474	0	0	0	0	0	4.24032	1.19651	0	2.74036	0	0	25.8724	10.4974	46.2092	0.721753	1.1193	0.226066	0.367919	0.307765	0.501581	0	1.81228	0.913453	27.5263	Up	Up	no	2900011O08Rik
2900026A02Rik	18.5748	36.4692	67.4638	21.0251	11.5232	9.56623	44.761	35.5882	21.5518	58.4991	34.042	49.7411	31.3766	40.0495	53.5511	16.5522	10.0795	22.5502	31.9147	38.842	23.789	47.8551	44.2709	35.6128	28.7738	19.1185	29.0853	10.7058	6.99825	1.2489	40.8359	14.0382	33.967	47.4274	41.6591	16.3939	31.5152	42.5796	25.6592	6.31766			no	2900026A02Rik
2900041M22Rik	1.09263	3.21787	0.853972	1.75209	1.28035	7.17467	13.5639	14.048	17.2414	16.5564	15.4736	20.4816	30.1698	14.1351	7.38636	6.77134	9.16318	11.2751	10.9182	12.9473	10.5729	9.69216	14.3581	22.1591	8.22108	7.43495	13.9104	32.1175	22.7443	21.2313	1.72149	3.40237	14.9511	17.5039	17.2304	9.06987	11.4795	15.4031	9.85546	25.3644			no	2900041M22Rik
2900052N01Rik	0	0	0	0	1.28035	0	0	0	1.72414	0	1.03158	0	0	0	0	0	0	0	0	0	0	0	0	0	0	0	0	0	0	0	0	0.426784	0.574714	0.343858	0	0	0	0	0	0			no	2900052N01Rik
2900055J20Rik	0	0	0.853972	0	0	0	0	0	0	0	0	0.58519	0	0	0	0	0	0	0	0	0	0	0	0	0	0	0	0	0	0	0.284657	0	0	0.195063	0	0	0	0	0	0			no	2900055J20Rik
2900056M20Rik	8.74107	21.4525	5.12383	10.5126	16.6446	11.1606	10.8512	14.9845	15.5173	19.8676	7.22103	12.289	9.65433	24.7365	11.0795	11.2856	1.83264	10.2501	12.5979	12.1857	9.25128	12.1152	14.3581	11.0795	5.48072	13.8078	7.58747	14.2744	24.4939	9.99118	11.7725	12.7726	13.7843	13.1259	15.1568	7.78943	11.345	12.5176	8.95865	16.2532			no	2900056M20Rik
2900057B20Rik	0	0	0	0	0	0	0	0	0	0	0	0	0	0	1.84659	0	0	0	0	0	0	0	0	0	0	1.06214	0	0	0	0	0	0	0	0	0.61553	0	0	0	0.354045	0			no	2900057B20Rik
2900060B14Rik	0	4.2905	0.853972	1.75209	1.28035	2.39156	4.74738	4.68266	0	2.20751	1.03158	5.26671	6.03395	1.17793	4.61648	0	4.58159	3.07502	2.51958	2.28482	0	1.81728	0	3.95698	1.37018	4.24854	1.26458	0.892153	8.74782	9.99118	1.71482	1.808	3.14334	2.83527	3.94279	2.5522	1.60147	1.92475	2.29443	6.54372			no	2900060B14Rik
2900076A07Rik	21.8527	12.8715	11.1016	14.0168	2.5607	13.5522	16.2767	16.8576	16.3793	14.3488	5.15788	14.6297	21.7222	20.0248	12.9261	9.02846	18.3264	6.15004	11.7581	9.13929	9.25128	15.7498	6.58081	11.0795	6.8509	13.8078	10.1166	4.46076	3.49913	8.74228	15.2753	10.0432	16.5045	11.3788	18.2244	11.1683	10.0495	11.1367	10.2584	5.56739			no	2900076A07Rik
2900092C05Rik	0	0	0	0	0	0	0	0	0	0	0	0	0	0	0	0	0	0	0	0	0	0	0	0	0	0	2.52916	0	0	0	0	0	0	0	0	0	0	0	0.843052	0			no	2900092C05Rik
2900092D14Rik	0	0	0	0	0	0	0	0	0.862071	0	2.06315	0	0	0	0.923295	0	0	0	0	0.761608	0	0	0	0	0	0	0	0	0	0	0	0	0.287357	0.687717	0.307765	0	0.253869	0	0	0			no	2900092D14Rik
2900093L17Rik	0	0	0	0	0	0	0	0	0	0	1.03158	0	0	0	0	0	0	0	0	0	0	0	0	0	0	0	0	0	0	0	0	0	0	0.343858	0	0	0	0	0	0			no	2900093L17Rik
2900097C17Rik	137.672	99.7541	139.197	49.9347	58.8962	31.0902	70.5325	72.1129	76.7243	68.4329	77.3681	102.408	94.1297	123.682	114.489	43.6376	65.9749	45.1003	77.2673	65.4983	68.7238	134.479	134.009	85.4708	78.1002	97.7165	83.4622	74.0487	96.226	62.4449	125.541	46.6404	73.1232	82.7364	110.767	51.5709	70.4964	117.986	86.4263	77.5732			no	2900097C17Rik
3000002C10Rik	10.9263	4.2905	1.70794	10.5126	2.5607	3.18874	2.71279	1.87306	0.862071	2.20751	1.03158	4.09633	1.20679	3.53378	5.53977	4.51423	4.58159	8.20006	1.67972	3.04643	1.32161	0.60576	0.598255	0.791396	5.48072	2.12427	2.52916	1.78431	0	6.24449	5.64159	5.42067	1.81597	2.44514	3.42678	5.76529	2.01592	0.665137	3.37805	2.67626			no	3000002C10Rik
3010001F23Rik	6.5558	3.21787	0	2.62814	0	0	0	1.87306	0	0	0	0	0	0	2.76989	0	0	1.02501	0	0	5.28645	4.24032	0	0	0	1.06214	1.26458	0	0	0	3.25789	0.876047	0.624354	0	0.923295	0.341669	1.76215	1.41344	0.775571	0	Dw	Dw	no	3010001F23Rik
3010026O09Rik	5.46317	2.14525	5.12383	7.88443	2.5607	5.5803	3.39098	5.61919	11.2069	6.62254	8.2526	7.60747	16.8951	5.88963	10.1562	0.752372	7.33055	6.15004	7.55875	3.04643	13.2161	3.0288	1.79477	11.8709	10.9614	9.55923	7.58747	29.441	22.7443	22.4802	4.24408	5.34181	6.73903	7.4942	10.9803	4.74432	7.94043	5.56484	9.36938	24.8885			no	3010026O09Rik
3010033K07Rik	0	0	0	0	0	0	0	0	0	0	0	0	0	0	0	0	0	0	0	0	0	0	0	0.791396	0	0	0	0	0	0	0	0	0	0	0	0	0	0.263799	0	0			no	3010033K07Rik
3100003L05Rik	0	0	0	0.876047	0	3.98593	4.74738	3.74612	2.58621	7.7263	1.03158	7.02228	4.82716	2.35585	1.84659	2.25711	2.74896	3.07502	5.87903	4.56965	0	2.42304	4.78604	0.791396	2.74036	2.12427	2.52916	0	0	0	0	1.62066	3.69324	5.26005	3.00987	2.6937	3.48289	2.66683	2.4646	0			no	3100003L05Rik
3110001I22Rik	78.6696	82.5921	35.8668	70.9598	66.5783	69.3552	41.37	50.5727	59.4829	44.1503	49.5156	38.6225	38.6173	45.9391	38.7784	52.666	101.711	57.4004	28.5553	55.5974	37.0051	49.0666	23.332	37.1956	45.2159	31.8641	32.879	77.6173	29.7426	62.4449	65.7095	68.9644	50.4752	44.0961	41.1116	70.5926	40.3859	36.5314	36.653	56.6016			no	3110001I22Rik
3110002H16Rik	69.9285	69.7206	65.7558	107.754	120.353	98.851	124.11	93.6531	120.69	140.177	147.515	115.868	109.818	117.793	96.946	80.5038	113.623	98.4007	91.5449	96.7242	77.9751	77.5373	130.42	87.845	93.1722	93.468	72.0809	46.3919	6.99825	79.9294	68.4683	108.986	112.818	134.52	108.186	97.5093	88.7481	98.6007	86.2404	44.4399			no	3110002H16Rik
3110007F17Rik	5.46317	3.21787	4.26986	1.75209	2.5607	0.797186	0	1.87306	0.862071	0	3.09473	0	2.41358	1.17793	6.46307	0	1.83264	0	0	3.80804	2.64322	2.42304	0	3.16559	4.11054	2.12427	2.52916	0	0	0	4.31697	1.70333	0.911711	1.03158	3.35152	0.610879	2.15042	1.86288	2.92132	0			no	3110007F17Rik
3110009E18Rik	8.74107	13.9441	8.53972	11.3886	20.4856	23.1184	16.9549	12.1749	16.3793	22.0751	24.7578	11.1186	19.3087	16.491	14.7727	9.78083	11.9121	16.4001	16.7972	19.8018	18.5026	12.721	11.3669	18.9935	27.4036	21.2427	13.9104	12.4901	19.2452	19.9824	10.4083	18.3309	15.1697	19.3172	16.8575	12.6977	18.3672	14.3604	20.8522	17.2392			no	3110009E18Rik
3110021A11Rik	0	0	0	0	0	0	0	1.87306	0	0	0	0.58519	0	0	0	1.50474	0.916318	1.02501	0	0.761608	0	0	0	0	0	0	3.79373	0	0	0	0	0	0.624354	0.195063	0	1.14869	0.253869	0	1.26458	0			no	3110021A11Rik
3110021N24Rik	0	0	0	0	1.28035	0	0	0	0	0	0	0	0	0	2.76989	0	2.74896	0	0	0	0	0.60576	0	0	0	0	0	0	0	0	0	0.426784	0	0	0.923295	0.916318	0	0.20192	0	0			no	3110021N24Rik
3110035E14Rik	0	0	0	0	0	0	0	0	0	8.83005	0	0	0	0	0	0	0	0	0	0	0	0	0	0	1.37018	0	0	0	0	0	0	0	0	2.94335	0	0	0	0	0.456726	0	D8Up	D10sUp	no	3110035E14Rik
3110039I08Rik	0	0	0	0	0	1.59437	0	0	0	1.10376	0	0	0	0	0	0	0	0	0	0	0	0	0	0	0	0	0	0	0	0	0	0.531457	0	0.367919	0	0	0	0	0	0			no	3110039I08Rik
3110039M20Rik	7.64843	7.50837	2.56192	1.75209	1.28035	2.39156	8.81656	1.87306	2.58621	4.41503	5.15788	2.34076	4.82716	7.06756	4.61648	4.51423	1.83264	4.10003	3.35945	0	2.64322	1.21152	7.77732	3.16559	12.3316	2.12427	10.1166	0	0	0	5.90624	1.808	4.42528	3.97122	5.50373	3.4823	2.00089	4.05148	8.19084	0			no	3110039M20Rik
3110040N11Rik	79.7622	67.5753	51.2383	63.0754	67.8587	79.7186	62.3941	63.6841	87.9312	47.4615	71.1787	66.7116	74.821	77.7432	50.7812	66.2087	94.3808	79.9505	46.1924	67.0215	67.4022	67.2394	69.9959	64.1031	79.4704	87.0952	69.5518	25.8724	29.7426	29.9735	66.192	70.2175	71.3365	61.784	67.7818	80.18	60.2054	67.1128	78.7058	28.5295			no	3110040N11Rik
3110043O21Rik	44.798	38.6145	30.743	13.1407	20.4856	21.524	10.8512	14.048	15.5173	20.9714	15.4736	22.2372	26.5494	31.804	21.2358	16.5522	1.83264	20.5001	5.87903	12.9473	5.28645	17.567	9.57209	26.9075	21.9229	14.8699	29.0853	10.7058	5.24869	17.4846	38.0518	18.3835	13.4721	19.5607	26.5297	12.9616	8.0376	18.0155	21.9594	11.1464			no	3110043O21Rik
3110045C21Rik	1.09263	4.2905	0	2.62814	1.28035	1.59437	2.03459	0	4.31035	0	3.09473	1.75557	1.20679	1.17793	0	0.752372	0	1.02501	2.51958	0.761608	1.32161	0	8.37558	0	0	0	0	0	0	0	1.79438	1.83429	2.11498	1.61676	0.794906	0.592459	1.53427	2.79186	0	0			no	3110045C21Rik
3110047P20Rik	0	0	0	0	0	0	0	0	0	0	1.03158	0	0	0	0	0	0	3.07502	0	0	0	0.60576	0	0	0	0	0	0	0	0	0	0	0	0.343858	0	1.02501	0	0.20192	0	0			no	3110047P20Rik
3110052M02Rik	30.5937	31.1061	35.0128	7.88443	10.2428	24.7128	12.2075	12.1749	13.7931	17.6601	20.6315	21.0668	32.5834	8.24549	11.0795	21.0664	21.0753	8.20006	12.5979	12.9473	7.92967	10.9037	17.9477	23.7419	10.9614	14.8699	16.4395	7.13722	12.2469	12.489	32.2376	14.28	12.7252	19.7861	17.3028	16.7806	11.1583	17.5311	14.0903	10.6244			no	3110052M02Rik
3110056K07Rik	9.8337	15.0167	11.9556	5.25628	11.5232	10.3634	7.46017	4.68266	6.0345	6.62254	11.3473	11.7038	9.65433	4.71171	5.53977	7.52372	23.8243	12.3001	5.87903	6.09286	2.64322	9.0864	7.77732	12.6623	5.48072	14.8699	2.52916	10.7058	13.9965	6.24449	12.2687	9.04762	6.05911	9.89122	6.63527	14.5494	4.87171	9.84202	7.62659	10.3156			no	3110056K07Rik
3110057O12Rik	3.2779	0	0	0	0	0	3.39098	0	0.862071	1.10376	2.06315	3.51114	0	0	6.46307	0	0	1.02501	1.67972	0	0	2.42304	4.18779	3.95698	2.74036	3.18641	0	1.78431	6.99825	0	1.09263	0	1.41769	2.22602	2.15436	0.341669	0.559908	3.5226	1.97559	2.92752			no	3110057O12Rik
3110062M04Rik	3.2779	7.50837	11.1016	6.13233	3.84106	3.18874	2.71279	1.87306	11.2069	3.31127	3.09473	4.09633	7.24075	1.17793	4.61648	3.76186	5.49791	3.07502	3.35945	3.04643	2.64322	1.81728	0.598255	4.74838	6.8509	2.12427	5.05831	0.892153	0	0	7.29597	4.38738	5.26426	3.50077	4.34505	4.1116	3.01637	2.38797	4.67783	0.297384			no	3110062M04Rik
3110070M22Rik	0	1.07262	1.70794	0	0	0	0	0	0	0	0	0	0	0	0	0	2.74896	1.02501	0	0	0	0	0	0	0	0	0	0	0	0	0.926856	0	0	0	0	1.25799	0	0	0	0			no	3110070M22Rik
3110079O15Rik	0	0	0	0	0	0	0	0	0	0	0	0	0	0	0	0	0	0	0	0	0	0	0	0	0	0	0	0	1.74956	0	0	0	0	0	0	0	0	0	0	0.583188			no	3110079O15Rik
3110082I17Rik	7.64843	5.36312	14.5175	28.9096	33.2892	29.4959	32.5535	31.8421	31.0346	25.3864	27.8525	16.9705	14.4815	20.0248	30.4687	28.5901	13.7448	34.8502	48.712	30.4643	52.8645	9.0864	16.1529	28.4903	28.7738	23.367	25.2916	32.1175	29.7426	32.4713	9.17636	30.5649	31.81	23.4031	21.6583	25.7284	44.0136	17.9099	25.8108	31.4438			no	3110082I17Rik
3110082J24Rik	0	0	0	0	0	0	0	0	0	0	0	0	0	0	0	0	0	0	0	0	0	0	0	0	0	0	0	0	0	0	0	0	0	0	0	0	0	0	0	0			no	3110082J24Rik
3110099E03Rik	0	0	0	0	0	0	0	0	0.862071	0	0	0	0	0	1.84659	0	0	0	0	0	0	0	0	0	0	0	0	0	0	0	0	0	0.287357	0	0.61553	0	0	0	0	0			no	3110099E03Rik
3300002I08Rik	6.5558	12.8715	3.41589	5.25628	6.40176	8.76904	4.06918	3.74612	3.44828	0	2.06315	0	7.24075	5.88963	0.923295	0	2.74896	2.05001	5.03917	3.80804	3.96484	3.0288	0.598255	2.37419	4.11054	6.37282	3.79373	6.24507	0	2.49779	7.61439	6.80903	3.75453	0.687717	4.68456	1.59966	4.27068	2.00042	4.75903	2.91429			no	3300002I08Rik
3300005D01Rik	25.1306	18.2346	6.83178	8.76047	1.28035	3.18874	2.03459	0	1.72414	0	1.03158	3.51114	1.20679	5.88963	2.76989	0	7.33055	3.07502	0	0	0	0.60576	0	0	1.37018	2.12427	0	0	0	0	16.7323	4.40986	1.25291	1.51424	3.28877	3.46852	0	0.20192	1.16482	0	Dw	Dw	no	3300005D01Rik
3632451O06Rik	1.09263	0	0.853972	0	0	2.39156	0	0	0	0	1.03158	0	2.41358	1.17793	0	4.51423	0	0	0	0.761608	0	1.21152	0	0.791396	0	1.06214	2.52916	9.81368	10.4974	9.99118	0.648868	0.797186	0	0.343858	1.19717	1.50474	0.253869	0.667639	1.1971	10.1007	Up	Up	no	3632451O06Rik
3632454L22Rik	0	0	0	0	2.5607	1.59437	0	0	0	0	0	0	0	0	0.923295	2.25711	0	0	0	0	2.64322	0	0	0	0	0	0	0	0	0	0	1.38503	0	0	0.307765	0.752372	0.881075	0	0	0			no	3632454L22Rik
3830403N18Rik	1.09263	3.21787	3.41589	2.62814	7.68211	7.17467	6.10377	10.3018	7.75864	1.10376	0	1.75557	3.62037	4.71171	1.84659	12.7903	10.0795	11.2751	3.35945	2.28482	3.96484	2.42304	0	3.16559	17.8123	3.18641	7.58747	0	0	0	2.57546	5.82831	8.05475	0.953109	3.39289	11.3816	3.20303	1.86288	9.52874	0			no	3830403N18Rik
3830406C13Rik	54.6317	55.7765	40.1367	28.9096	28.1677	30.2931	35.2662	15.921	18.9656	16.5564	16.5052	28.0891	31.3766	16.491	31.392	26.333	40.318	28.7002	11.7581	22.8482	17.181	29.6823	25.725	18.9935	32.8843	28.6777	20.2332	5.35292	13.9965	2.49779	50.1816	29.1235	23.3843	20.3836	26.4199	31.7837	17.2624	24.8002	27.2651	7.28241			no	3830406C13Rik
3830408C21Rik	0	0	0	0.876047	1.28035	0	3.39098	0	0.862071	0	0	0	0	0	0	0	0	0	0	0	3.96484	0	0	0.791396	0	0	6.32289	0	0	0	0	0.7188	1.41769	0	0	0	1.32161	0.263799	2.10763	0	D6Up	D10Up	no	3830408C21Rik
3830417A13Rik	0	0	0	0	0	0	0	0	0	0	2.06315	0	1.20679	0	0	0	0	0	0	0	0	0	0	0	1.37018	0	0	0.892153	3.49913	0	0	0	0	0.687717	0.402264	0	0	0	0.456726	1.46376			no	3830417A13Rik
3930402G23Rik	0	4.2905	0.853972	0	1.28035	0	2.71279	0	0	0	0	0	0	0	0	0	0	0	0	0	0	0	0	0	0	0	0	2.67646	1.74956	0	1.71482	0.426784	0.904263	0	0	0	0	0	0	1.47534			no	3930402G23Rik
4430402I18Rik	1.09263	0	0	0	0	0	0	0	0	0	0	0	0	0	0	0	0	0	0	0	1.32161	0	0	2.37419	1.37018	0	0	0.892153	0	0	0.364211	0	0	0	0	0	0.440537	0.791396	0.456726	0.297384			no	4430402I18Rik
4632415L05Rik	7.64843	2.14525	5.12383	11.3886	5.12141	14.3493	10.8512	9.36531	9.48278	7.7263	5.15788	9.36304	12.0679	7.06756	10.1562	6.77134	6.41423	23.5752	5.87903	9.9009	14.5377	2.42304	3.58953	10.2882	4.11054	5.31068	5.05831	3.56861	3.49913	9.99118	4.9725	10.2865	9.89975	7.41574	9.76391	12.2536	10.1059	5.43358	4.82651	5.68631			no	4632415L05Rik
4632427E13Rik	14.2042	7.50837	1.70794	6.13233	8.96246	4.78311	1.35639	7.49225	6.89657	3.31127	0	6.43709	4.82716	7.06756	12.0028	1.50474	5.49791	8.20006	1.67972	4.56965	1.32161	7.26912	10.7686	3.16559	8.22108	9.55923	5.05831	9.81368	0	8.74228	7.80685	6.62597	5.2484	3.24945	7.96585	5.06757	2.52366	7.06777	7.61287	6.18532			no	4632427E13Rik
4632428C04Rik	1.09263	0	0	0.876047	0	0	0	0	0	0	0	0	0	0	0.923295	0	0	0	0	0.761608	0	0.60576	0	0	0	1.06214	1.26458	0	0	0	0.364211	0.292016	0	0	0.307765	0	0.253869	0.20192	0.775571	0			no	4632428C04Rik
4632428N05Rik	0	5.36312	0.853972	4.38024	7.68211	11.1606	4.74738	2.80959	1.72414	4.41503	5.15788	5.26671	3.62037	5.88963	1.84659	3.00949	10.0795	8.20006	1.67972	0.761608	2.64322	0	1.19651	2.37419	2.74036	2.12427	8.85205	1.78431	0	0	2.07236	7.74098	3.0937	4.94654	3.78553	7.09635	1.69485	1.19023	4.57223	0.594768			no	4632428N05Rik
4632434I11Rik	30.5937	36.4692	29.035	77.0922	70.4194	67.7608	86.131	77.7321	108.621	110.376	126.884	83.097	49.4784	83.6328	83.0966	55.6755	70.5565	63.5504	101.623	64.7366	80.6183	85.4122	102.302	80.7224	65.7686	64.7903	84.7267	58.8821	38.4904	72.436	32.0327	71.7574	90.828	106.785	72.0693	63.2608	82.3261	89.4788	71.7619	56.6028			no	4632434I11Rik
4732416N19Rik	0	1.07262	0.853972	3.50419	1.28035	2.39156	7.46017	1.87306	4.31035	4.41503	10.3158	2.92595	1.20679	2.35585	6.46307	1.50474	12.8285	4.10003	4.19931	6.09286	2.64322	9.0864	3.58953	6.33117	1.37018	5.31068	10.1166	3.56861	5.24869	1.2489	0.642199	2.39203	4.54786	5.88558	3.3419	6.14441	4.3118	6.3357	5.59916	3.3554			no	4732416N19Rik
4732456N10Rik	0	0	0	20.1491	11.5232	13.5522	6.10377	3.74612	0.862071	6.62254	14.4421	23.4076	8.44754	30.6261	18.4659	7.52372	21.0753	12.3001	2.51958	8.37768	3.96484	7.26912	5.98255	2.37419	4.11054	5.31068	17.7041	0	0	0	0	15.0748	3.57066	14.8241	19.1798	13.633	4.95403	5.20862	9.04177	0			no	4732456N10Rik
4732471J01Rik	2.18527	0	0	3.50419	2.5607	0.797186	2.71279	0.936531	2.58621	0	3.09473	0	2.41358	3.53378	0.923295	1.50474	1.83264	0	0	3.04643	0	1.21152	0	0.791396	0	2.12427	2.52916	3.56861	1.74956	11.2401	0.728422	2.28736	2.07851	1.03158	2.29022	1.11246	1.01548	0.667639	1.55114	5.51942	Up	Up	no	4732471J01Rik
4732490B19Rik	0	0	0	0	0	0	0.678197	0	0	0	0	0	0	5.88963	0	0	0	0	0	0.761608	0	0	0	3.95698	0	1.06214	0	0	0	0	0	0	0.226066	0	1.96321	0	0.253869	1.31899	0.354045	0			no	4732490B19Rik
4732491K20Rik	4.37053	9.65362	5.12383	0.876047	5.12141	2.39156	4.74738	4.68266	6.0345	4.41503	9.28418	1.17038	6.03395	9.42341	6.46307	0.752372	3.66527	5.12503	2.51958	6.09286	1.32161	3.63456	1.19651	3.95698	2.74036	0	0	0	1.74956	0	6.38266	2.79634	5.15484	4.95653	7.30681	3.18089	3.31135	2.92935	0.913453	0.583188			no	4732491K20Rik
4831440E17Rik	0	0	0	1.75209	0	0.797186	0.678197	0	0.862071	3.31127	4.1263	0.58519	0	0	0	0	0	0	0	0	1.32161	0.60576	0	1.58279	1.37018	1.06214	2.52916	1.78431	5.24869	0	0	0.84976	0.513423	2.67425	0	0	0.440537	0.729518	1.65382	2.34433	D8Up	eUp	no	4831440E17Rik
4833403I15Rik	1.09263	0	0	0	0	0	0	0	0	0	0	0	0	0	0	0	0	0	0	0.761608	0	0	0	0	0	0	0	0	0	0	0.364211	0	0	0	0	0	0.253869	0	0	0			no	4833403I15Rik
4833411C07Rik	0	0	0	0	0	0.797186	0	0	0	0	0	0	0	0	0	0	0	0	0	0	0	0	0	0	0	0	0	0	0	0	0	0.265729	0	0	0	0	0	0	0	0			no	4833411C07Rik
4833412C05Rik	26.2232	40.7597	21.3493	2.62814	1.28035	0.797186	0	0	0	0	0	0.58519	0	1.17793	0	0.752372	0	2.05001	0	0	0	0	0	0	0	0	0	0	0	0	29.4441	1.56856	0	0.195063	0.392642	0.934128	0	0	0	0	Dw	Dw	no	4833412C05Rik
4833417C18Rik	1.09263	0	0.853972	1.75209	7.68211	1.59437	0	0	0	0	1.03158	1.17038	3.62037	0	2.76989	0	6.41423	4.10003	2.51958	0.761608	1.32161	1.21152	1.19651	2.37419	2.74036	1.06214	5.05831	16.9509	45.4887	12.489	0.648868	3.67619	0	0.733985	2.13009	3.50475	1.53427	1.59407	2.9536	24.9762	Up	Up	no	4833417C18Rik
4833418N02Rik	0	0	4.26986	0	0	1.59437	0	0.936531	0	1.10376	0	0	0	0	0	0	0	1.02501	0	0	0	0	0	0.791396	0	0	0	0	0	0	1.42329	0.531457	0.312177	0.367919	0	0.341669	0	0.263799	0	0			no	4833418N02Rik
4833419F23Rik	4.37053	0	0	1.75209	1.28035	0	0	1.87306	0	2.20751	0	3.51114	1.20679	0	0.923295	0	1.83264	0	0	0.761608	0	0	0	1.58279	1.37018	2.12427	0	0	0	0	1.45684	1.01082	0.624354	1.90622	0.710029	0.610879	0.253869	0.527598	1.16482	0			no	4833419F23Rik
4833420G17Rik	32.779	22.5251	12.8096	27.1575	24.3267	27.1043	14.2421	23.4133	27.5863	30.9052	35.0736	38.0373	41.0309	27.0923	36.0085	22.5711	11.9121	20.5001	22.6763	20.5634	29.0755	36.9514	37.6901	27.6989	28.7738	32.9262	24.027	46.3919	41.9895	41.2136	22.7046	26.1962	21.7472	34.672	34.7106	18.3278	24.105	34.1134	28.5757	43.1984			no	4833420G17Rik
4833422C13Rik	0	1.07262	4.26986	0	0	0	0	0	0	0	1.03158	0	0	0	0	0	0	1.02501	0	0	0	0	0	0	0	0	0	0	0	0	1.78083	0	0	0.343858	0	0.341669	0	0	0	0			no	4833422C13Rik
4833424O15Rik	0	0	0	0	0	0	0	0	0	1.10376	0	0	0	0	0	0	0	0	0	0	0	0	0	0	0	0	0	0	0	0	0	0	0	0.367919	0	0	0	0	0	0			no	4833424O15Rik
4833427G06Rik	0	4.2905	0	0.876047	0	0.797186	2.03459	0	0	0	0	0	0	0	0.923295	0	0	2.05001	0.839862	0	0	0	0.598255	0	0	0	0	0	0	0	1.43017	0.557744	0.678197	0	0.307765	0.683338	0.279954	0.199418	0	0			no	4833427G06Rik
4833439L19Rik	239.287	222.033	166.525	109.506	148.521	83.7045	84.7746	63.6841	112.069	86.093	89.747	84.2673	74.821	78.9211	102.486	109.846	115.456	98.4007	86.5057	93.6777	62.1158	103.585	80.1662	76.7655	101.393	109.4	99.9017	127.578	83.9791	127.388	209.281	113.91	86.8427	86.7025	85.4093	107.901	80.7664	86.8389	103.565	112.981			no	4833439L19Rik
4921504A21Rik	0	0	1.70794	0	0	0	0	0	0	0	1.03158	0	3.62037	0	0	0	0	0	0	0	0	0	0	0	0	0	0	0	0	0	0.569315	0	0	0.343858	1.20679	0	0	0	0	0			no	4921504A21Rik
4921504E06Rik	0	0	0	0	0	0	0.678197	0	0	0	0	0	0	0	0	0	0	0	0	0	0	0	0	0	0	0	0	0	0	0	0	0	0.226066	0	0	0	0	0	0	0			no	4921504E06Rik
4921507P07Rik	0	0	0	4.38024	2.5607	0.797186	2.71279	4.68266	5.17243	3.31127	3.09473	2.34076	3.62037	0	1.84659	0.752372	6.41423	9.22506	5.87903	4.56965	5.28645	4.84608	5.98255	2.37419	0	0	0	0.892153	0	8.74228	0	2.57938	4.18929	2.91558	1.82232	5.46389	5.24504	4.40094	0	3.21148			no	4921507P07Rik
4921509O07Rik	0	0	0	0	0	0	0	0	0	0	0	0	0	0	0	0	0	0	0	0	0	0	1.19651	0	0	0	0	0	0	0	0	0	0	0	0	0	0	0.398837	0	0			no	4921509O07Rik
4921511C10Rik	0	0	0	0	0	0	0	0	0	0	0	0	0	0	0	0	0	0	0	0	0	0	0	0	1.37018	0	5.05831	0	0	0	0	0	0	0	0	0	0	0	2.14283	0			no	4921511C10Rik
4921524J17Rik	174.821	180.201	140.051	90.2329	81.9425	89.2848	107.155	84.2878	121.552	92.7156	142.357	89.534	113.438	94.2341	87.713	103.827	85.2176	107.626	83.9862	103.579	157.272	91.4698	79.568	83.0966	94.5424	80.7223	80.933	144.529	122.469	133.632	165.025	87.1534	104.332	108.202	98.4618	98.8902	114.946	84.7115	85.3992	133.543			no	4921524J17Rik
4921525O09Rik	0	0	0	0	0	0	0	0	0	0	0	0	0	0	0	0	0	0	0	0	0	0	0	0	0	0	0	0	0	0	0	0	0	0	0	0	0	0	0	0			no	4921525O09Rik
4921530L18Rik	1.09263	4.2905	0	0	0	0.797186	4.06918	0	4.31035	2.20751	0	0	2.41358	0	4.61648	0	0	0	2.51958	3.80804	2.64322	1.81728	2.39302	2.37419	1.37018	6.37282	2.52916	2.67646	0	0	1.79438	0.265729	2.79318	0.735838	2.34335	0	2.99028	2.19483	3.42405	0.892153			no	4921530L18Rik
4921530L21Rik	0	0	0	0	0	0	0	0	0	1.10376	0	0	0	0	0	0	0	0	0	0	0	0	0	0	0	0	0	0	0	0	0	0	0	0.367919	0	0	0	0	0	0			no	4921530L21Rik
4921531C22Rik	2.18527	0	3.41589	0.876047	0	1.59437	2.03459	0.936531	0	0	1.03158	1.17038	1.20679	2.35585	0	0.752372	0	1.02501	0	0	0	0	3.58953	0.791396	0	3.18641	0	0	0	4.99559	1.86705	0.823473	0.990374	0.733985	1.18755	0.592459	0	1.46031	1.06214	1.6652			no	4921531C22Rik
4921533I20Rik	1.09263	2.14525	0	1.75209	0	0.797186	1.35639	0.936531	0.862071	0	0	0	1.20679	0	1.84659	2.25711	2.74896	0	0	0	0	1.21152	0	0	0	0	1.26458	0	0	0	1.07929	0.84976	1.05167	0	1.01779	1.66869	0	0.40384	0.421526	0			no	4921533I20Rik
4921536K21Rik	0	0	0	0	0	0	0.678197	0	0	0	0	0	1.20679	1.17793	0	0	2.74896	0	0	0	1.32161	0.60576	0.598255	0.791396	0	0	0	0	0	0	0	0	0.226066	0	0.794906	0.916318	0.440537	0.665137	0	0			no	4921536K21Rik
4921539E11Rik	0	0	0	0	0	0	0	0	0	0	0	0	0	0	0	0	0	0	0	0	0	0	0	0	0	0	0	0	0	0	0	0	0	0	0	0	0	0	0	0			no	4921539E11Rik
4922501C03Rik	25.1306	18.2346	23.0572	12.2647	11.5232	15.9437	23.7369	24.3498	27.5863	33.1127	49.5156	9.36304	24.1358	15.313	22.1591	15.0474	19.2427	8.20006	21.8364	19.8018	38.3267	32.1053	15.5546	25.3247	30.1439	23.367	36.6728	22.3038	13.9965	39.9647	22.1408	13.2438	25.2243	30.6638	20.536	14.1634	26.655	24.3282	30.0612	25.4217			no	4922501C03Rik
4922502N22Rik	0	0	0	0	0	0	0	0	0	0	0	0	0	0	0	0	0	0	0	0	0	0	0	0	0	0	0	0	0	0	0	0	0	0	0	0	0	0	0	0			no	4922502N22Rik
4930402H24Rik	52.4464	50.4133	57.2161	4.38024	2.5607	0.797186	1.35639	3.74612	0	6.62254	5.15788	2.34076	0	3.53378	1.84659	4.51423	0	1.02501	6.71889	3.04643	0	3.0288	0.598255	1.58279	0	0	0	0.892153	1.74956	0	53.3586	2.57938	1.70084	4.70706	1.79346	1.84641	3.25511	1.73662	0	0.880572	Dw	Dw	no	4930402H24Rik
4930404A10Rik	0	0	0	0	0	0	0	0	0	0	0	0	0	0	0	0	0	0	0	0	0	0	0	0	0	0	0	0	0	0	0	0	0	0	0	0	0	0	0	0			no	4930404A10Rik
4930404H11Rik	0	0	0	0	0	0	0	0	0	1.10376	1.03158	0	0	0	0	0	0	0	0	0	0	0	0	0	0	0	0	0	0	0	0	0	0	0.711777	0	0	0	0	0	0			no	4930404H11Rik
4930404I05Rik	0	0	0	0	0	0	0	0	0	0	0	0	0	0	0	0	0	0	0	0	0	1.21152	0	0	0	0	0	0	0	0	0	0	0	0	0	0	0	0.40384	0	0			no	4930404I05Rik
4930404N11Rik	0	0	0	1.75209	0	0.797186	0	0	0	1.10376	5.15788	1.17038	1.20679	0	0	0	0	0	0	0	0	0	0	0	0	0	0	0	0	0	0	0.84976	0	2.47734	0.402264	0	0	0	0	0			no	4930404N11Rik
4930405A21Rik	1.09263	1.07262	0	1.75209	1.28035	1.59437	1.35639	0.936531	4.31035	0	0	0	2.41358	0	0	0	4.58159	1.02501	0.839862	0	0	0	0	3.16559	1.37018	2.12427	0	0	0	0	0.721753	1.54227	2.20109	0	0.804527	1.86887	0.279954	1.0552	1.16482	0			no	4930405A21Rik
4930412C18Rik	3.2779	2.14525	5.9778	4.38024	2.5607	0.797186	0	5.61919	0	1.10376	0	0	1.20679	0	0.923295	2.25711	0	6.15004	4.19931	2.28482	3.96484	1.21152	2.99128	0	1.37018	1.06214	5.05831	0	0	0	3.80032	2.57938	1.87306	0.367919	0.710029	2.80239	3.48299	1.40093	2.49688	0			no	4930412C18Rik
4930413G21Rik	0	0	3.41589	0	0	0	0	0.936531	0.862071	0	0	0.58519	0	0	0	0	0	0	0	0	2.64322	0	0	0	0	0	0	0	0	1.2489	1.13863	0	0.599534	0.195063	0	0	0.881075	0	0	0.416299			no	4930413G21Rik
4930414L22Rik	1.09263	0	0.853972	1.75209	0	0	0.678197	0.936531	0.862071	1.10376	4.1263	0	0	0	1.84659	0	0	0	0	0	0	0	0	0	0	2.12427	0	0	1.74956	0	0.648868	0.584032	0.8256	1.74335	0.61553	0	0	0	0.708091	0.583188			no	4930414L22Rik
4930414N06Rik	0	0	0	0	0	0	0	0	0	0	0	0	0	1.17793	0	0	0	0	0	0	0	0	0	0	0	0	0	0	0	0	0	0	0	0	0.392642	0	0	0	0	0			no	4930414N06Rik
4930415F15Rik	0	0	0	0	0	0	0	0	0	0	0	0	1.20679	0	0.923295	0	0	0	0	0	0	0	0	0	0	0	0	0	0	0	0	0	0	0	0.710029	0	0	0	0	0			no	4930415F15Rik
4930417O22Rik	0	0	0	0	0	0	0	0	0	0	0	0	0	0	0	2.25711	0	0	0	0	0	0	0	0	0	0	0	0	0	0	0	0	0	0	0	0.752372	0	0	0	0			no	4930417O22Rik
4930422G04Rik	4.37053	11.7989	4.26986	9.63652	3.84106	7.17467	14.2421	0.936531	13.7931	9.93381	15.4736	11.7038	13.2747	14.1351	12.0028	14.2951	7.33055	11.2751	8.39862	6.85447	15.8593	13.3267	11.3669	12.6623	9.59125	15.932	24.027	22.3038	34.9913	27.4757	6.81309	6.88408	9.65727	12.3704	13.1376	10.9669	10.3708	12.452	16.5168	28.2569			no	4930422G04Rik
4930426L09Rik	0	0	1.70794	0	0	0	0	0	0	0	0	0	0	0	0	0	0	0	0	0	0	0	0	0	0	0	0	0	0	0	0.569315	0	0	0	0	0	0	0	0	0			no	4930426L09Rik
4930427A07Rik	2.18527	9.65362	8.53972	21.9012	15.3642	22.3212	30.5189	43.0804	25.0001	26.4902	18.5684	18.7261	19.3087	25.9144	20.3125	16.5522	19.2427	16.4001	40.3134	22.0866	17.181	16.3555	21.5372	43.5268	17.8123	14.8699	15.1749	26.7646	19.2452	8.74228	6.79287	19.8622	32.8664	21.2615	21.8452	17.3983	26.527	27.1398	15.9524	18.2507			no	4930427A07Rik
4930429B21Rik	5.46317	6.43575	6.83178	0.876047	0	3.18874	2.03459	3.74612	2.58621	4.41503	1.03158	1.75557	1.20679	5.88963	0.923295	3.00949	0	6.15004	1.67972	0.761608	3.96484	5.45184	1.79477	5.53977	2.74036	2.12427	1.26458	0.892153	0	0	6.24356	1.35493	2.78898	2.40072	2.67324	3.05318	2.13539	4.26213	2.04307	0.297384			no	4930429B21Rik
4930429F24Rik	0	1.07262	0	1.75209	0	0	0	0	0	0	1.03158	0	0	1.17793	0	0	0	0	0	0	0	0.60576	0.598255	0	0	0	0	0	1.74956	0	0.357541	0.584032	0	0.343858	0.392642	0	0	0.401339	0	0.583188			no	4930429F24Rik
4930430D24Rik	0	0	0	0	0	1.59437	0	0	0	0	0	0	0	0	0	0	0	0	0	0	0	0	0	0	0	0	0	0	0	0	0	0.531457	0	0	0	0	0	0	0	0			no	4930430D24Rik
4930430F08Rik	26.2232	33.2514	20.4953	56.9431	44.8123	61.3833	40.0136	39.3343	48.276	36.424	42.2946	43.304	36.2037	40.0495	36.9318	30.0949	81.5523	33.8252	39.4735	65.4983	38.3267	38.7687	40.0831	53.815	38.365	50.9825	41.7311	38.3626	38.4904	49.9559	26.6566	54.3796	42.5413	40.6742	37.7283	48.4908	47.7662	44.2222	43.6929	42.2696			no	4930430F08Rik
4930430F21Rik	0	0	0	0	0	0	0	0	0	0	0	0	0	0	0	0	0.916318	0	0	0	0	0	0	0	0	0	0	0	0	0	0	0	0	0	0	0.305439	0	0	0	0			no	4930430F21Rik
4930432K21Rik	1.09263	0	0.853972	0	1.28035	0	0	0	0	0	0	0.58519	1.20679	2.35585	0	0	0	0	0	0	1.32161	0	0	0	2.74036	4.24854	1.26458	0.892153	0	1.2489	0.648868	0.426784	0	0.195063	1.18755	0	0.440537	0	2.75116	0.713683	D10sUp	D10Up	no	4930432K21Rik
4930433N12Rik	0	0	0	0	0	0	0.678197	0	0	0	0	0	1.20679	0	0	0	0	0	0	0	1.32161	0.60576	0	0.791396	1.37018	1.06214	3.79373	0	0	3.74669	0	0	0.226066	0	0.402264	0	0.440537	0.465719	2.07535	1.2489	D10sUp	D10Up	no	4930433N12Rik
4930441O14Rik	0	0	0	2.62814	1.28035	1.59437	0	0	0.862071	1.10376	0	0	1.20679	0	1.84659	1.50474	0	0	0.839862	0	0	0	0	0.791396	0	3.18641	0	0	0	0	0	1.83429	0.287357	0.367919	1.01779	0.501581	0.279954	0.263799	1.06214	0			no	4930441O14Rik
4930444G20Rik	0	0	0	0	0	0	0	0	0	0	0	0	0	0	0	0	0	0	0	0	0	1.81728	0	0	0	0	0	0	0	0	0	0	0	0	0	0	0	0.60576	0	0			no	4930444G20Rik
4930444M15Rik	0	0	0	0.876047	0	0	0	0	0	0	0	0	0	0	0	0	0	0	0	0	0	0	0	0	0	1.06214	3.79373	4.46076	0	1.2489	0	0.292016	0	0	0	0	0	0	1.61862	1.90322			no	4930444M15Rik
4930447C04Rik	3.2779	3.21787	1.70794	0	1.28035	6.37749	7.46017	4.68266	3.44828	5.51878	2.06315	3.51114	12.0679	8.24549	7.38636	4.51423	0.916318	2.05001	10.0783	3.80804	5.28645	15.144	5.3843	8.70536	17.8123	4.24854	6.32289	34.794	62.9843	28.7246	2.73457	2.55261	5.19704	3.69769	9.23325	2.49352	6.39094	9.74456	9.46125	42.1676	Up	Up	no	4930447C04Rik
4930447K03Rik	0	0	0	0	0	0	0	0	0	0	0	0	0	0	0	0	0.916318	0	0	0	0	0	0	0	0	0	0	0	0	0	0	0	0	0	0	0.305439	0	0	0	0			no	4930447K03Rik
4930448K20Rik	0	1.07262	0	0	0	0	0	0	0	0	0	0	0	0	0	0	0	0	0	0	0	0	0	0	0	1.06214	0	0	0	0	0.357541	0	0	0	0	0	0	0	0.354045	0			no	4930448K20Rik
4930449I24Rik	0	0	0	0	0	0	0	0	0	0	0	0	0	1.17793	0	0	0	0	0	0	0	0	0	0	0	0	0	0	0	0	0	0	0	0	0.392642	0	0	0	0	0			no	4930449I24Rik
4930451C15Rik	6.5558	0	0	0	0	0.797186	0	0	0.862071	0	0	0	0	0	0	0.752372	0	0	0	0	0	0.60576	0	0	0	0	0	0	0	0	2.18527	0.265729	0.287357	0	0	0.250791	0	0.20192	0	0	Dw	Dw	no	4930451C15Rik
4930451G09Rik	0	0	0	0	0	0	0	0	0	0	0	0	0	0	0	0	0	0	0	0	0	0	0	0	0	3.18641	0	0	0	0	0	0	0	0	0	0	0	0	1.06214	0			no	4930451G09Rik
4930452B06Rik	1.09263	0	0.853972	0	0	0	0	0.936531	0	0	1.03158	0	0	2.35585	0.923295	0	0	0	0	0.761608	0	0.60576	0	0.791396	4.11054	0	0	15.1666	10.4974	2.49779	0.648868	0	0.312177	0.343858	1.09305	0	0.253869	0.465719	1.37018	9.38726	Up	Up	no	4930452B06Rik
4930452N14Rik	0	0	0	0	0	0	0	0	0	0	0	0	0	0	0	0	0	0	0	0.761608	1.32161	0	0	0	0	0	0	0	0	0	0	0	0	0	0	0	0.694407	0	0	0			no	4930452N14Rik
4930453H23Rik	0	0	0	0	0	0	0	0	0	0	0	0	0	0	0	0	0	0	0	0	0	0	0	0	0	0	0	0	0	0	0	0	0	0	0	0	0	0	0	0			no	4930453H23Rik
4930453N24Rik	28.4085	17.162	17.0794	15.7689	19.2053	19.9296	33.2317	15.921	17.2414	29.8014	9.28418	24.578	16.8951	30.6261	17.5426	24.0759	11.9121	20.5001	18.477	22.0866	30.3971	20.5958	12.5634	19.7849	15.072	22.3049	30.3499	38.3626	73.4817	21.2313	20.8833	18.3013	22.1314	21.2212	21.6879	18.8294	23.6535	17.648	22.5756	44.3585			no	4930453N24Rik
4930455B14Rik	0	0	0	0	0	0	0	0	0	0	0	0	0	0	0	0	0	0	0	0	0	0	0	0	0	0	0	0	0	0	0	0	0	0	0	0	0	0	0	0			no	4930455B14Rik
4930455C13Rik	0	1.07262	0	0	0	0	0.678197	0	0	0	0	0	0	0	3.69318	0	0	0	0	0	0	0	0	0	0	0	0	0	0	0	0.357541	0	0.226066	0	1.23106	0	0	0	0	0			no	4930455C13Rik
4930455D15Rik	0	0	0	0	0	0	0.678197	0	0	0	0	0	0	0	0	0	0	0	0	0	0	0	0	0	0	0	0	0	0	0	0	0	0.226066	0	0	0	0	0	0	0			no	4930455D15Rik
4930461G14Rik	0	0	0	6.13233	12.8035	9.56623	3.39098	0	0.862071	0	1.03158	3.51114	9.65433	9.42341	5.53977	0.752372	20.159	6.15004	1.67972	3.80804	1.32161	6.66336	0	2.37419	4.11054	3.18641	6.32289	49.9605	29.7426	47.4581	0	9.50069	1.41769	1.51424	8.20584	9.02047	2.26979	3.01252	4.53995	42.3871	Up	Up	no	4930461G14Rik
4930465K10Rik	0	0	0	0	1.28035	0	0	0	0	0	0	0	0	0	0	0	0	4.10003	0	0.761608	0	0	0	0	0	0	0	0.892153	0	0	0	0.426784	0	0	0	1.36668	0.253869	0	0	0.297384			no	4930465K10Rik
4930467D21Rik	0	0	0	0	0	0	0	0	0	0	0	0	0	0	0	0	0	0	0	0	0	0	0	0	0	0	0	0	0	3.74669	0	0	0	0	0	0	0	0	0	1.2489			no	4930467D21Rik
4930467E23Rik	0	0	0	0	0	0	0.678197	0	0	3.31127	1.03158	0	0	1.17793	0	0	0	0	0.839862	0.761608	0	0	0	0	0	0	0	0.892153	0	0	0	0	0.226066	1.44762	0.392642	0	0.533823	0	0	0.297384			no	4930467E23Rik
4930467K11Rik	0	0	0	0	0	0	0	0	0	0	0	0	0	0	1.84659	0	0	0	0	0	0	0	0	0	0	0	0	0	0	0	0	0	0	0	0.61553	0	0	0	0	0			no	4930467K11Rik
4930470P17Rik	0	0	0	0	0	0	0	0	0	0	0	0	0	0	0	0	0	0	0	0	0	0	0	0	0	0	0	0	0	0	0	0	0	0	0	0	0	0	0	0			no	4930470P17Rik
4930471M09Rik	0	2.14525	0.853972	0	0	0	0	0	0	0	0	0	0	0	0.923295	0	0	0	0	0	0	0	0	0	0	0	0	0	0	0	0.99974	0	0	0	0.307765	0	0	0	0	0			no	4930471M09Rik
4930481A15Rik	0	1.07262	0	0	0	0	0	0	0	0	0	0	0	0	0	0	0	0	0	0	0	0	0	0	2.74036	0	0	0.892153	0	0	0.357541	0	0	0	0	0	0	0	0.913453	0.297384			no	4930481A15Rik
4930486L24Rik	1.09263	0	0	0	0	0	0	0	0	0	0	0	0	3.53378	0	0.752372	0	0	0	0	0	0	0	0	0	0	0	0	8.74782	0	0.364211	0	0	0	1.17793	0.250791	0	0	0	2.91594	Up	Up	no	4930486L24Rik
4930487H11Rik	0	0	0	0	0	0	0	0	0	0	0	0	0	0	0	0	0	0	4.19931	0	0	1.21152	0	0	0	0	0	0	0	0	0	0	0	0	0	0	1.39977	0.40384	0	0			no	4930487H11Rik
4930500J02Rik	1.09263	4.2905	0	7.00838	15.3642	2.39156	16.2767	14.048	9.48278	6.62254	2.06315	1.17038	0	3.53378	15.696	7.52372	1.83264	0	5.87903	6.85447	3.96484	9.0864	10.7686	5.53977	19.1825	5.31068	7.58747	274.783	68.233	252.277	1.79438	8.25472	13.2692	3.28536	6.40993	3.11878	5.56611	8.46493	10.6936	198.431	Up	Up	no	4930500J02Rik
4930502E09Rik	0	0	0	0.876047	1.28035	2.39156	0	0	0	0	3.09473	0	0	0	0.923295	0	2.74896	0	0	0	0	0	0	0	0	0	0	0	0	0	0	1.51599	0	1.03158	0.307765	0.916318	0	0	0	0			no	4930502E09Rik
4930502E18Rik	1.09263	0	0	0	0	4.78311	3.39098	2.80959	1.72414	3.31127	4.1263	2.34076	0	5.88963	0.923295	0	0	0	4.19931	4.56965	3.96484	9.69216	3.58953	3.95698	0	7.43495	0	0	3.49913	1.2489	0.364211	1.59437	2.64157	3.25944	2.27098	0	4.2446	5.74623	2.47832	1.58267			no	4930502E18Rik
4930503E14Rik	0	0	0	0	0	0	0	0.936531	0	0	0	0	0	0	0.923295	0	0	0	0	0	1.32161	0	1.19651	0.791396	0	0	0	0	0	7.49338	0	0	0.312177	0	0.307765	0	0.440537	0.662636	0	2.49779	Up	Up	no	4930503E14Rik
4930503E24Rik	17.4821	5.36312	10.2477	20.1491	23.0463	23.1184	18.3113	17.7941	23.2759	14.3488	12.3789	23.4076	20.5154	21.2027	15.696	11.2856	11.9121	24.6002	24.356	30.4643	14.5377	19.3843	16.7512	27.6989	13.7018	27.6155	25.2916	21.4117	31.4921	31.2224	11.031	22.1046	19.7938	16.7118	19.138	15.9326	23.1193	21.2781	22.203	28.0421			no	4930503E24Rik
4930503L19Rik	25.1306	20.3799	26.4731	14.0168	14.0839	15.9437	10.173	14.048	8.62071	13.2451	8.2526	15.2149	10.8611	20.0248	18.4659	7.52372	6.41423	7.17505	11.7581	13.7089	9.25128	8.48064	4.78604	9.49676	12.3316	15.932	15.1749	16.9509	8.74782	28.7246	23.9945	14.6814	10.9472	12.2375	16.4506	7.03766	11.5728	7.58781	14.4795	18.1411			no	4930503L19Rik
4930504O13Rik	0	0	0	0	0	0	0	0	0	0	0	0	0	0	0	0	0	0	0	0	0	0	0	0	0	0	0	0	0	0	0	0	0	0	0	0	0	0	0	0			no	4930504O13Rik
4930505A04Rik	0	0	0	0	0	0	0	0	0	0	0	0.58519	0	0	0	0	0	0	0	0	0	1.21152	0	0	0	0	0	0	0	0	0	0	0	0.195063	0	0	0	0.40384	0	0			no	4930505A04Rik
4930506C21Rik	3.2779	2.14525	0.853972	0	1.28035	0.797186	0	0	0	0	0	0	0	0	0	0	0	0	0	0	1.32161	0	0	0	0	0	0	0	0	0	2.09237	0.692513	0	0	0	0	0.440537	0	0	0	Dw	Dw	no	4930506C21Rik
4930506M07Rik	2.18527	0	1.70794	48.1826	56.3355	51.0199	41.37	37.4612	54.3105	39.7352	59.8314	39.2077	26.5494	32.9819	27.6989	42.8852	30.2385	52.2754	46.1924	56.359	58.1509	50.2781	30.511	34.03	30.1439	37.1748	34.1436	0	0	0	1.29774	51.846	44.3806	46.2581	29.0767	41.7997	53.5674	38.2731	33.8208	0			no	4930506M07Rik
4930507D05Rik	0	0	0	0.876047	0	0	0	1.87306	0.862071	1.10376	0	0	0	2.35585	0	0	0	1.02501	0.839862	0	1.32161	0.60576	0	0	0	1.06214	0	0	0	0	0	0.292016	0.911711	0.367919	0.785284	0.341669	0.720491	0.20192	0.354045	0			no	4930507D05Rik
4930509E16Rik	0	0	0	0	0	0	0	0	1.72414	0	3.09473	0	0	0	0.923295	0	0	0	0	0	0	0	0	0	1.37018	0	1.26458	0	3.49913	0	0	0	0.574714	1.03158	0.307765	0	0	0	0.878252	1.16638			no	4930509E16Rik
4930509K18Rik	0	0	0	0	0	0	0	0.936531	0	0	0	0	0	0	0	1.50474	0	0	0	0	0	0	0	0	0	0	0	0	0	0	0	0	0.312177	0	0	0.501581	0	0	0	0			no	4930509K18Rik
4930511M06Rik	0	0	0.853972	0	0	1.59437	0.678197	0	0	0	0	1.17038	0	1.17793	0.923295	5.2666	0	0	0.839862	0	2.64322	0	1.79477	0	0	4.24854	1.26458	0	0	0	0.284657	0.531457	0.226066	0.390127	0.700407	1.75553	1.16103	0.598255	1.83771	0			no	4930511M06Rik
4930513N10Rik	1.09263	5.36312	2.56192	0	0	0	0.678197	0	0.862071	0	0	0	1.20679	0	0	3.00949	0	2.05001	0	0	0	0	0	0	1.37018	1.06214	0	0	3.49913	0	3.00589	0	0.513423	0	0.402264	1.6865	0	0	0.810772	1.16638	Dw	Dw	no	4930513N10Rik
4930515G01Rik	0	0	0.853972	0	2.5607	2.39156	0.678197	1.87306	0.862071	0	2.06315	0	0	0	0	4.51423	0	2.05001	0.839862	1.52322	0	1.81728	0	0	0	1.06214	0	0	0	0	0.284657	1.65075	1.13778	0.687717	0	2.18808	0.787692	0.60576	0.354045	0	D3Up	D3Up	no	4930515G01Rik
4930515G16Rik	0	0	1.70794	0	0	0	0	0	0	0	0	0	0	0	1.84659	0	1.83264	0	0	0.761608	0	0	0	2.37419	0	0	1.26458	0	0	0	0.569315	0	0	0	0.61553	0.610879	0.253869	0.791396	0.421526	0			no	4930515G16Rik
4930519F09Rik	3.2779	1.07262	3.41589	6.13233	2.5607	5.5803	6.10377	3.74612	2.58621	1.10376	2.06315	2.92595	1.20679	3.53378	4.61648	0.752372	10.0795	12.3001	2.51958	3.04643	5.28645	0	7.17906	10.2882	6.8509	1.06214	0	6.24507	22.7443	11.2401	2.5888	4.75778	4.14537	2.03095	3.11902	7.71065	3.61749	5.82241	2.63768	13.4098			no	4930519F09Rik
4930519F16Rik	0	0	0	0	0	0	0	0	0	0	0	0	0	0	0	0	0	0	0	0	0	0	0	0	0	0	0	0	0	0	0	0	0	0	0	0	0	0	0	0			no	4930519F16Rik
4930520O04Rik	1.09263	0	1.70794	6.13233	3.84106	4.78311	1.35639	2.80959	0.862071	0	0	1.17038	0	0	0	3.00949	0.916318	6.15004	0	3.04643	1.32161	1.81728	2.39302	0	0	0	0	0	0	0	0.933526	4.91883	1.67602	0.390127	0	3.35862	1.45601	1.40343	0	0	D3Up	D3Up	no	4930520O04Rik
4930521E06Rik	0	0	0	0	0	0	0	0	0	0	1.03158	0	0	0	0.923295	0	0	0	0	0.761608	3.96484	0	0	0	0	0	0	0	0	0	0	0	0	0.343858	0.307765	0	1.57548	0	0	0			no	4930521E06Rik
4930522O17Rik	0	0	0	0	0	0	0	0	0	0	0	0	0	0	0	0	0	0	0	0	0	0.60576	0	0	0	0	0	0	0	0	0	0	0	0	0	0	0	0.20192	0	0			no	4930522O17Rik
4930523C07Rik	12.019	2.14525	5.9778	16.6449	28.1677	15.1465	20.3459	29.969	39.6553	37.5277	18.5684	27.5039	30.1698	29.4482	31.392	24.0759	20.159	18.4501	15.9574	15.2322	25.1106	21.8074	18.5459	30.8645	9.59125	15.932	24.027	0	0	0	6.71401	19.9864	29.9901	27.8667	30.3367	20.895	18.7667	23.7392	16.5168	0			no	4930523C07Rik
4930524B15Rik	0	0	0	0	0	0	0	0	0	0	0	0	0	0	0	0	0	0	0	0	0	0	0	0	0	0	0	0	0	0	0	0	0	0	0	0	0	0	0	0			no	4930524B15Rik
4930524L23Rik	0	0	0	0.876047	1.28035	0	0	0	0	0	0	0	0	2.35585	0	0.752372	0	0	0	0	0	0	0	0.791396	0	0	0	0	10.4974	0	0	0.7188	0	0	0.785284	0.250791	0	0.263799	0	3.49913	Up	Up	no	4930524L23Rik
4930525D18Rik	0	0	0	0	0	0	0	0	0	0	0	0	0	0	0	0	0	0	0	0	0	0	0	0	0	0	0	0	0	0	0	0	0	0	0	0	0	0	0	0			no	4930525D18Rik
4930525G20Rik	0	0	0	1.75209	0	0	0.678197	0	0	0	0	0.58519	0	0	0.923295	0	0	1.02501	0	2.28482	0	2.42304	0	0	4.11054	2.12427	0	0	0	0	0	0.584032	0.226066	0.195063	0.307765	0.341669	0.761608	0.80768	2.07827	0	D10sUp	D10Up	no	4930525G20Rik
4930525M21Rik	0	3.21787	0.853972	0	0	0	0.678197	0	0	6.62254	0	1.75557	0	1.17793	3.69318	0.752372	0	1.02501	1.67972	0	0	0	2.99128	1.58279	2.74036	0	1.26458	1.78431	0	4.99559	1.35728	0	0.226066	2.7927	1.6237	0.592459	0.559908	1.52469	1.33498	2.25996			no	4930525M21Rik
4930526I15Rik	1.09263	3.21787	3.41589	0.876047	2.5607	0.797186	2.71279	1.87306	6.0345	5.51878	5.15788	1.17038	0	5.88963	0	6.77134	2.74896	5.12503	3.35945	3.80804	7.92967	0	0.598255	3.95698	4.11054	2.12427	2.52916	3.56861	1.74956	3.74669	2.57546	1.41131	3.54012	3.94901	1.96321	4.88178	5.03239	1.51841	2.92132	3.02162			no	4930526I15Rik
4930526L06Rik	0	0	0	0	0	0	0	0	0	0	0	0	0	0	0	0	0	0	0	0	0	0	0	0	0	0	0	3.56861	0	8.74228	0	0	0	0	0	0	0	0	0	4.10363	Up	Up	no	4930526L06Rik
4930528A17Rik	0	1.07262	0	0.876047	0	3.98593	0.678197	0	2.58621	0	0	0.58519	3.62037	1.17793	0	7.52372	0	1.02501	0	0.761608	0	0	0	1.58279	1.37018	2.12427	1.26458	0.892153	1.74956	0	0.357541	1.62066	1.08814	0.195063	1.59943	2.84957	0.253869	0.527598	1.58634	0.880572			no	4930528A17Rik
4930528D03Rik	0	0	0	0	0	0	0	0	0	0	0	0	0	0	0	0	0	0	0	0	2.64322	0	0	1.58279	0	0	0	0	0	0	0	0	0	0	0	0	0.881075	0.527598	0	0			no	4930528D03Rik
4930529C04Rik	0	0	0	1.75209	1.28035	0.797186	2.03459	1.87306	0	1.10376	0	0.58519	0	2.35585	0	0	4.58159	1.02501	0	0.761608	0	0.60576	1.79477	1.58279	2.74036	0	0	0	0	8.74228	0	1.27654	1.30255	0.562982	0.785284	1.86887	0.253869	1.32777	0.913453	2.91409			no	4930529C04Rik
4930529M08Rik	0	0	0	0	0	0	0	0	1.72414	0	0	0	0	0	0	0.752372	0	2.05001	0.839862	0	0	0	0	0	0	0	0	0.892153	0	0	0	0	0.574714	0	0	0.934128	0.279954	0	0	0.297384			no	4930529M08Rik
4930538K18Rik	0	0	0	0	0	0	0.678197	0	0	0	0	0	0	0	0.923295	0	0	0	0	0	0	0	0	0	0	0	0	0	0	0	0	0	0.226066	0	0.307765	0	0	0	0	0			no	4930538K18Rik
4930539E08Rik	0	2.14525	0	0	0	0	0	0	0	0	0	0	0	0	0	0	0	0	0.839862	0	0	0	0	0	1.37018	0	0	0	0	1.2489	0.715083	0	0	0	0	0	0.279954	0	0.456726	0.416299			no	4930539E08Rik
4930539J05Rik	0	0	0	0	0	2.39156	0.678197	0	0	0	0	0	0	0	0	0	0	0	0	0	0	0	0	0	0	0	0	0	6.99825	0	0	0.797186	0.226066	0	0	0	0	0	0	2.33275	Up	Up	no	4930539J05Rik
4930539M17Rik	0	0	0	0	0	0	0	0	0	0	0	0	0	0	0	0	0	0	0	0	0	0	0	0	0	0	0	0	0	0	0	0	0	0	0	0	0	0	0	0			no	4930539M17Rik
4930543E12Rik	0	0	0	0	0	0	0.678197	0	0	0	0	0	0	0	0	0	0	0	0	0	0	0	0	0	0	0	0	0	0	0	0	0	0.226066	0	0	0	0	0	0	0			no	4930543E12Rik
4930545H06Rik	0	0	0	0	0	0	0	0	0	0	0	0	0	0	0	0	0	0	0	0	0	0	0	0	0	0	0	0	0	0	0	0	0	0	0	0	0	0	0	0			no	4930545H06Rik
4930546H06Rik	1.09263	0	2.56192	0	1.28035	1.59437	0.678197	0	0	0	0	0.58519	0	0	0	0	0	0	0	0	0	2.42304	1.19651	0	0	1.06214	0	0	1.74956	0	1.21818	0.958241	0.226066	0.195063	0	0	0	1.20652	0.354045	0.583188			no	4930546H06Rik
4930547E08Rik	0	0	0	0	0	0	0	0	0	0	0	0	0	0	0	0	0	0	0	0	0	0	0	0	0	0	0	0	0	0	0	0	0	0	0	0	0	0	0	0			no	4930547E08Rik
4930548H24Rik	0	0	0	0	0	0	0.678197	0	0	0	0	0	0	0	0	0	0	0	0	0.761608	0	0	0	0	0	0	0	0	0	0	0	0	0.226066	0	0	0	0.253869	0	0	0			no	4930548H24Rik
4930549C01Rik	0	0	0	0.876047	0	0	0	0	0	2.20751	0	0	0	0	0	0	0	0	0	0	0	0	0.598255	0.791396	0	0	0	0	0	0	0	0.292016	0	0.735838	0	0	0	0.463217	0	0			no	4930549C01Rik
4930549G23Rik	0	0	0	0	0	0	0	0	0	0	0	2.34076	0	0	0	3.00949	2.74896	0	0	0	0	0	0	0	0	0	0	0	0	3.74669	0	0	0	0.780253	0	1.91948	0	0	0	1.2489			no	4930549G23Rik
4930550C14Rik	10.9263	7.50837	6.83178	4.38024	2.5607	1.59437	4.74738	9.36531	7.75864	1.10376	0	9.94823	9.65433	8.24549	0	0	1.83264	0	0.839862	2.28482	9.25128	1.81728	2.99128	7.91396	0	1.06214	1.26458	0	6.99825	4.99559	8.42216	2.8451	7.29044	3.68399	5.9666	0.610879	4.12532	4.24084	0.775571	3.99795			no	4930550C14Rik
4930550L24Rik	0	0	0	146.3	177.969	109.214	474.06	561.919	466.38	472.408	515.788	371.01	463.408	620.767	693.395	162.512	118.205	103.526	569.426	476.005	574.901	595.462	598.255	652.902	589.177	657.462	491.921	1.78431	0	0	0	144.494	500.786	453.069	592.523	128.081	540.111	615.54	579.52	0.594768			no	4930550L24Rik
4930555G01Rik	0	1.07262	0	0	0	0	0	0.936531	0.862071	0	0	1.17038	0	0	0	0.752372	0	0	0.839862	0.761608	1.32161	0	2.99128	0.791396	6.8509	0	0	3.56861	0	0	0.357541	0	0.599534	0.390127	0	0.250791	0.97436	1.26089	2.28363	1.18954	D10sUp	D10Up	no	4930555G01Rik
4930556G01Rik	0	0	0	0	0	0	0	0	0	0	0	0	0	0	0	0	0	0	0.839862	0	0	0	0	0	0	0	0	0	0	0	0	0	0	0	0	0	0.279954	0	0	0			no	4930556G01Rik
4930556M19Rik	0	5.36312	0.853972	0	0	1.59437	0	0.936531	0	0	0	1.75557	1.20679	0	0.923295	0	0	0	0	0.761608	0	0	0.598255	0.791396	1.37018	2.12427	0	0	0	1.2489	2.07236	0.531457	0.312177	0.58519	0.710029	0	0.253869	0.463217	1.16482	0.416299	Dw	Dw	no	4930556M19Rik
4930558C23Rik	0	0	0	0	0	0	0	0	0	0	0	0	0	0	0	0	0	0	0	0	0	1.21152	0	0	0	0	0	0	0	0	0	0	0	0	0	0	0	0.40384	0	0			no	4930558C23Rik
4930558J18Rik	2.18527	0	0	0.876047	2.5607	2.39156	3.39098	2.80959	4.31035	2.20751	0	1.75557	0	2.35585	5.53977	8.27609	0.916318	1.02501	4.19931	3.04643	2.64322	0	4.78604	2.37419	6.8509	4.24854	2.52916	16.9509	13.9965	3.74669	0.728422	1.94277	3.50364	1.32103	2.63187	3.4058	3.29632	2.38674	4.54287	11.5647	Up	Up	no	4930558J18Rik
4930558K02Rik	0	0	0	0	0	0	0	0	0	0	1.03158	0	0	0	0	0	0	0	0	0	0	0	0	2.37419	1.37018	0	0	0	0	0	0	0	0	0.343858	0	0	0	0.791396	0.456726	0			no	4930558K02Rik
4930563E22Rik	2.18527	0	0.853972	0.876047	0	0.797186	0.678197	0	2.58621	1.10376	1.03158	0	0	0	1.84659	0	0.916318	0	3.35945	1.52322	0	0	0	0.791396	2.74036	5.31068	0	0	0	0	1.01308	0.557744	1.08814	0.711777	0.61553	0.305439	1.62755	0.263799	2.68368	0	D6Up	D10Up	no	4930563E22Rik
4930563F08Rik	0	0	0	0	1.28035	0	0	0	0	0	0	0	0	0	0	0	0	0	0	0	0	0	0	0	0	0	0	0	0	0	0	0.426784	0	0	0	0	0	0	0	0			no	4930563F08Rik
4930565N06Rik	0	0	0	0	0	0	0	0	0	0	2.06315	0	0	0	0	0	0	0	0	0	0	0	0	0	0	0	0	0	0	0	0	0	0	0.687717	0	0	0	0	0	0			no	4930565N06Rik
4930570G19Rik	0	2.14525	0	0	0	0.797186	0	0	0	0	0	1.17038	0	0	0	0	0	0	1.67972	0	0	0	0	0	0	0	0	0	0	0	0.715083	0.265729	0	0.390127	0	0	0.559908	0	0	0			no	4930570G19Rik
4930577N17Rik	1.09263	0	0	0	0	0	0	2.80959	0.862071	0	0	0	0	0	0	3.76186	1.83264	0	1.67972	0.761608	1.32161	1.81728	0	2.37419	0	0	0	0	0	0	0.364211	0	1.22389	0	0	1.86483	1.25431	1.39716	0	0			no	4930577N17Rik
4930578M01Rik	0	0	0	0.876047	1.28035	0	5.42558	2.80959	0	0	0	1.75557	0	0	1.84659	0	1.83264	0	0.839862	0.761608	2.64322	1.21152	1.19651	0	5.48072	1.06214	0	1.78431	0	0	0	0.7188	2.74506	0.58519	0.61553	0.610879	1.4149	0.802677	2.18095	0.594768	D6Up	D10Up	no	4930578M01Rik
4930579F01Rik	0	0	0	0	0	0	0	0	0	0	0	0	0	0	0	0	0	0	0.839862	0	1.32161	0	0	0	0	0	0	0	0	0	0	0	0	0	0	0	0.720491	0	0	0			no	4930579F01Rik
4930579G18Rik	0	1.07262	0	0.876047	0	0	0	0	0	0	0	0	0	0	0	0	0	0	0	0	0	0	0	0	0	0	0	0	0	0	0.357541	0.292016	0	0	0	0	0	0	0	0			no	4930579G18Rik
4930579G24Rik	41.5201	19.3072	17.0794	14.0168	10.2428	9.56623	6.10377	12.1749	9.48278	5.51878	8.2526	4.68152	19.3087	15.313	16.6193	6.77134	20.159	9.22506	5.87903	5.33125	5.28645	12.721	10.1703	5.53977	10.9614	4.24854	12.6458	10.7058	6.99825	8.74228	25.9689	11.2753	9.25382	6.15097	17.0803	12.0518	5.49891	9.47703	9.28525	8.81546			no	4930579G24Rik
4930579K19Rik	3.2779	1.07262	1.70794	1.75209	3.84106	1.59437	0.678197	1.87306	0.862071	6.62254	1.03158	1.17038	2.41358	1.17793	0.923295	0.752372	0	1.02501	1.67972	1.52322	1.32161	1.81728	2.39302	1.58279	0	2.12427	0	0	0	0	2.01949	2.39584	1.13778	2.9415	1.50493	0.592459	1.50818	1.93103	0.708091	0			no	4930579K19Rik
4930581F22Rik	0	0	2.56192	0	0	0	0	0	2.58621	0	0	1.75557	0	0	0	0	0	0	0	1.52322	0	0	0	0	0	0	0	0	0	0	0.853972	0	0.862071	0.58519	0	0	0.507738	0	0	0			no	4930581F22Rik
4930583K01Rik	0	0	0	0	0	0	0.678197	0	0	0	0	0	0	0	0	0	0	0	0	0	0	0	0	0	0	0	0	0	0	0	0	0	0.226066	0	0	0	0	0	0	0			no	4930583K01Rik
4930590J08Rik	0	0	0	0	0	0	0	0	0	0	0	0	0	0	0	0	0	0	0	0	1.32161	0	0	0	0	0	0	0	0	0	0	0	0	0	0	0	0.440537	0	0	0			no	4930590J08Rik
4930590L20Rik	0	0	0	0	0	0	0	0	0	0	0	0	0	0	0	0	0	0	0	0	0	0	0	0	0	0	0	0	0	0	0	0	0	0	0	0	0	0	0	0			no	4930590L20Rik
4930591A17Rik	0	0	0	0	0	0	0	0	0	0	0	0	0	0	0	0	0	0	0	0	0	0	0	0	0	0	0	4.46076	19.2452	3.74669	0	0	0	0	0	0	0	0	0	9.15088	Up	Up	no	4930591A17Rik
4930592I03Rik	0	0	0	0	0	0	0	0	0	0	0	0	1.20679	0	0	0	0	0	0	0	0	0	0	0	0	0	0	0	0	0	0	0	0	0	0.402264	0	0	0	0	0			no	4930592I03Rik
4930594C11Rik	6.5558	3.21787	17.0794	28.9096	25.607	23.9156	14.9203	25.2863	12.9311	27.5939	16.5052	15.8001	13.2747	22.3806	16.6193	19.5617	8.24687	11.2751	15.1175	19.8018	21.1458	33.3168	17.3494	15.8279	16.4422	23.367	12.6458	18.7352	17.4956	28.7246	8.95104	26.1441	17.7126	19.9664	17.4249	13.0279	18.6884	22.1647	17.485	21.6518			no	4930594C11Rik
4930599N23Rik	0	0	0	0	0	0	0	0	3.44828	1.10376	0	0	0	0	0	0	0	0	0	0	0	0	0	0	0	0	1.26458	0	0	0	0	0	1.14943	0.367919	0	0	0	0	0.421526	0			no	4930599N23Rik
4931402G19Rik	0	0	0	0	0	0	0	0	0	0	0	1.17038	0	0	0	0	0	0	0	0	0	0	0	0	0	0	0	0	0	0	0	0	0	0.390127	0	0	0	0	0	0			no	4931402G19Rik
4931403G20Rik	0	1.07262	0	0	0	0	0	0	0	0	0	0	0	0	0	0	0	0	0	0	0	0	0	0	0	0	0	0	0	0	0.357541	0	0	0	0	0	0	0	0	0			no	4931403G20Rik
4931406C07Rik	36.0569	11.7989	19.6414	14.8928	12.8035	25.5099	13.5639	11.2384	8.62071	17.6601	3.09473	13.4594	13.2747	24.7365	12.9261	15.7998	5.49791	7.17505	15.1175	7.61608	3.96484	12.721	10.1703	3.16559	10.9614	8.49709	11.3812	11.598	17.4956	16.2357	22.499	17.7354	11.141	11.4047	16.9791	9.49092	8.89947	8.68563	10.2799	15.1098			no	4931406C07Rik
4931406H21Rik	0	1.07262	5.9778	0	1.28035	0	0	0	0	1.10376	2.06315	0.58519	0	0	2.76989	0	0	2.05001	0	0	0	0	0.598255	0	0	1.06214	0	0	0	0	2.35014	0.426784	0	1.2507	0.923295	0.683338	0	0.199418	0.354045	0	Dw	Dw	no	4931406H21Rik
4931406P16Rik	42.6127	38.6145	46.9685	55.191	62.7372	82.9073	69.8543	72.1129	65.5174	86.093	70.1471	91.2896	97.7501	89.5224	91.4062	69.9706	86.1339	51.2503	73.9078	69.3063	51.5429	82.9892	90.3366	56.9805	61.6581	92.4058	51.8477	42.8233	47.2382	36.218	42.7319	66.9452	69.1615	82.5099	92.8929	69.1183	64.919	76.7688	68.6372	42.0932			no	4931406P16Rik
4931408C20Rik	0	0	0	21.9012	15.3642	23.1184	15.5985	14.9845	15.5173	3.31127	9.28418	0.58519	1.20679	7.06756	11.0795	20.314	22.908	10.2501	13.4378	4.56965	13.2161	13.9325	11.3669	14.2451	19.1825	12.7456	17.7041	0	0	0	0	20.1279	15.3668	4.39355	6.4513	17.824	10.4079	13.1815	16.5441	0	D3Up	D3Up	no	4931408C20Rik
4931408D14Rik	0	0	0	0	0	0	0	0	1.72414	0	0	0.58519	0	0	0	0	0	0	0	0.761608	1.32161	0	0	0	0	0	0	0	0	0	0	0	0.574714	0.195063	0	0	0.694407	0	0	0			no	4931408D14Rik
4931409K22Rik	0	0	0	0	0	0	0	0	0	0	0	0	0	0	0	0	0	0	0	0	0	0	0	0	0	0	0	0	0	0	0	0	0	0	0	0	0	0	0	0			no	4931409K22Rik
4931414P19Rik	1.09263	0	4.26986	0.876047	0	0	0.678197	0	0	0	1.03158	1.17038	0	0	0	0	0	0	0	2.28482	0	0	0	0.791396	0	0	2.52916	4.46076	0	1.2489	1.7875	0.292016	0.226066	0.733985	0	0	0.761608	0.263799	0.843052	1.90322			no	4931414P19Rik
4931417E11Rik	0	0	0	0	0	0	0	0	0	0	0	0	0	0	2.76989	0	0	1.02501	0	0	0	0	1.79477	0	1.37018	0	0	0	0	0	0	0	0	0	0.923295	0.341669	0	0.598255	0.456726	0			no	4931417E11Rik
4931428F04Rik	1.09263	7.50837	17.0794	4.38024	5.12141	1.59437	8.13836	6.55572	6.89657	9.93381	5.15788	5.8519	9.65433	2.35585	0	9.78083	2.74896	2.05001	4.19931	8.37768	2.64322	4.24032	7.17906	0.791396	6.8509	8.49709	3.79373	5.35292	15.7461	6.24449	8.56015	3.69867	7.19688	6.98119	4.00339	4.85993	5.07341	4.07026	6.38057	9.11449			no	4931428F04Rik
4931428L18Rik	0	0	0	0	0	0	0	0	0	0	0	0	0	0	0	0	0	0	0	0	0	0	0	0	0	0	0	0	0	0	0	0	0	0	0	0	0	0	0	0			no	4931428L18Rik
4931429I11Rik	0	0	0	9.63652	28.1677	16.7409	20.3459	17.7941	17.2414	24.2826	13.4105	15.8001	3.62037	3.53378	7.38636	24.0759	14.6611	7.17505	15.9574	12.9473	22.4674	11.5094	10.1703	15.8279	6.8509	8.49709	6.32289	0	0	0	0	18.1817	18.4605	17.8311	4.84684	15.304	17.124	12.5026	7.22363	0			no	4931429I11Rik
4931429P17Rik	0	0	0	1.75209	0	0	2.03459	0.936531	1.72414	0	0	1.75557	0	0	0	0	0	2.05001	0.839862	0	1.32161	0	0	0	0	0	0	0	0	0	0	0.584032	1.56509	0.58519	0	0.683338	0.720491	0	0	0			no	4931429P17Rik
4931431C16Rik	0	0	0	0	0	0	0	0	0	0	0	0.58519	0	0	0	0	0	0	0	0	0	0	0	0	0	0	0	0	0	0	0	0	0	0.195063	0	0	0	0	0	0			no	4931431C16Rik
4931440F15Rik	0	0	0	0	0	0	0	0	0	0	0	0	0	0	0	0	0	0	0	0	0	0	0	0	0	0	1.26458	0	0	3.74669	0	0	0	0	0	0	0	0	0.421526	1.2489			no	4931440F15Rik
4931440J10Rik	0	0	0	0	0	0	0	0	0	0	0	0	0	0	0	0	0	0	0	0	0	0.60576	0	0	0	0	0	0	0	0	0	0	0	0	0	0	0	0.20192	0	0			no	4931440J10Rik
4931440P22Rik	1.09263	0	0	0	0	0.797186	0	0	0	1.10376	2.06315	0	0	0	0	0	0	1.02501	0	0	1.32161	0	0	1.58279	0	0	0	0.892153	0	0	0.364211	0.265729	0	1.05564	0	0.341669	0.440537	0.527598	0	0.297384			no	4931440P22Rik
4932412D23Rik	0	0	0	0	0	0	0	0	0	0	0	0	0	0	0	0	0	0	0	0	0	0	0	0	0	0	0	0	0	0	0	0	0	0	0	0	0	0	0	0			no	4932412D23Rik
4932416H05Rik	3.2779	2.14525	2.56192	0	0	0	0	0.936531	0	1.10376	1.03158	1.17038	0	0	0.923295	0.752372	0	0	1.67972	0.761608	0	0	0.598255	0	0	0	1.26458	0	0	1.2489	2.66169	0	0.312177	1.1019	0.307765	0.250791	0.813777	0.199418	0.421526	0.416299	Dw	Dw	no	4932416H05Rik
4932435O22Rik	0	0	0	0	0	0	0	0.936531	0	0	0	0	0	0	0	0	0	0	0	0	0	0	0	0	0	0	0	0	0	0	0	0	0.312177	0	0	0	0	0	0	0			no	4932435O22Rik
4932438A13Rik	36.0569	24.6704	41.8446	19.273	25.607	21.524	26.4497	13.1114	32.7587	24.2826	29.9157	32.7706	27.7562	30.6261	22.1591	15.0474	10.9958	32.8002	15.9574	20.5634	18.5026	12.1152	20.3407	10.2882	28.7738	47.7961	26.5561	35.6861	31.4921	57.4493	34.1906	22.1347	24.1066	28.9897	26.8471	19.6145	18.3411	14.248	34.3753	41.5425			no	4932438A13Rik
4932438H23Rik	0	0	0	0	0	0	0	0	0	0	0	0	0	0	0	0	0	0	0	0	0	0	0	0	0	0	0	0	0	0	0	0	0	0	0	0	0	0	0	0			no	4932438H23Rik
4932441J04Rik	1.09263	5.36312	0	0	0	0	0.678197	0	0	0	0	0	0	0	0	0.752372	0	0	0	0	0	0	0	0	0	0	0	0	0	0	2.15192	0	0.226066	0	0	0.250791	0	0	0	0	Dw	Dw	no	4932441J04Rik
4932702P03Rik	0	0	0	0	0	0	0	0	0	0	0	0	0	0	0	0	0.916318	0	0	0	0	0	0	0	0	0	0	0	0	0	0	0	0	0	0	0.305439	0	0	0	0			no	4932702P03Rik
4933400A11Rik	0	0	0	0	0	0	0	0	0	0	1.03158	0	0	0	0	0	0	0	0	0	0	0	0	0	0	0	0	0	0	0	0	0	0	0.343858	0	0	0	0	0	0			no	4933400A11Rik
4933401B06Rik	0	1.07262	0	0	0	3.18874	0	0	0	0	0	0	0	0	0	0	0	0	0	0	0	0	0	0	0	0	0	0.892153	0	1.2489	0.357541	1.06291	0	0	0	0	0	0	0	0.713683			no	4933401B06Rik
4933401D09Rik	2.18527	0	0	0.876047	0	0	0	0	0	0	0	0	0	0	0	0	0	0	0	0	0	0	0	0	0	0	0	0	0	0	0.728422	0.292016	0	0	0	0	0	0	0	0			no	4933401D09Rik
4933402E13Rik	0	0	0	11.3886	6.40176	13.5522	10.173	4.68266	8.62071	4.41503	3.09473	13.4594	32.5834	37.6937	53.5511	3.00949	39.4017	12.3001	15.1175	9.13929	11.8945	9.0864	4.78604	25.3247	89.0616	94.5301	85.9913	16.0587	13.9965	8.74228	0	10.4475	7.82544	6.98971	41.276	18.2371	12.0504	13.0657	89.861	12.9325	D10sUp	D10Up	no	4933402E13Rik
4933402J15Rik	2.18527	0	0	0	0	0	0	0	0	0	0	0	1.20679	0	0	0	0	0	0	0	0	0	0	0	0	0	0	0	0	0	0.728422	0	0	0	0.402264	0	0	0	0	0			no	4933402J15Rik
4933402N22Rik	1.09263	5.36312	0	0	0	0.797186	0	0	0	0	0	1.17038	0	1.17793	1.84659	0	0	1.02501	0	0	0	0	0	0	0	0	0	0	0	0	2.15192	0.265729	0	0.390127	1.00817	0.341669	0	0	0	0	Dw	Dw	no	4933402N22Rik
4933404O12Rik	17.4821	19.3072	16.2255	7.88443	17.9249	14.3493	9.49476	5.61919	7.75864	8.83005	12.3789	10.5334	10.8611	7.06756	5.53977	18.8093	16.4937	9.22506	4.19931	15.2322	17.181	7.87488	10.7686	15.8279	2.74036	5.31068	5.05831	48.1762	76.9808	51.2048	17.6716	13.3862	7.62419	10.5808	7.82282	14.8427	12.2041	11.4905	4.36978	58.7873	Up	Up	no	4933404O12Rik
4933405D12Rik	0	0	0	0	0	0.797186	0	0	0	0	0	0	0	0	0	0	2.74896	0	0	0.761608	0	0	0	0	0	0	0	3.56861	0	0	0	0.265729	0	0	0	0.916318	0.253869	0	0	1.18954			no	4933405D12Rik
4933405E24Rik	0	0	0	0	0	0	0	0	0	0	0	0	0	0	0	0	0	0	0	0	0	0	0	0	0	0	1.26458	0	0	0	0	0	0	0	0	0	0	0	0.421526	0			no	4933405E24Rik
4933405L10Rik	0	0	0	0	0	0	0	0	0	0	0	0	0	0	0	0	0	0	0	0	0	0	0	0	0	0	0	0	0	0	0	0	0	0	0	0	0	0	0	0			no	4933405L10Rik
4933405O20Rik	0	0	0	0	0	0.797186	0	0.936531	0	0	0	0.58519	0	0	0	0	0.916318	0	0	0	0	0.60576	0	0	0	1.06214	0	0	0	0	0	0.265729	0.312177	0.195063	0	0.305439	0	0.20192	0.354045	0			no	4933405O20Rik
4933406C10Rik	0	0	0	0	0	0	0	0	0	0	0	1.17038	0	0	0	0	0	0	0	0	0	0	0	0	0	0	0	0	0	0	0	0	0	0.390127	0	0	0	0	0	0			no	4933406C10Rik
4933406D12Rik	0	0	0	0	0	0	0	0	0	0	0	0	0	0	0	0	0.916318	0	0	0	0	0	0	0	0	0	0	0	0	0	0	0	0	0	0	0.305439	0	0	0	0			no	4933406D12Rik
4933406G16Rik	0	0	0	0	0	0	0	0	0	0	0	0.58519	0	0	0	0	0	0	0	0	0	1.21152	0	0	0	0	0	0	0	0	0	0	0	0.195063	0	0	0	0.40384	0	0			no	4933406G16Rik
4933406J08Rik	1.09263	0	0	0	0	0	0.678197	0	0	0	0	0	0	1.17793	0	0	0	0	0	0	0	0	0	0	0	0	1.26458	4.46076	5.24869	3.74669	0.364211	0	0.226066	0	0.392642	0	0	0	0.421526	4.48538	Up	Up	no	4933406J08Rik
4933406J10Rik	0	0	0	0	0	0	1.35639	0	0	0	0	0	0	0	0	0	0	0	0	0	0	0	0	0	0	0	0	0	0	0	0	0	0.452131	0	0	0	0	0	0	0			no	4933406J10Rik
4933406M09Rik	0	0	0	0.876047	0	0	0	0	0	0	0	0	0	0	0	0	0	0	0	0	0	0	0	0	0	0	0	0	0	0	0	0.292016	0	0	0	0	0	0	0	0			no	4933406M09Rik
4933407K13Rik	9.8337	11.7989	3.41589	6.13233	2.5607	6.37749	7.46017	10.3018	2.58621	9.93381	11.3473	4.09633	7.24075	11.7793	7.38636	3.00949	3.66527	3.07502	3.35945	9.13929	7.92967	3.63456	8.37558	3.16559	4.11054	5.31068	6.32289	6.24507	17.4956	1.2489	8.34949	5.02351	6.78274	8.45915	8.80212	3.24993	6.80947	5.05857	5.24804	8.32987			no	4933407K13Rik
4933408B17Rik	0	0	0	0	0	0	0	0	0	2.20751	0	0.58519	1.20679	1.17793	0	3.00949	0	1.02501	0	1.52322	0	0	0	0	2.74036	0	0	0	0	0	0	0	0	0.930901	0.794906	1.34483	0.507738	0	0.913453	0			no	4933408B17Rik
4933408N05Rik	0	0	0	0	0	0	0	0	0	0	0	0	0	0	0	0.752372	0	0	0	0	0	0	0	0	0	0	0	0	0	0	0	0	0	0	0	0.250791	0	0	0	0			no	4933408N05Rik
4933409K07Rik_loc2	1.09263	0	0	0	0	0	0	0	0	0	0	0	0	0	0	0.752372	0	0	0	0	0	0	0	0	0	0	0	0	0	0	0.364211	0	0	0	0	0.250791	0	0	0	0			no	4933409K07Rik_loc2
4933409K07Rik_loc3	0	4.2905	0	0.876047	2.5607	3.98593	0	0.936531	4.31035	1.10376	2.06315	0.58519	2.41358	0	2.76989	1.50474	0.916318	2.05001	0	0	0	2.42304	1.79477	0.791396	6.8509	2.12427	3.79373	0	0	1.2489	1.43017	2.47423	1.74896	1.2507	1.72782	1.49036	0	1.66973	4.2563	0.416299			no	4933409K07Rik_loc3
4933409K07Rik_loc4	0	0	0	0	0	0	0	0	0	0	0	0	0	0	0	0	0	0	0	0	0	0	0	0	0	0	0	0	0	0	0	0	0	0	0	0	0	0	0	0			no	4933409K07Rik_loc4
4933411E08Rik	0	0	0	0	0	0	0	0	0	0	0	0	3.62037	0	0	0	0	0	0.839862	0	0	0	0	1.58279	0	0	0	0	0	0	0	0	0	0	1.20679	0	0.279954	0.527598	0	0			no	4933411E08Rik
4933411G11Rik	0	0	0	0	0	0	0	0	0	0	1.03158	0	0	0	0	0	0	0	0	0	0	0	0	0	0	0	0	0	0	0	0	0	0	0.343858	0	0	0	0	0	0			no	4933411G11Rik
4933411K20Rik	10.9263	10.7262	17.0794	14.0168	10.2428	12.755	16.9549	12.1749	11.2069	11.0376	11.3473	21.0668	16.8951	32.9819	14.7727	6.77134	10.9958	11.2751	11.7581	17.517	34.3619	18.1728	22.7337	15.0365	16.4422	13.8078	13.9104	8.02937	24.4939	12.489	12.9107	12.3382	13.4456	14.4839	21.5499	9.68075	21.2123	18.6477	14.7201	15.0041			no	4933411K20Rik
4933412E12Rik	27.3158	37.5419	16.2255	1.75209	2.5607	0.797186	1.35639	0	1.72414	1.10376	0	4.09633	0	1.17793	0.923295	2.25711	3.66527	4.10003	0	0	1.32161	0	0	0.791396	1.37018	2.12427	0	2.67646	0	0	27.0277	1.70333	1.02685	1.73336	0.700407	3.34081	0.440537	0.263799	1.16482	0.892153	Dw	Dw	no	4933412E12Rik
4933413G19Rik	4.37053	6.43575	1.70794	6.13233	5.12141	5.5803	2.71279	2.80959	6.0345	5.51878	0	4.09633	1.20679	0	1.84659	9.78083	0.916318	6.15004	11.7581	4.56965	5.28645	3.63456	4.18779	6.33117	4.11054	10.6214	6.32289	4.46076	3.49913	4.99559	4.17141	5.61135	3.85229	3.20504	1.01779	5.61573	7.20472	4.71784	7.01826	4.31849			no	4933413G19Rik
4933413J09Rik	0	0	0	0	0	0	0	0	0	0	0	0	0	0	0	0	0	0	0	0	0	0	0	0	0	0	0	0	0	0	0	0	0	0	0	0	0	0	0	0			no	4933413J09Rik
4933415F23Rik	3.2779	2.14525	1.70794	3.50419	1.28035	3.98593	3.39098	0	0.862071	1.10376	0	1.75557	0	1.17793	0.923295	0.752372	2.74896	2.05001	0.839862	1.52322	0	0.60576	0.598255	0.791396	2.74036	1.06214	1.26458	1.78431	5.24869	1.2489	2.37703	2.92349	1.41769	0.953109	0.700407	1.85045	0.787692	0.665137	1.68902	2.76063			no	4933415F23Rik
4933416C03Rik	0	0	0	0	0	0	0	0	0	0	0	0	0	0	0	0	0	0	0	0	0	0	0	0	0	0	0	4.46076	0	0	0	0	0	0	0	0	0	0	0	1.48692			no	4933416C03Rik
4933416M07Rik	0	0	0	0	0	0	0	0	0	0	0	0	0	0	0	0	0	0	0	0	0	0	0	0	0	0	0	0.892153	0	3.74669	0	0	0	0	0	0	0	0	0	1.54628			no	4933416M07Rik
4933417D19Rik	0	0	0	0	0	0	0	0	0	0	0	0	0	0	0	0	0	0	2.51958	0	0	0.60576	0	0	0	0	0	0	0	0	0	0	0	0	0	0	0.839862	0.20192	0	0			no	4933417D19Rik
4933417G07Rik	12.019	6.43575	3.41589	4.38024	5.12141	1.59437	4.74738	0.936531	0.862071	3.31127	4.1263	2.92595	2.41358	2.35585	3.69318	0	1.83264	4.10003	0	2.28482	5.28645	3.63456	5.98255	3.16559	1.37018	3.18641	0	0	1.74956	7.49338	7.2902	3.69867	2.18199	3.45451	2.82087	1.97755	2.52376	4.2609	1.51886	3.08098			no	4933417G07Rik
4933421O10Rik	1.09263	4.2905	3.41589	1.75209	1.28035	3.18874	0	1.87306	0.862071	2.20751	2.06315	0	0	1.17793	0	0	0	0	0.839862	0.761608	1.32161	0	0	0	1.37018	0	0	0	0	0	2.93301	2.07373	0.911711	1.42355	0.392642	0	0.97436	0	0.456726	0	Dw	Dw	no	4933421O10Rik
4933422A05Rik	0	0	0.853972	0	0	0	0	0	0	1.10376	0	0	0	0	0	0	0	0	0	0.761608	0	0	0	0	0	0	0	0	0	0	0.284657	0	0	0.367919	0	0	0.253869	0	0	0			no	4933422A05Rik
4933422H20Rik	0	0	0	0	0	0	0	0	0	0	0	0	0	1.17793	0	0	0	0	0	0	0	0	0	0	0	0	0	0	0	0	0	0	0	0	0.392642	0	0	0	0	0			no	4933422H20Rik
4933424G06Rik	0	0	0	0	1.28035	0	0	0	0	0	0	0	0	1.17793	0	0	0	0	0	0	0	0	0	0	0	0	0	0	0	0	0	0.426784	0	0	0.392642	0	0	0	0	0			no	4933424G06Rik
4933425B07Rik	0	0	0	0	0	0	0	0	0	1.10376	0	0	0	0	0	0	0	0	0	0	0	0	0	0	0	1.06214	0	0	0	0	0	0	0	0.367919	0	0	0	0	0.354045	0			no	4933425B07Rik
4933425H06Rik	0	0	0	0	0	0	0	0.936531	0.862071	0	0	0	0	0	0	0.752372	0	0	0	0	0	0	0	0	0	0	0	0	0	0	0	0	0.599534	0	0	0.250791	0	0	0	0			no	4933425H06Rik
4933426M11Rik	72.1138	35.3966	58.0701	37.67	16.6446	28.6987	34.588	44.017	43.9656	47.4615	42.2946	63.2005	36.2037	69.4977	45.2415	28.5901	31.1548	37.9253	43.6728	43.4116	26.4322	47.8551	68.2011	36.4042	58.9177	39.299	36.6728	22.3038	24.4939	16.2357	55.1935	27.6711	40.8569	50.9855	50.3143	32.5567	37.8389	50.8201	44.9632	21.0111			no	4933426M11Rik
4933427D06Rik	0	0	0	0	0	0	0	0	0	0	0	0	0	0	0	0	0	0	0	0	0	0	0	0	0	0	0	5.35292	8.74782	1.2489	0	0	0	0	0	0	0	0	0	5.11654	Up	Up	no	4933427D06Rik
4933427D14Rik	8.74107	6.43575	6.83178	15.7689	5.12141	11.9578	12.2075	13.1114	6.0345	4.41503	6.18945	4.68152	9.65433	5.88963	3.69318	8.27609	1.83264	4.10003	9.23848	6.09286	10.5729	14.5382	8.37558	10.2882	12.3316	7.43495	10.1166	8.02937	1.74956	2.49779	7.3362	10.9493	10.4512	5.09533	6.41238	4.73625	8.63474	11.0673	9.96106	4.09224			no	4933427D14Rik
4933427E11Rik	0	0	0	0	0	0	0	0	0	0	0	0.58519	0	0	0	0	0	0	0	0	0	0	0	0	0	0	0	0	0	0	0	0	0	0.195063	0	0	0	0	0	0			no	4933427E11Rik
4933427G17Rik	0	0	0	0	2.5607	0	0	0	0	0	0	0	0	0	0	0.752372	0.916318	0	0.839862	0	0	0	0	0	0	1.06214	0	0	0	0	0	0.853568	0	0	0	0.55623	0.279954	0	0.354045	0			no	4933427G17Rik
4933430H16Rik	0	0	0	0	0	0	0	0	0	0	2.06315	0	0	0	0	0	0	0	0	0	0	0	0	0	0	0	0	0	0	0	0	0	0	0.687717	0	0	0	0	0	0			no	4933430H16Rik
4933430I17Rik	0	0	0	0	0	0	0	0	0	0	2.06315	0	0	0	0.923295	0	0	0	0	0	1.32161	0	1.79477	0	0	0	0	0	0	0	0	0	0	0.687717	0.307765	0	0.440537	0.598255	0	0			no	4933430I17Rik
4933431E20Rik	2.18527	1.07262	5.9778	4.38024	3.84106	3.98593	8.81656	7.49225	1.72414	2.20751	5.15788	7.02228	6.03395	3.53378	3.69318	1.50474	0.916318	2.05001	1.67972	3.04643	7.92967	1.21152	7.17906	3.95698	6.8509	2.12427	2.52916	0	0	0	3.07856	4.06907	6.01098	4.79589	4.42031	1.49036	4.21861	4.11586	3.83477	0			no	4933431E20Rik
4933432I03Rik	0	0	0	0	0	0	0	0.936531	0	1.10376	0	0	2.41358	0	0	0	0	0	1.67972	0	0	3.0288	1.79477	0	1.37018	0	0	0	0	0	0	0	0.312177	0.367919	0.804527	0	0.559908	1.60786	0.456726	0			no	4933432I03Rik
4933432K03Rik	0	0	0	0	0	0	0	0	0	0	0	0	0	1.17793	0	0	0	0	0	0	0	0	0	0	0	1.06214	0	0	0	0	0	0	0	0	0.392642	0	0	0	0.354045	0			no	4933432K03Rik
4933433C11Rik	0	0	0	0	0	0	0	0	0	0	0	0	0	0	0	0	0	0	0	0	0	0	2.39302	1.58279	0	0	0	0	0	0	0	0	0	0	0	0	0	1.32527	0	0			no	4933433C11Rik
4933433G15Rik	0	0	0	0	0	0	0	0	0	0	0	0	0	0	0	0	0	0	0	0.761608	0	0	0	2.37419	0	0	0	0	0	0	0	0	0	0	0	0	0.253869	0.791396	0	0			no	4933433G15Rik
4933433G19Rik	0	0	0	0	0	0	0	0	0	0	0	0	0	0	0	0	0	0	0	0	0	0	0	0	0	0	0	0.892153	0	2.49779	0	0	0	0	0	0	0	0	0	1.12998			no	4933433G19Rik
4933433H22Rik	0	2.14525	0	0	0	0	0	0	0	0	0	0	0	0	0	0	0	0	0	0	0	0	0	0	0	0	0	0	0	0	0.715083	0	0	0	0	0	0	0	0	0			no	4933433H22Rik
4933434E20Rik	152.969	135.151	83.6892	84.9766	107.55	105.229	106.477	96.4627	94.8278	75.0555	82.526	78.4154	85.6822	70.6756	72.9403	91.7893	149.36	104.551	82.3064	89.1081	89.8696	103.585	114.267	80.7224	75.3599	63.7282	78.4038	64.235	26.2435	53.7026	123.936	99.2516	99.2558	78.6656	76.4327	115.233	87.0947	99.5247	72.4973	48.0603			no	4933434E20Rik
4933434I20Rik	0	0	0	0	0	0	0	0	0	0	0	0	0	0	0	0	0	0	0	0	0	0	0	0	0	0	0	0	0	0	0	0	0	0	0	0	0	0	0	0			no	4933434I20Rik
4933436C20Rik	0	0	0.853972	0	0	0.797186	0	0.936531	2.58621	0	1.03158	1.75557	0	0	0	0.752372	0	0	0	0	2.64322	0	0	0	0	1.06214	0	1.78431	0	3.74669	0.284657	0.265729	1.17425	0.929048	0	0.250791	0.881075	0	0.354045	1.84367			no	4933436C20Rik
4933436I01Rik	0	0	0	0	0	0	0	0	0	0	0	0	0	0	0	0.752372	0	0	0	0	0	0	0	0	0	0	0	0	0	0	0	0	0	0	0	0.250791	0	0	0	0			no	4933436I01Rik
4933438K21Rik	0	0	0	0	0	0	0	0.936531	0	0	0	0	0	0	0	0	0	0	0	0	0	0	0	0	0	0	0	0	0	0	0	0	0.312177	0	0	0	0	0	0	0			no	4933438K21Rik
4933439C10Rik	3.2779	5.36312	1.70794	2.62814	0	2.39156	2.03459	7.49225	3.44828	4.41503	7.22103	6.43709	3.62037	1.17793	3.69318	0.752372	3.66527	2.05001	1.67972	1.52322	1.32161	2.42304	2.39302	0	2.74036	2.12427	1.26458	0	0	0	3.44966	1.67323	4.32504	6.02438	2.83049	2.15589	1.50818	1.60535	2.04307	0			no	4933439C10Rik
4933439K11Rik	0	0	0	0	1.28035	0	0	0	0	0	0	0	0	0	0	0	0	0	1.67972	0	0	0	0	0	1.37018	0	0	0	0	0	0	0.426784	0	0	0	0	0.559908	0	0.456726	0			no	4933439K11Rik
4933440J02Rik	0	0	0	0	0	0	0	0	0	0	0	0	1.20679	0	0	0	0	0	0	0	0	0	0	0	0	0	0	0	0	0	0	0	0	0	0.402264	0	0	0	0	0			no	4933440J02Rik
5031414D18Rik	0	0	0	0	0	0	1.35639	0	0	2.20751	2.06315	0	7.24075	0	1.84659	0	0	4.10003	0	0	0	3.63456	1.79477	0	0	3.18641	0	0	0	0	0	0	0.452131	1.42355	3.02911	1.36668	0	1.80978	1.06214	0	D10Up	D8Up	no	5031414D18Rik
5031425E22Rik	4.37053	3.21787	8.53972	11.3886	8.96246	3.98593	6.10377	19.6672	8.62071	25.3864	21.6631	15.8001	15.6883	15.313	2.76989	8.27609	7.33055	18.4501	15.1175	12.9473	7.92967	9.69216	15.5546	14.2451	15.072	9.55923	7.58747	4.46076	5.24869	0	5.37604	8.11234	11.4639	20.9499	11.2571	11.3523	11.9982	13.164	10.7396	3.23648			no	5031425E22Rik
5031426D15Rik	8.74107	2.14525	10.2477	0	7.68211	0	0	0	0	0	1.03158	0	0	0	0	0	0	0	0	0	0	0	0	0	4.11054	0	0	0	0	0	7.04466	2.5607	0	0.343858	0	0	0	0	1.37018	0	Dw	Dw	no	5031426D15Rik
5031434C07Rik	0	0	0	0	0	0	0	0	0	0	0	0	0	0	0	0	0	0	0	0	0	0	0	0	0	0	0	0	0	0	0	0	0	0	0	0	0	0	0	0			no	5031434C07Rik
5031434O11Rik	0	0	0	0	0	0	0	0	0	0	0	0	2.41358	0	0	0	0	0	0.839862	0	2.64322	0	0	0	0	0	0	0	0	0	0	0	0	0	0.804527	0	1.16103	0	0	0			no	5031434O11Rik
5031439G07Rik	19.6674	20.3799	11.1016	81.4724	56.3355	66.9636	66.4633	90.8435	61.207	81.678	46.4209	51.4967	36.2037	44.7612	42.4716	68.4658	52.2301	44.0753	76.4274	79.2072	59.4725	69.6624	53.2447	58.5633	38.365	39.299	42.9957	10.7058	6.99825	1.2489	17.0496	68.2572	72.8379	59.8652	41.1455	54.9238	71.7024	60.4902	40.2199	6.31766			no	5031439G07Rik
5033404E19Rik	0	0	0	0	0	0	0	0.936531	0	0	0	0	0	0	0	0	0	0	0	0	0	1.81728	0	0	4.11054	0	1.26458	0	0	0	0	0	0.312177	0	0	0	0	0.60576	1.79171	0			no	5033404E19Rik
5033406O09Rik	9.8337	13.9441	3.41589	1.75209	6.40176	3.98593	0.678197	2.80959	3.44828	1.10376	2.06315	2.92595	0	3.53378	7.38636	8.27609	1.83264	2.05001	2.51958	0.761608	0	2.42304	0	3.16559	2.74036	2.12427	6.32289	0	0	0	9.06457	4.04659	2.31202	2.03095	3.64005	4.05291	1.09373	1.86288	3.72917	0			no	5033406O09Rik
5033411D12Rik	4.37053	1.07262	0.853972	0	0	0	0	0	0	0	0	0.58519	0	0	0	0	0	0	0	0	0	0	0	0	0	1.06214	0	4.46076	0	0	2.09904	0	0	0.195063	0	0	0	0	0.354045	1.48692	DwUp	DwUp	no	5033411D12Rik
5330411J11Rik	0	0	0	0	0	0	0.678197	0	0	0	0	0	0	0	0	0	0	0	0	0	1.32161	0	0	0	0	0	0	0.892153	0	1.2489	0	0	0.226066	0	0	0	0.440537	0	0	0.713683			no	5330411J11Rik
5330413P13Rik	0	0	0	0	0	0	0	0	0	0	0	0	0	0	0	0	0	0	0	0	0	0	0	0	0	0	0	0	0	0	0	0	0	0	0	0	0	0	0	0			no	5330413P13Rik
5330417C22Rik	4.37053	2.14525	0	0	0	0	0	0	0	0	2.06315	0.58519	1.20679	0	0.923295	0	0	0	0	0	0	0.60576	0	0.791396	0	0	0	0.892153	1.74956	0	2.17193	0	0	0.88278	0.710029	0	0	0.465719	0	0.880572	Dw	Dw	no	5330417C22Rik
5330426P16Rik	14.2042	13.9441	9.39369	1.75209	2.5607	1.59437	4.74738	0.936531	2.58621	2.20751	4.1263	1.17038	4.82716	1.17793	1.84659	3.76186	2.74896	3.07502	0.839862	2.28482	1.32161	9.0864	2.39302	2.37419	8.22108	7.43495	6.32289	2.67646	0	0	12.514	1.96906	2.75671	2.5014	2.61723	3.19528	1.4821	4.61787	7.32631	0.892153	Dw	Dw	no	5330426P16Rik
5330434G04Rik	0	2.14525	0	0	0	0	0	0	0	0	0	0	0	0	0	0	0	0	0	0	0	0	0	0	0	0	0	0	0	0	0.715083	0	0	0	0	0	0	0	0	0			no	5330434G04Rik
5430402O13Rik	0	1.07262	0	3.50419	0	0	0	0	0	0	0	0	1.20679	0	0.923295	0	0.916318	0	0	0	0	0	0	0	4.11054	0	0	0	0	0	0.357541	1.16806	0	0	0.710029	0.305439	0	0	1.37018	0			no	5430402O13Rik
5430403N17Rik	0	1.07262	0	0.876047	3.84106	0.797186	0.678197	0	0.862071	3.31127	3.09473	1.75557	0	3.53378	1.84659	2.25711	1.83264	1.02501	0	0.761608	1.32161	0.60576	1.19651	1.58279	1.37018	1.06214	2.52916	0	0	0	0.357541	1.8381	0.513423	2.72052	1.79346	1.70492	0.694407	1.12835	1.65382	0			no	5430403N17Rik
5430405H02Rik	13.1116	11.7989	5.9778	14.8928	62.7372	12.755	10.8512	29.969	6.0345	6.62254	27.8525	19.3113	6.03395	5.88963	16.6193	45.1423	19.2427	43.0503	17.6371	6.09286	15.8593	9.0864	4.18779	20.5763	2.74036	8.49709	16.4395	8.92153	10.4974	4.99559	10.2961	30.1283	15.6182	17.9288	9.5143	35.8118	13.1964	11.2835	9.22565	8.13817			no	5430405H02Rik
5430416N02Rik	26.2232	25.743	10.2477	27.1575	42.2516	31.8874	40.0136	58.0649	65.5174	64.0179	75.305	56.1782	71.2007	54.1846	40.625	14.2951	22.908	23.5752	50.3917	60.9286	55.5077	52.7011	40.6814	71.2257	50.6966	53.1068	59.4352	43.7155	61.2347	43.7114	20.738	33.7655	54.532	65.167	55.3368	20.2594	55.6093	54.8694	54.4129	49.5539			no	5430416N02Rik
5430416O09Rik	0	0	0	0	0	0	0	0	0	3.31127	0	0	0	0	0	0	0	0	0	0.761608	0	0	0	0	0	0	0	0	0	0	0	0	0	1.10376	0	0	0.253869	0	0	0			no	5430416O09Rik
5430417L22Rik	15.2969	26.8156	8.53972	4.38024	2.5607	3.98593	2.71279	1.87306	0	8.83005	2.06315	1.75557	1.20679	7.06756	2.76989	4.51423	9.16318	3.07502	0	2.28482	2.64322	6.0576	5.3843	3.95698	2.74036	0	1.26458	0	0	0	16.8841	3.64229	1.52862	4.21626	3.68141	5.58414	1.64268	5.13296	1.33498	0	Dw	Dw	no	5430417L22Rik
5430421F17Rik	0	0	0	0	2.5607	2.39156	0.678197	3.74612	0	0	0	0	1.20679	0	0	2.25711	0.916318	2.05001	0.839862	0	0	0	0	0	0	0	0	0	0	2.49779	0	1.65075	1.47477	0	0.402264	1.74115	0.279954	0	0	0.832598			no	5430421F17Rik
5430427M07Rik	0	0	0	0	0	0	0	0	0	0	0	0	0	2.35585	0	0	0	0	0	0	0	0	0	0	0	0	0	0	0	0	0	0	0	0	0.785284	0	0	0	0	0			no	5430427M07Rik
5430427O19Rik	0	3.21787	0	0	0	1.59437	0	0	0	0	0	1.17038	0	2.35585	0	0	0.916318	0	2.51958	0	0	1.81728	0	0.791396	2.74036	0	0	0	0	0	1.07262	0.531457	0	0.390127	0.785284	0.305439	0.839862	0.869559	0.913453	0			no	5430427O19Rik
5430435G22Rik	14.2042	3.21787	0.853972	7.00838	16.6446	5.5803	12.8857	14.9845	10.3449	17.6601	16.5052	9.94823	4.82716	23.5585	20.3125	5.2666	15.5774	5.12503	9.23848	10.6625	7.92967	7.26912	3.58953	15.0365	8.22108	11.6835	6.32289	0	0	0	6.09203	9.74442	12.7384	14.7045	16.2327	8.65635	9.27689	8.63173	8.74249	0			no	5430435G22Rik
5430440P10Rik	0	0	0	0	0	0	0.678197	0	0	0	0	0	0	0	0	0	0	0	0	0	0	0	0	0	0	0	0	0	0	0	0	0	0.226066	0	0	0	0	0	0	0			no	5430440P10Rik
5530401A14Rik	0	0	0.853972	0	0	0	0	0	0	0	0	0	0	0	0	0	0	0	0	0	0	0	0	0	0	0	0	0	0	0	0.284657	0	0	0	0	0	0	0	0	0			no	5530401A14Rik
5530601H04Rik	19.6674	42.905	29.889	35.9179	23.0463	24.7128	26.4497	35.5882	20.6897	19.8676	34.042	22.8224	34.9969	34.1599	24.0057	8.27609	37.5691	7.17505	22.6763	19.8018	30.3971	22.4131	20.3407	38.7784	27.4036	33.9884	20.2332	32.1175	40.24	28.7246	30.8205	27.8923	27.5759	25.5773	31.0542	17.6734	24.2917	27.1774	27.2084	33.694			no	5530601H04Rik
5730403I07Rik	0	0	0	0	0	0	0	0	0	0	1.03158	0	0	0	0	0	0	0	0	0	0	0	0	0	0	0	0	0	0	0	0	0	0	0.343858	0	0	0	0	0	0			no	5730403I07Rik
5730405O15Rik	0	0	0	0	0	0	0	0	0.862071	0	0	0	0	0	1.84659	0	0	0	0.839862	0	0	0	0	0	0	0	0	0.892153	0	0	0	0	0.287357	0	0.61553	0	0.279954	0	0	0.297384			no	5730405O15Rik
5730408K05Rik	48.0759	56.8491	38.4287	91.1089	74.2604	78.1242	140.387	136.734	74.1381	146.8	139.263	121.719	88.0957	84.8107	137.571	111.351	71.4728	75.8505	135.218	136.328	165.201	101.162	90.3366	159.071	217.858	177.377	160.601	463.027	603.599	329.709	47.7846	81.1645	117.086	135.927	103.492	86.2248	145.582	116.856	185.279	465.445			no	5730408K05Rik
5730409E04Rik	7.64843	16.0894	17.9334	5.25628	2.5607	3.18874	1.35639	1.87306	0	2.20751	1.03158	0.58519	3.62037	1.17793	6.46307	0.752372	2.74896	0	4.19931	0.761608	0	0	4.18779	0.791396	4.11054	0	0	0	5.24869	1.2489	13.8904	3.66858	1.07649	1.27476	3.75379	1.16711	1.65364	1.65973	1.37018	2.16586	Dw	Dw	no	5730409E04Rik
5730416F02Rik	3.2779	3.21787	6.83178	2.62814	0	0	0	0	1.72414	0	1.03158	2.92595	0	3.53378	1.84659	4.51423	0	0	0	0	1.32161	0.60576	0	0	4.11054	1.06214	0	0.892153	0	0	4.44252	0.876047	0.574714	1.31917	1.79346	1.50474	0.440537	0.20192	1.72422	0.297384	Dw	Dw	no	5730416F02Rik
5730420D15Rik	0	0	0	0	0	0	0	0.936531	0	0	0	0	0	0	0	0	0	0	0.839862	0.761608	0	0.60576	0	0	0	0	0	2.67646	1.74956	0	0	0	0.312177	0	0	0	0.533823	0.20192	0	1.47534			no	5730420D15Rik
5730422E09Rik	0	0	0	0	0	0	0	0.936531	0	0	0	0	0	0	0	0	0	0	0	0	0	0	0	0	4.11054	0	0	0	0	0	0	0	0.312177	0	0	0	0	0	1.37018	0			no	5730422E09Rik
5730455P16Rik	38.2422	48.2681	35.0128	12.2647	7.68211	16.7409	9.49476	15.921	8.62071	9.93381	12.3789	25.7484	26.5494	17.6689	17.5426	23.3235	9.16318	20.5001	11.7581	10.6625	11.8945	32.1053	11.9651	14.2451	23.293	20.1806	21.4978	19.6274	13.9965	21.2313	40.5077	12.2292	11.3455	16.0204	20.587	17.6623	11.4384	19.4385	21.6572	18.285			no	5730455P16Rik
5730457N03Rik	0	0	0	0	0	0	0	0	0	0	0	0	2.41358	0	0	0	0	0	0	0	0	0	0	0	0	0	1.26458	0	0	0	0	0	0	0	0.804527	0	0	0	0.421526	0			no	5730457N03Rik
5730480H06Rik	0	0	3.41589	0	1.28035	2.39156	1.35639	0.936531	6.0345	2.20751	5.15788	1.75557	4.82716	0	5.53977	0.752372	1.83264	0	3.35945	3.04643	1.32161	0	0	3.16559	2.74036	0	0	2.67646	6.99825	0	1.13863	1.22397	2.77581	3.04032	3.45564	0.861669	2.57583	1.0552	0.913453	3.2249			no	5730480H06Rik
5730488B01Rik	0	0	0	0	1.28035	0	0	0	0	0	0	0	0	0	0.923295	0	0	0	0	0	0	0	0	0	0	0	0	0	0	0	0	0.426784	0	0	0.307765	0	0	0	0	0			no	5730488B01Rik
5730507C01Rik	4.37053	0	3.41589	2.62814	3.84106	1.59437	0.678197	0	0	0	1.03158	1.75557	0	0	1.84659	0.752372	5.49791	1.02501	0	0.761608	0	1.21152	0.598255	0	2.74036	2.12427	1.26458	5.35292	8.74782	9.99118	2.59547	2.68786	0.226066	0.929048	0.61553	2.4251	0.253869	0.603259	2.04307	8.03064	Up	Up	no	5730507C01Rik
5730508B09Rik	0	0	0.853972	16.6449	11.5232	11.1606	12.8857	12.1749	14.6552	12.1413	6.18945	7.02228	6.03395	5.88963	5.53977	6.77134	8.24687	12.3001	17.6371	17.517	11.8945	7.87488	4.18779	12.6623	2.74036	6.37282	7.58747	0	0	0	0.284657	13.1096	13.2386	8.45102	5.82112	9.1061	15.6829	8.24167	5.56688	0			no	5730508B09Rik
5730559C18Rik	1.09263	5.36312	2.56192	10.5126	8.96246	7.17467	3.39098	8.42878	6.0345	5.51878	2.06315	12.289	7.24075	21.2027	16.6193	9.02846	8.24687	5.12503	8.39862	6.85447	3.96484	4.84608	4.78604	11.0795	6.8509	9.55923	7.58747	6.24507	0	2.49779	3.00589	8.88323	5.95142	6.62364	15.0209	7.46679	6.40597	6.90389	7.9992	2.91429			no	5730559C18Rik
5730577I03Rik	3.2779	3.21787	0	2.62814	3.84106	0	1.35639	2.80959	1.72414	0	3.09473	0.58519	1.20679	1.17793	0.923295	0	3.66527	2.05001	0	1.52322	1.32161	0	0.598255	2.37419	0	1.06214	0	0	1.74956	0	2.16526	2.1564	1.96338	1.22664	1.10267	1.9051	0.948276	0.990815	0.354045	0.583188			no	5730577I03Rik
5830403M04Rik	0	0	0	0	0	0	0	0.936531	0	0	0	0	0	0	0	0	0	0	0	0	0	0	0	0	0	0	0	0	0	0	0	0	0.312177	0	0	0	0	0	0	0			no	5830403M04Rik
5830415F09Rik	9.8337	11.7989	2.56192	15.7689	16.6446	11.1606	8.81656	14.9845	10.3449	17.6601	27.8525	11.7038	8.44754	7.06756	21.2358	9.78083	8.24687	16.4001	13.4378	6.85447	18.5026	15.144	15.5546	13.4537	19.1825	21.2427	16.4395	29.441	13.9965	37.4669	8.06483	14.5247	11.382	19.0721	12.2503	11.4759	12.9316	14.7175	18.9549	26.9682			no	5830415F09Rik
5830416I19Rik	0	0	0	0	0	0	0	0	0	0	0	0	0	0	0	0	0	0	0	0.761608	0	0	1.79477	0	0	0	0	2.67646	1.74956	3.74669	0	0	0	0	0	0	0.253869	0.598255	0	2.72424	Up	Up	no	5830416I19Rik
5830416P10Rik	15.2969	16.0894	9.39369	3.50419	5.12141	4.78311	4.74738	0.936531	1.72414	3.31127	4.1263	12.289	14.4815	12.9572	14.7727	0	19.2427	3.07502	2.51958	0	2.64322	2.42304	0	3.95698	12.3316	5.31068	10.1166	0	0	0	13.5933	4.46957	2.46935	6.57552	14.0705	7.43924	1.72094	2.12667	9.25297	0			no	5830416P10Rik
5830417I10Rik	16.3895	8.581	21.3493	8.76047	16.6446	14.3493	18.9895	19.6672	19.8276	20.9714	15.4736	10.5334	10.8611	18.8468	12.9261	10.5332	5.49791	14.3501	16.7972	12.9473	19.8242	19.9901	16.7512	16.6193	8.22108	15.932	27.8207	16.0587	54.2365	21.2313	15.4399	13.2515	19.4948	15.6595	14.2114	10.1271	16.5229	17.7869	17.3246	30.5088			no	5830417I10Rik
5830418K08Rik	32.779	32.1787	23.0572	41.1742	48.6534	45.4396	58.3249	65.5572	61.207	70.6404	96.9681	59.1042	68.7871	49.4729	53.5511	53.4184	32.0711	51.2503	86.5057	100.532	130.84	43.6147	16.7512	80.7224	73.9897	97.7165	84.7267	95.4603	76.9808	111.152	29.3383	45.0891	61.6964	75.5709	57.2704	45.58	105.959	47.0294	85.4776	94.531			no	5830418K08Rik
5830418P13Rik	1.09263	0	0	6.13233	0	2.39156	2.71279	2.80959	2.58621	2.20751	3.09473	2.34076	1.20679	8.24549	4.61648	0	6.41423	3.07502	2.51958	0	1.32161	2.42304	1.79477	0.791396	0	0	1.26458	0.892153	0	0	0.364211	2.8413	2.70286	2.54767	4.68958	3.16308	1.2804	1.66973	0.421526	0.297384			no	5830418P13Rik
5830428M24Rik	0	0	0	0	0	0	0	0	0	0	0	0	0	0	0	0	0	0	0	0	0	0	1.19651	0	0	0	0	0	0	0	0	0	0	0	0	0	0	0.398837	0	0			no	5830428M24Rik
5830432E09Rik	0	0	0	0	1.28035	0.797186	0	0	0	1.10376	0	0	0	0	0.923295	0	0	0	0	0	0	3.63456	0	0	0	0	0	0	0	0	0	0.692513	0	0.367919	0.307765	0	0	1.21152	0	0			no	5830432E09Rik
5830444B04Rik	0	0	0	0	0	0	0	0.936531	0	0	0	0	0	0	1.84659	0	0	0	0	0	0	0	0	0	0	0	0	0	0	0	0	0	0.312177	0	0.61553	0	0	0	0	0			no	5830444B04Rik
5830454E08Rik	0	5.36312	0	0	1.28035	0.797186	2.03459	1.87306	0.862071	2.20751	0	0	1.20679	1.17793	0	0.752372	0.916318	0	0	0	5.28645	0	0	0.791396	1.37018	0	1.26458	0	0	0	1.78771	0.692513	1.58991	0.735838	0.794906	0.55623	1.76215	0.263799	0.878252	0			no	5830454E08Rik
5930403L14Rik	1.09263	0	0	0	0	0	0	0	0	0	0	0	0	0	0	0	0	0	0	0	0	0	0	0	0	1.06214	0	0	0	0	0.364211	0	0	0	0	0	0	0	0.354045	0			no	5930403L14Rik
5930412G12Rik	0	0	0	0	0	0	0.678197	0	1.72414	2.20751	2.06315	1.17038	3.62037	0	0	0	0	0	0	0.761608	0	0	0	1.58279	0	0	0	0	3.49913	0	0	0	0.80078	1.81368	1.20679	0	0.253869	0.527598	0	1.16638			no	5930412G12Rik
5930430L01Rik	8.74107	2.14525	7.68575	0	3.84106	2.39156	2.03459	0	1.72414	2.20751	2.06315	8.19266	8.44754	7.06756	6.46307	5.2666	0.916318	1.02501	0.839862	2.28482	5.28645	1.81728	2.99128	0.791396	0	3.18641	0	0	0	1.2489	6.19069	2.07754	1.25291	4.15444	7.32605	2.40264	2.80371	1.86665	1.06214	0.416299			no	5930430L01Rik
5930438M14Rik	0	0	0	0	0	0	1.35639	1.87306	0	1.10376	0	0	1.20679	0	0	0	0	0	0	0	0	0.60576	1.79477	0	0	0	0	0	0	0	0	0	1.07649	0.367919	0.402264	0	0	0.800175	0	0			no	5930438M14Rik
6030407O03Rik	0	0	0	0	2.5607	0.797186	0.678197	1.87306	5.17243	0	0	0	0	0	0	0	0	0	0	0.761608	1.32161	0	1.79477	1.58279	0	0	0	0	0	0	0	1.1193	2.57456	0	0	0	0.694407	1.12585	0	0	D6Up	D10sUp	no	6030407O03Rik
6030408B16Rik	0	0	0	0	0	0	0	0.936531	0	0	0	1.75557	0	2.35585	0	0	0	0	0	0	1.32161	1.81728	1.19651	0	0	0	1.26458	0	0	0	0	0	0.312177	0.58519	0.785284	0	0.440537	1.0046	0.421526	0			no	6030408B16Rik
6030419C18Rik	4.37053	2.14525	12.8096	1.75209	1.28035	0	0	0	0.862071	1.10376	2.06315	0.58519	0	0	0	1.50474	0	0	0	0	0	0.60576	0	0	2.74036	0	0	0	1.74956	1.2489	6.44179	1.01082	0.287357	1.2507	0	0.501581	0	0.20192	0.913453	0.999487	Dw	Dw	no	6030419C18Rik
6030440G07Rik	0	0	0	0	0	0	0	0.936531	0	0	0	0	0	0	0	0	0	0	0	0	0	0	0	0	0	0	0	0	0	0	0	0	0.312177	0	0	0	0	0	0	0			no	6030440G07Rik
6030443J06Rik	0	0	0	6.13233	1.28035	1.59437	1.35639	0.936531	0	1.10376	2.06315	0.58519	1.20679	0	0	3.76186	1.83264	4.10003	1.67972	0	0	0.60576	2.99128	4.74838	1.37018	3.18641	1.26458	0	0	0	0	3.00235	0.764308	1.2507	0.402264	3.23151	0.559908	2.78181	1.94039	0	D3Up	D3Up	no	6030443J06Rik
6030458C11Rik	18.5748	9.65362	23.0572	28.0335	29.4481	22.3212	26.4497	28.0959	17.2414	22.0751	23.7262	26.3335	13.2747	22.3806	13.8494	17.3045	21.9916	17.4251	31.0749	24.3714	13.2161	22.4131	44.8692	18.2021	24.6632	10.6214	26.5561	28.5489	52.4869	52.4537	17.0952	26.6009	23.929	24.045	16.5016	18.9071	22.8875	28.4948	20.6136	44.4965			no	6030458C11Rik
6030468B19Rik	0	0	0	0	0	0	0	0	0	0	0	0	0	0	0	0	0	0	0	0	0	0.60576	0	0	0	0	0	0	0	0	0	0	0	0	0	0	0	0.20192	0	0			no	6030468B19Rik
6030498E09Rik	0	0	0	0	0	0	0	0	0	0	0	0	0	0	0	0	0	0	0	0	0	0	0	0	0	0	0	0	0	0	0	0	0	0	0	0	0	0	0	0			no	6030498E09Rik
6230400D17Rik	1.09263	2.14525	0.853972	11.3886	3.84106	2.39156	3.39098	3.74612	2.58621	2.20751	11.3473	1.75557	2.41358	2.35585	1.84659	1.50474	8.24687	4.10003	1.67972	5.33125	5.28645	0	0	7.12257	2.74036	0	1.26458	2.67646	3.49913	2.49779	1.36395	5.87374	3.24111	5.10347	2.20534	4.61721	4.09914	2.37419	1.33498	2.89113			no	6230400D17Rik
6330403A02Rik	0	0	0	0	0	0	0	0	0	0	1.03158	0	0	0	0	0	0	0	0.839862	0	0	0	0	0	1.37018	0	0	0	0	0	0	0	0	0.343858	0	0	0.279954	0	0.456726	0			no	6330403A02Rik
6330403K07Rik	2.18527	0	0	0	0	0	0.678197	0	0	3.31127	0	0.58519	0	0	0	0	0	0	0	0	0	0	0	0	0	0	1.26458	0.892153	0	0	0.728422	0	0.226066	1.29882	0	0	0	0	0.421526	0.297384			no	6330403K07Rik
6330407A03Rik	0	0	0	0.876047	1.28035	0	0	0	0	0	0	0	0	2.35585	1.84659	0	0	0	0	0	0	1.21152	0	0	0	0	0	0	0	0	0	0.7188	0	0	1.40081	0	0	0.40384	0	0			no	6330407A03Rik
6330408A02Rik	3.2779	2.14525	3.41589	0.876047	0	0	0.678197	4.68266	0.862071	0	0	1.17038	1.20679	1.17793	0	1.50474	0	0	0.839862	0	5.28645	0.60576	0	1.58279	2.74036	0	0	0	3.49913	2.49779	2.94635	0.292016	2.07431	0.390127	0.794906	0.501581	2.0421	0.729518	0.913453	1.99897			no	6330408A02Rik
6330409D20Rik	0	0	0	0	0	0	0.678197	0	0	1.10376	0	0.58519	2.41358	0	0	0.752372	0.916318	0	0	0	2.64322	0	0	0	0	0	0	0	0	0	0	0	0.226066	0.562982	0.804527	0.55623	0.881075	0	0	0			no	6330409D20Rik
6330410L21Rik	0	0	0	0	0	0	0	0	0	0	0	0	0	0	0	0	0	0	0	0	0	0	0	0.791396	0	0	0	0	0	0	0	0	0	0	0	0	0	0.263799	0	0			no	6330410L21Rik
6330416G13Rik	9.8337	4.2905	3.41589	5.25628	0	4.78311	0	5.61919	3.44828	7.7263	6.18945	2.34076	3.62037	4.71171	7.38636	0.752372	5.49791	2.05001	5.03917	2.28482	1.32161	5.45184	7.77732	3.95698	5.48072	3.18641	5.05831	1.78431	0	1.2489	5.8467	3.34647	3.02249	5.41884	5.23948	2.76677	2.88187	5.72871	4.57515	1.01107			no	6330416G13Rik
6330418K02Rik	12.019	5.36312	13.6636	9.63652	8.96246	8.76904	7.46017	11.2384	12.9311	2.20751	24.7578	2.92595	3.62037	3.53378	5.53977	12.7903	7.33055	7.17505	3.35945	6.09286	6.60806	8.48064	2.39302	6.33117	0	4.24854	0	12.4901	0	1.2489	10.3485	9.12268	10.5432	9.96375	4.23131	9.09864	5.35346	5.73495	1.41618	4.57968			no	6330418K02Rik
6330419J24Rik	1.09263	0	0	0	0	0	0	1.87306	0	0	0	0.58519	1.20679	0	2.76989	0	0	0	0	2.28482	0	0	0	0	1.37018	0	0	1.78431	3.49913	4.99559	0.364211	0	0.624354	0.195063	1.32556	0	0.761608	0	0.456726	3.42634	Up	Up	no	6330419J24Rik
6330549D23Rik	0	3.21787	3.41589	7.00838	7.68211	2.39156	4.74738	2.80959	3.44828	3.31127	2.06315	5.8519	3.62037	3.53378	4.61648	1.50474	10.0795	2.05001	8.39862	5.33125	3.96484	10.2979	3.58953	2.37419	9.59125	11.6835	5.05831	2.67646	0	3.74669	2.21125	5.69402	3.66842	3.74211	3.92354	4.54475	5.89823	5.42055	8.77769	2.14105			no	6330549D23Rik
6430411K18Rik	0	0	0	0	0	0	0	0	0	0	0	0	0	0	0	0	0	0	0	0	0	0	0	0	0	0	0	0	1.74956	1.2489	0	0	0	0	0	0	0	0	0	0.999487			no	6430411K18Rik
6430531B16Rik	1.09263	0	0	0	0	0	0	0	0	0	0	0	0	0	0.923295	0	0	0	0	0.761608	0	0	0	0.791396	0	0	0	0.892153	0	0	0.364211	0	0	0	0.307765	0	0.253869	0.263799	0	0.297384			no	6430531B16Rik
6430548M08Rik	5.46317	1.07262	0	0.876047	3.84106	3.18874	3.39098	6.55572	7.75864	12.1413	8.2526	11.7038	6.03395	1.17793	3.69318	2.25711	4.58159	2.05001	15.9574	11.4241	9.25128	7.87488	16.1529	9.49676	9.59125	18.0563	15.1749	0	0	0	2.1786	2.63528	5.90178	10.6992	3.63502	2.96291	12.2109	11.1748	14.2742	0			no	6430548M08Rik
6430550D23Rik	3.2779	0	1.70794	0	0	0	0	0	0	2.20751	1.03158	1.17038	0	0	0	0	0	0	0	0	0	0	0	0	0	0	0	0	0	1.2489	1.66195	0	0	1.46982	0	0	0	0	0	0.416299			no	6430550D23Rik
6430571L13Rik	2.18527	0	0	0	0	0	0	0	0	0	0	0	1.20679	0	0	0	0	0	0	0	0	0	0	0	0	0	0	0	0	1.2489	0.728422	0	0	0	0.402264	0	0	0	0	0.416299			no	6430571L13Rik
6430573F11Rik	1.09263	0	0	0	0	0	0	0	0	0	0	0	0	0	0	0	0	0	0	0	0	0	0	0	0	0	0	0	0	0	0.364211	0	0	0	0	0	0	0	0	0			no	6430573F11Rik
6430706D22Rik	29.5011	17.162	39.2827	31.5377	33.2892	33.4818	40.0136	52.4457	28.4483	47.4615	20.6315	28.6743	51.892	40.0495	56.321	30.0949	29.3222	28.7002	36.9539	38.842	30.3971	52.7011	44.2709	45.901	41.1054	53.1068	51.8477	78.5094	66.4834	86.1739	28.6486	32.7696	40.3026	32.2558	49.4208	29.3724	35.3977	47.6243	48.6866	77.0556			no	6430706D22Rik
6430710C18Rik	0	0	0	0	0	0	0	0	0	0	0	0.58519	0	0	0	0	0	0	0	0	0	0	0	0	0	0	0	0	0	0	0	0	0	0.195063	0	0	0	0	0	0			no	6430710C18Rik
6530402F18Rik	1.09263	0	0	2.62814	1.28035	0	0	0	0	0	2.06315	0.58519	0	2.35585	0	0.752372	0	1.02501	0	0	1.32161	0.60576	0.598255	0	0	1.06214	1.26458	0	0	0	0.364211	1.30283	0	0.88278	0.785284	0.592459	0.440537	0.401339	0.775571	0			no	6530402F18Rik
6720401G13Rik	3.2779	6.43575	4.26986	2.62814	12.8035	3.18874	11.5293	9.36531	9.48278	11.0376	15.4736	18.7261	18.1019	14.1351	25.8523	6.77134	3.66527	10.2501	20.9965	12.9473	10.5729	14.5382	29.9128	14.2451	30.1439	32.9262	29.0853	41.9312	61.2347	36.218	4.66117	6.2068	10.1258	15.0791	19.3631	6.89556	14.8389	19.5654	30.7185	46.4613			no	6720401G13Rik
6720468P15Rik	0	0	0	0.876047	7.68211	8.76904	4.06918	5.61919	5.17243	11.0376	9.28418	11.1186	6.03395	2.35585	5.53977	9.78083	4.58159	2.05001	2.51958	3.04643	5.28645	6.0576	4.18779	8.70536	2.74036	3.18641	5.05831	0	0	0	0	5.77573	4.9536	10.4801	4.64319	5.47081	3.61749	6.31692	3.66169	0			no	6720468P15Rik
6720489N17Rik	0	4.2905	11.1016	4.38024	3.84106	3.18874	5.42558	5.61919	1.72414	2.20751	3.09473	1.75557	4.82716	5.88963	5.53977	12.7903	7.33055	3.07502	10.9182	3.80804	3.96484	3.63456	1.79477	10.2882	2.74036	16.9942	3.79373	16.9509	15.7461	11.2401	5.13071	3.80335	4.2563	2.3526	5.41886	7.73196	6.23036	5.23916	7.84276	14.6457			no	6720489N17Rik
6820408C15Rik	0	0	0	0	0	0	0	0	0	0	0	0	0	0	0	0	0	0	0	0	0	0	0	0	0	0	0	0	0	0	0	0	0	0	0	0	0	0	0	0			no	6820408C15Rik
6820431F20Rik	128.931	139.441	208.369	168.201	152.362	149.871	181.757	183.56	181.035	188.742	212.504	172.631	212.395	229.696	228.054	136.179	121.87	133.251	262.877	204.872	216.744	176.882	165.118	170.15	231.56	235.794	290.853	214.117	341.165	219.806	158.914	156.811	182.117	191.293	223.382	130.433	228.164	170.717	252.736	258.362			no	6820431F20Rik
7530420F21Rik	49.1685	17.162	19.6414	10.5126	6.40176	8.76904	3.39098	3.74612	7.75864	2.20751	5.15788	3.51114	2.41358	10.6013	2.76989	0.752372	1.83264	3.07502	1.67972	3.80804	3.96484	1.81728	2.99128	2.37419	1.37018	1.06214	0	4.46076	1.74956	2.49779	28.6573	8.56112	4.96525	3.62551	5.2616	1.88668	3.15087	2.39425	0.810772	2.90271	Dw	Dw	no	7530420F21Rik
8030411F24Rik	0	0	0	0	0	1.59437	0	0	0	0	0	0	0	0	0	0	0	0	0.839862	0	0	0	0	0	0	0	0	0	0	0	0	0.531457	0	0	0	0	0.279954	0	0	0			no	8030411F24Rik
8030423F21Rik	0	0	0	2.62814	1.28035	3.98593	0.678197	2.80959	0	1.10376	2.06315	0.58519	0	0	0	0.752372	4.58159	2.05001	0.839862	0.761608	3.96484	0	0	0	0	0	0	0	0	0	0	2.63147	1.1626	1.2507	0	2.46133	1.85543	0	0	0	D3Up	D3Up	no	8030423F21Rik
8030462N17Rik	6.5558	5.36312	5.9778	7.00838	3.84106	3.18874	9.49476	7.49225	10.3449	6.62254	11.3473	4.68152	8.44754	5.88963	4.61648	6.01897	6.41423	8.20006	5.87903	10.6625	3.96484	17.567	4.18779	6.33117	9.59125	1.06214	3.79373	12.4901	10.4974	4.99559	5.96558	4.67939	9.11062	7.55046	6.31788	6.87775	6.83546	9.362	4.81571	9.3277			no	8030462N17Rik
8430408G22Rik	0	0	0	0	0	0	0	0	0	0	1.03158	0	2.41358	0	4.61648	0	0	0	0	0	0	0	0	0	5.48072	2.12427	1.26458	0	0	0	0	0	0	0.343858	2.34335	0	0	0	2.95652	0	D10Up	D10Up	no	8430408G22Rik
8430419L09Rik	9.8337	15.0167	11.1016	10.5126	11.5232	7.97186	7.46017	6.55572	7.75864	6.62254	10.3158	5.8519	2.41358	7.06756	4.61648	8.27609	4.58159	8.20006	5.03917	6.09286	1.32161	3.0288	8.37558	6.33117	0	6.37282	7.58747	1.78431	0	1.2489	11.984	10.0025	7.25817	7.59673	4.69921	7.01924	4.15121	5.91185	4.65343	1.01107			no	8430419L09Rik
8430423G03Rik	1.09263	2.14525	5.12383	0	0	0	0	0	0	0	0	0	0	0	0	0	0	1.02501	0	1.52322	0	0	0	0	0	0	2.52916	0	0	0	2.78724	0	0	0	0	0.341669	0.507738	0	0.843052	0	Dw	Dw	no	8430423G03Rik
8430426J06Rik	0	1.07262	0	0	0	0	0	0	0	0	0	0	0	0	0	0	0	0	0	0	0	0	0	0	0	0	0	0	0	0	0.357541	0	0	0	0	0	0	0	0	0			no	8430426J06Rik
8430427H17Rik	9.8337	3.21787	8.53972	38.5461	39.6909	40.6565	33.9098	49.6361	30.1725	41.9428	20.6315	32.7706	32.5834	14.1351	19.3892	33.8567	17.41	32.8002	36.9539	31.2259	19.8242	43.009	22.1355	29.2817	17.8123	25.4913	15.1749	3.56861	1.74956	2.49779	7.1971	39.6312	37.9062	31.7816	22.0359	28.0223	29.3347	31.4754	19.4928	2.60532			no	8430427H17Rik
8430429K09Rik	15.2969	20.3799	7.68575	19.273	19.2053	23.1184	18.3113	27.1594	28.4483	13.2451	13.4105	11.7038	9.65433	22.3806	9.23295	25.5806	23.8243	22.5502	18.477	15.9938	29.0755	19.9901	1.79477	24.5333	8.22108	8.49709	11.3812	2.67646	3.49913	1.2489	14.4542	20.5322	24.6397	12.7865	13.756	23.985	21.1821	15.4394	9.36646	2.47483			no	8430429K09Rik
8430431K14Rik	0	0	0	0	0	0	0	0	0	0	1.03158	0	0	2.35585	0	0	0	0	0	0	0	0	0	0	1.37018	0	0	0	0	0	0	0	0	0.343858	0.785284	0	0	0	0.456726	0			no	8430431K14Rik
8430436N08Rik	7.64843	6.43575	4.26986	0	1.28035	0	1.35639	0	0	0	1.03158	0.58519	0	0	0	0	0	0	0	0	0	0	0	0	0	0	0	0	0	0	6.11801	0.426784	0.452131	0.538922	0	0	0	0	0	0	Dw	Dw	no	8430436N08Rik
9030025P20Rik	0	1.07262	0.853972	0	2.5607	0	0	3.74612	4.31035	4.41503	0	2.34076	1.20679	2.35585	4.61648	1.50474	0	3.07502	0.839862	2.28482	1.32161	5.45184	5.98255	4.74838	0	2.12427	6.32289	0	5.24869	3.74669	0.642199	0.853568	2.68549	2.25193	2.72637	1.52659	1.4821	5.39426	2.81572	2.99846			no	9030025P20Rik
9030204H09Rik	0	0	0	0	0	0	0	0	0	0	1.03158	0	0	0	0	0.752372	0	0	0	0	0	0	0	0	0	0	0	0	0	0	0	0	0	0.343858	0	0.250791	0	0	0	0			no	9030204H09Rik
9030404E10Rik	0	0	0	0	0	0	0	0	0	0	0	0	0	1.17793	0	0	0	0	0	0	0	0.60576	0	0	0	3.18641	1.26458	0	0	0	0	0	0	0	0.392642	0	0	0.20192	1.48366	0			no	9030404E10Rik
9030612E09Rik	0	0	0	0	0	0	0	0	0	1.10376	0	0	0	0	0	0	0	0	0	0	0	0	0	0	0	0	0	0	0	0	0	0	0	0.367919	0	0	0	0	0	0			no	9030612E09Rik
9030617O03Rik	15.2969	19.3072	11.1016	13.1407	12.8035	12.755	16.9549	10.3018	11.2069	12.1413	7.22103	6.43709	14.4815	12.9572	9.23295	15.7998	6.41423	21.5251	8.39862	10.6625	11.8945	10.2979	7.17906	8.70536	13.7018	4.24854	10.1166	0.892153	0	0	15.2352	12.8997	12.8212	8.59981	12.2239	14.5797	10.3185	8.72745	9.35565	0.297384			no	9030617O03Rik
9030619P08Rik	0	0	0.853972	0	5.12141	3.18874	6.78197	6.55572	4.31035	5.51878	3.09473	8.19266	7.24075	15.313	14.7727	1.50474	1.83264	1.02501	3.35945	6.09286	7.92967	3.0288	2.39302	12.6623	4.11054	12.7456	10.1166	0	0	0	0.284657	2.77005	5.88268	5.60206	12.4422	1.45413	5.79399	6.02806	8.99093	0	D10Up	D8Up	no	9030619P08Rik
9030624G23Rik	3.2779	3.21787	5.12383	4.38024	0	2.39156	0	0.936531	1.72414	4.41503	1.03158	0	4.82716	2.35585	0.923295	0	0	1.02501	0.839862	3.04643	2.64322	0.60576	0	0	0	1.06214	2.52916	1.78431	0	3.74669	3.8732	2.25726	0.886891	1.81553	2.7021	0.341669	2.17651	0.20192	1.1971	1.84367			no	9030624G23Rik
9030624J02Rik	65.558	65.4301	58.9241	45.5545	33.2892	46.2368	44.761	50.5727	45.6898	43.0465	54.6735	51.4967	43.4445	54.1846	44.3182	55.6755	31.1548	34.8502	39.4735	44.9348	35.6835	47.2493	41.8779	54.6064	49.3265	41.4233	46.7894	45.4998	62.9843	66.1916	63.3041	41.6935	47.0078	49.7389	47.3158	40.5602	40.0306	47.9112	45.8464	58.2252			no	9030624J02Rik
9130008F23Rik	20.76	24.6704	9.39369	25.4054	16.6446	17.5381	16.2767	29.0325	13.7931	9.93381	25.7894	10.5334	16.8951	11.7793	35.0852	9.02846	32.0711	22.5502	10.0783	11.4241	18.5026	12.721	15.5546	18.2021	19.1825	23.367	8.85205	2.67646	0	0	18.2747	19.8627	19.7008	15.4189	21.2532	21.2166	13.335	15.4926	17.1338	0.892153			no	9130008F23Rik
9130011E15Rik	4.37053	6.43575	2.56192	6.13233	1.28035	2.39156	1.35639	1.87306	1.72414	3.31127	4.1263	3.51114	1.20679	1.17793	2.76989	3.76186	0.916318	2.05001	0.839862	6.09286	13.2161	3.0288	1.19651	0.791396	4.11054	0	1.26458	5.35292	1.74956	1.2489	4.45607	3.26808	1.6512	3.64957	1.7182	2.24273	6.71628	1.67224	1.79171	2.78379			no	9130011E15Rik
9130015A21Rik	0	0	0	0	0	0	0	0	0	0	0	0.58519	0	0	0	0	0	0	0	0	0	0	0	0	0	0	0	0	0	0	0	0	0	0.195063	0	0	0	0	0	0			no	9130015A21Rik
9130019O22Rik	6.5558	1.07262	0	0.876047	1.28035	2.39156	0.678197	2.80959	0	0	0	0.58519	0	1.17793	2.76989	2.25711	4.58159	1.02501	0.839862	0	0	1.21152	0	2.37419	0	2.12427	0	0	1.74956	12.489	2.54281	1.51599	1.1626	0.195063	1.31594	2.62124	0.279954	1.19524	0.708091	4.74618			no	9130019O22Rik
9130019P16Rik	0	0	0	0.876047	0	0	0	0	0	0	0	0	0	0	0	0	0	1.02501	0	0.761608	0	0.60576	0	0	0	0	0	0	0	0	0	0.292016	0	0	0	0.341669	0.253869	0.20192	0	0			no	9130019P16Rik
9130023H24Rik	3.2779	6.43575	4.26986	4.38024	3.84106	4.78311	1.35639	4.68266	3.44828	0	3.09473	0.58519	2.41358	1.17793	4.61648	3.76186	1.83264	0	0.839862	2.28482	2.64322	0	0	0	4.11054	2.12427	10.1166	0	0	3.74669	4.66117	4.3348	3.16244	1.22664	2.73599	1.86483	1.92264	0	5.45048	1.2489			no	9130023H24Rik
9130024F11Rik	0	0	0	0	1.28035	0	0.678197	0	0	0	0	0	0	0	0.923295	0.752372	0	0	0	0	0	0.60576	0	0	0	0	1.26458	0	0	0	0	0.426784	0.226066	0	0.307765	0.250791	0	0.20192	0.421526	0			no	9130024F11Rik
9130204L05Rik	0	0	0	0.876047	0	0	0	0	0	0	0	0	0	0	0	0	0	0	0	0	0	0	0	0	0	0	0	0	0	0	0	0.292016	0	0	0	0	0	0	0	0			no	9130204L05Rik
9130206I24Rik	1.09263	0	1.70794	0	0	0	0	0.936531	0	0	0	0	0	0	0	0	0	0	0	0	0	0	0	0	0	0	0	0	0	0	0.933526	0	0.312177	0	0	0	0	0	0	0			no	9130206I24Rik
9130209A04Rik	0	0	0	0.876047	3.84106	5.5803	23.7369	18.7306	17.2414	13.2451	27.8525	21.652	24.1358	9.42341	21.2358	6.01897	3.66527	4.10003	10.0783	9.13929	15.8593	28.4707	17.9477	28.4903	20.5527	5.31068	13.9104	0	0	0	0	3.43247	19.903	20.9165	18.265	4.59476	11.6923	24.9696	13.2579	0	D6Up	D8Up	no	9130209A04Rik
9130221H12Rik	0	0	4.26986	1.75209	1.28035	3.18874	1.35639	3.74612	0.862071	0	2.06315	7.02228	0	2.35585	3.69318	0.752372	0.916318	3.07502	1.67972	6.09286	1.32161	3.0288	2.39302	8.70536	1.37018	2.12427	8.85205	0.892153	0	0	1.42329	2.07373	1.9882	3.02848	2.01634	1.58124	3.0314	4.70906	4.1155	0.297384			no	9130221H12Rik
9130227L01Rik	0	0	0	0	0	0	0	0	0	0	0	0	0	0	0	0	0	0	0	0	0	0	0	1.58279	0	0	0	0	0	0	0	0	0	0	0	0	0	0.527598	0	0			no	9130227L01Rik
9130401M01Rik	81.9475	57.9217	48.6764	101.621	96.0264	118.781	84.7746	94.5896	112.931	77.263	107.284	88.3637	90.5093	64.786	69.2471	65.4563	109.042	99.4257	91.5449	121.096	113.659	67.8451	52.0482	75.1827	94.5424	91.3437	54.3769	107.95	103.224	107.405	62.8485	105.476	97.4318	90.9701	74.8475	91.308	108.766	65.0253	80.0876	106.193			no	9130401M01Rik
9130409I23Rik	0	0	0	0	0	0	0	0	0	0	0	0	0	0	0	0	0	0	0.839862	0	0	1.21152	0	1.58279	0	0	0	0	0	0	0	0	0	0	0	0	0.279954	0.931438	0	0			no	9130409I23Rik
9230009I02Rik	0	0	0	0	0	0	0	0.936531	0	0	2.06315	0	0	0	0	0	0	0	0	0.761608	0	0	0	0	0	1.06214	0	0	0	0	0	0	0.312177	0.687717	0	0	0.253869	0	0.354045	0			no	9230009I02Rik
9230102O04Rik	0	0	0	0	0	0	0	0	0	0	0	0	0	0	0	0	0.916318	0	0	0	0	0	0	0	0	0	0	0	0	0	0	0	0	0	0	0.305439	0	0	0	0			no	9230102O04Rik
9230104L09Rik	0	0	0	0	0	0	0	0	0	0	0	0	0	0	0	0	0	0	2.51958	0	0	0	0	0	0	0	0	0	0	0	0	0	0	0	0	0	0.839862	0	0	0			no	9230104L09Rik
9230105E05Rik	0	0	0	0.876047	0	0	0	0	0	1.10376	0	0.58519	0	0	0	0	0	0	0	0	1.32161	0	0	0	0	0	0	0	0	0	0	0.292016	0	0.562982	0	0	0.440537	0	0	0			no	9230105E05Rik
9230110C19Rik	21.8527	18.2346	5.9778	41.1742	30.7284	27.1043	18.9895	15.921	15.5173	12.1413	13.4105	12.8742	13.2747	8.24549	5.53977	25.5806	32.9875	17.4251	13.4378	13.7089	23.789	11.5094	12.5634	10.2882	12.3316	15.932	5.05831	3.56861	10.4974	6.24449	15.355	33.0023	16.8093	12.8087	9.01999	25.3311	16.9786	11.4537	11.1073	6.77016			no	9230110C19Rik
9230114K14Rik	78.6696	98.6814	58.9241	16.6449	28.1677	42.2508	24.4151	21.5402	22.4138	20.9714	18.5684	20.4816	39.8241	29.4482	23.0824	34.6091	23.8243	15.3751	16.7972	22.8482	34.3619	24.2304	14.9564	22.9505	12.3316	18.0563	21.4978	18.7352	22.7443	27.4757	78.7584	29.0212	22.7897	20.0071	30.7849	24.6028	24.6691	20.7124	17.2953	22.9851			no	9230114K14Rik
9230115E21Rik	0	0	0	0	1.28035	0	0	0	0	0	0	0	0	0	0	0	0	0	0	0	0	0	0	0	0	0	0	0	0	0	0	0.426784	0	0	0	0	0	0	0	0			no	9230115E21Rik
9230116N13Rik	0	1.07262	0.853972	0.876047	1.28035	0	1.35639	0	2.58621	1.10376	0	2.34076	2.41358	2.35585	2.76989	1.50474	1.83264	9.22506	0.839862	0.761608	1.32161	0	0	0	1.37018	1.06214	1.26458	4.46076	0	0	0.642199	0.7188	1.3142	1.14817	2.51311	4.18748	0.97436	0	1.2323	1.48692	D10sUp	D3Up	no	9230116N13Rik
9330020H09Rik	2.18527	3.21787	3.41589	5.25628	6.40176	5.5803	2.03459	5.61919	5.17243	1.10376	3.09473	5.26671	2.41358	3.53378	3.69318	5.2666	9.16318	2.05001	2.51958	4.56965	2.64322	6.66336	4.18779	4.74838	5.48072	2.12427	2.52916	2.67646	6.99825	4.99559	2.93968	5.74611	4.2754	3.15506	3.21351	5.49327	3.24415	5.19984	3.37805	4.8901			no	9330020H09Rik
9330102E08Rik	0	0	0	1.75209	1.28035	0	0.678197	0	0	2.20751	0	0	0	0	0	0	1.83264	2.05001	0	0	0	0	0	0	0	0	0	0	0	1.2489	0	1.01082	0.226066	0.735838	0	1.29422	0	0	0	0.416299			no	9330102E08Rik
9330133O14Rik	29.5011	19.3072	14.5175	7.00838	1.28035	4.78311	4.74738	6.55572	3.44828	7.7263	7.22103	1.17038	8.44754	10.6013	7.38636	15.0474	6.41423	3.07502	5.87903	10.6625	6.60806	6.0576	7.77732	10.2882	2.74036	4.24854	7.58747	5.35292	0	6.24449	21.1086	4.35728	4.91713	5.37257	8.81175	8.17889	7.71653	8.04103	4.85879	3.8658			no	9330133O14Rik
9330151L19Rik	0	1.07262	0.853972	0.876047	1.28035	1.59437	0.678197	1.87306	5.17243	3.31127	0	0.58519	3.62037	3.53378	2.76989	0	0	0	0	0	1.32161	0	5.3843	3.16559	0	0	1.26458	0	6.99825	0	0.642199	1.25026	2.57456	1.29882	3.30801	0	0.440537	2.84996	0.421526	2.33275	D10Up	D8Up	no	9330151L19Rik
9330158H04Rik	0	0	0	0	0	0	0	0	0	0	0	0	0	0	0	0	0	0	0	0	0	0	0	0.791396	0	0	0	0	0	0	0	0	0	0	0	0	0	0.263799	0	0			no	9330158H04Rik
9330159F19Rik	0	0	0	0.876047	1.28035	2.39156	2.71279	0.936531	0.862071	1.10376	2.06315	2.92595	7.24075	2.35585	0.923295	3.00949	0	0	0.839862	1.52322	3.96484	0	1.79477	3.95698	2.74036	0	8.85205	1.78431	0	4.99559	0	1.51599	1.5038	2.03095	3.50663	1.00316	2.1093	1.91725	3.86413	2.25996			no	9330159F19Rik
9330159M07Rik	9.8337	10.7262	1.70794	10.5126	11.5232	13.5522	9.49476	12.1749	11.2069	9.93381	5.15788	8.19266	19.3087	11.7793	11.0795	9.02846	9.16318	5.12503	5.87903	6.85447	10.5729	16.3555	0	11.8709	10.9614	12.7456	8.85205	16.9509	6.99825	41.2136	7.42263	11.8626	10.9589	7.76145	14.0558	7.77223	7.7688	9.40882	10.853	21.7209			no	9330159M07Rik
9330162012Rik	0	0	0	0	0	0	0	0	0	0	0	0	0	0	0	0	0	0	0	0	0	0	0	0	0	0	0	0	0	0	0	0	0	0	0	0	0	0	0	0			no	9330162012Rik
9330175E14Rik	0	0	0	1.75209	0	0	0.678197	0	0	0	0	0	0	1.17793	0.923295	0	0	0	0.839862	0	0	1.81728	0	0.791396	0	0	1.26458	0	0	0	0	0.584032	0.226066	0	0.700407	0	0.279954	0.869559	0.421526	0			no	9330175E14Rik
9330175M20Rik	2.18527	1.07262	1.70794	0	0	1.59437	0	0	0	0	0	0	0	0	0	0	0	0	0	0	0	0	0	0	0	0	0	0	0	0	1.65528	0.531457	0	0	0	0	0	0	0	0			no	9330175M20Rik
9330179D12Rik	0	0	0	1.75209	0	0	0.678197	0	0	0	0	0	4.82716	0	0.923295	0	0.916318	2.05001	0	0	1.32161	0	0	0	0	0	0	0	0	0	0	0.584032	0.226066	0	1.91682	0.988777	0.440537	0	0	0			no	9330179D12Rik
9330182L06Rik	0	0	0	0.876047	0	3.18874	4.06918	4.68266	1.72414	3.31127	1.03158	2.92595	0	0	0	1.50474	1.83264	3.07502	3.35945	5.33125	3.96484	4.84608	0.598255	3.16559	0	1.06214	0	0	0	0	0	1.35493	3.49199	2.42293	0	2.13747	4.21851	2.86997	0.354045	0	D6Up	D10sUp	no	9330182L06Rik
9330182O14Rik	0	0	0	0	0	0	0	0	0	0	0	0	0	0	0	0	0	0	0	0	0	0	0	0	0	0	0	0	0	0	0	0	0	0	0	0	0	0	0	0			no	9330182O14Rik
9330188P03Rik	3.2779	0	2.56192	0.876047	0	0	0	0	0	2.20751	2.06315	1.17038	0	2.35585	0	0	0	2.05001	0.839862	0	0	4.84608	7.17906	2.37419	4.11054	6.37282	3.79373	0	0	0	1.94661	0.292016	0	1.81368	0.785284	0.683338	0.279954	4.79978	4.75903	0	D10sUp	D10Up	no	9330188P03Rik
9430008C03Rik	31.6864	32.1787	24.7652	27.1575	19.2053	26.3071	31.8753	40.2708	36.207	45.254	66.0208	50.9115	39.8241	42.4054	34.1619	23.3235	21.9916	36.9002	33.5945	38.842	37.0051	38.1629	50.8517	42.7354	31.5141	28.6777	26.5561	43.7155	27.993	39.9647	29.5434	24.2233	36.1177	54.0621	38.7971	27.4051	36.4805	43.9167	28.916	37.2244			no	9430008C03Rik
9430014N10Rik	0	0	0	0	0	0	0	0	0	2.20751	0	0	0	0	1.84659	0	0	0	0	0	0	0	0	0	0	0	0	0	0	0	0	0	0	0.735838	0.61553	0	0	0	0	0			no	9430014N10Rik
9430015G10Rik	5.46317	18.2346	13.6636	10.5126	7.68211	5.5803	4.74738	10.3018	11.2069	7.7263	18.5684	14.6297	15.6883	8.24549	8.30966	12.7903	10.0795	17.4251	13.4378	9.9009	5.28645	19.3843	16.7512	18.2021	20.5527	13.8078	20.2332	25.8724	26.2435	44.9603	12.4538	7.92499	8.75205	13.6415	10.7478	13.4316	9.54171	18.1125	18.1979	32.3587			no	9430015G10Rik
9430016H08Rik	41.5201	40.7597	46.9685	65.7036	26.8874	56.6002	49.5084	45.89	25.8621	54.0841	51.5788	78.4154	44.6513	37.6937	55.3977	57.1802	50.3975	48.1753	47.0322	47.9813	39.6484	61.7875	50.2535	60.9375	69.8791	62.666	50.5831	23.196	48.9878	26.2268	43.0828	49.7304	40.4202	61.3594	45.9142	51.9177	44.8873	57.6595	61.0428	32.8035			no	9430016H08Rik
9430018G01Rik	0	0	0	1.75209	2.5607	0	0	0	0	0	2.06315	0	0	2.35585	0	0	1.83264	0	0	0	2.64322	0	0	0.791396	0	0	0	0	0	0	0	1.4376	0	0.687717	0.785284	0.610879	0.881075	0.263799	0	0			no	9430018G01Rik
9430020K01Rik	26.2232	21.4525	31.597	49.0587	29.4481	45.4396	44.0828	61.811	42.2415	38.6315	34.042	24.578	36.2037	31.804	32.3153	45.1423	37.5691	52.2754	42.8329	50.2661	40.97	56.9415	52.6465	42.7354	26.0334	18.0563	29.0853	4.46076	17.4956	2.49779	26.4242	41.3154	49.3784	32.4171	33.441	44.9956	44.6897	50.7744	24.3917	8.1514			no	9430020K01Rik
9430021M05Rik	0	0	0	0	0	0	0	0	0	0	1.03158	0	0	0	0	0	0	0	0.839862	0	0	0	0	0.791396	4.11054	0	0	0	0	0	0	0	0	0.343858	0	0	0.279954	0.263799	1.37018	0			no	9430021M05Rik
9430023L20Rik	31.6864	42.905	43.5526	70.9598	83.2229	69.3552	73.2453	66.4937	77.5864	81.678	103.158	60.8597	72.4075	81.2769	90.4829	82.7609	67.8076	58.4254	65.5092	76.1608	67.4022	65.4221	63.4151	62.5203	94.5424	94.5301	69.5518	55.3135	66.4834	77.4316	39.3813	74.5126	72.4418	81.8984	81.3891	69.6646	69.6907	63.7858	86.2081	66.4095			no	9430023L20Rik
9430037G07Rik	0	0	2.56192	3.50419	0	0	4.74738	0.936531	0.862071	1.10376	5.15788	2.34076	0	0	0	3.76186	0	3.07502	0	0.761608	0	5.45184	0	1.58279	1.37018	2.12427	0	0	0	0	0.853972	1.16806	2.18199	2.86746	0	2.27896	0.253869	2.34488	1.16482	0			no	9430037G07Rik
9430038I01Rik	1.09263	0	1.70794	15.7689	6.40176	8.76904	12.2075	16.8576	7.75864	15.4526	10.3158	10.5334	6.03395	3.53378	9.23295	20.314	7.33055	9.22506	5.87903	6.85447	13.2161	1.21152	6.58081	7.91396	2.74036	5.31068	5.05831	22.3038	27.993	32.4713	0.933526	10.3132	12.2746	12.1006	6.2669	12.2899	8.64987	5.23543	4.36978	27.5894			no	9430038I01Rik
9430041J12Rik	0	0	0	0	0	0	0	0	0	0	0	0	0	0	0	0	0	0	0	0	0	0	0	0	0	0	0	0.892153	0	0	0	0	0	0	0	0	0	0	0	0.297384			no	9430041J12Rik
9430060I03Rik	0	0	0	0	0	2.39156	0.678197	0	2.58621	2.20751	0	0	2.41358	2.35585	0	0.752372	4.58159	3.07502	0	0.761608	2.64322	2.42304	0.598255	0.791396	0	1.06214	5.05831	1.78431	0	0	0	0.797186	1.08814	0.735838	1.58981	2.80299	1.13494	1.2709	2.04015	0.594768			no	9430060I03Rik
9430069I07Rik	0	0	0	0	1.28035	0	0	0	0	0	0	0	0	0	0	0	0	0	0	0	0	0	0	0	0	0	0	0.892153	0	2.49779	0	0.426784	0	0	0	0	0	0	0	1.12998			no	9430069I07Rik
9430076C15Rik	3.2779	0	1.70794	0	0	0	4.74738	0	1.72414	1.10376	7.22103	2.92595	4.82716	7.06756	1.84659	1.50474	2.74896	0	0.839862	1.52322	5.28645	2.42304	1.19651	3.16559	1.37018	0	0	0	1.74956	0	1.66195	0	2.15717	3.75024	4.58044	1.4179	2.54984	2.26171	0.456726	0.583188			no	9430076C15Rik
9430083A17Rik	0	0	1.70794	0.876047	0	0	1.35639	0.936531	0.862071	0	0	0	2.41358	0	1.84659	0	0	2.05001	0	0.761608	0	0	0	0	0	7.43495	0	0	0	0	0.569315	0.292016	1.05167	0	1.42006	0.683338	0.253869	0	2.47832	0	D10Up	D10Up	no	9430083A17Rik
9430091E24Rik	1.09263	2.14525	2.56192	1.75209	1.28035	2.39156	2.71279	1.87306	1.72414	3.31127	0	0	3.62037	2.35585	9.23295	0.752372	0	0	2.51958	2.28482	0	5.45184	4.18779	3.95698	0	2.12427	0	0	0	0	1.93327	1.808	2.10333	1.10376	5.06973	0.250791	1.60147	4.5322	0.708091	0	D10Up	D8Up	no	9430091E24Rik
9530026P05Rik	0	1.07262	3.41589	0.876047	0	0.797186	0.678197	0.936531	0.862071	3.31127	3.09473	0.58519	3.62037	2.35585	0	0	0	0	1.67972	0.761608	0	0.60576	0	1.58279	0	1.06214	1.26458	0	3.49913	0	1.49617	0.557744	0.8256	2.3304	1.99208	0	0.813777	0.729518	0.775571	1.16638			no	9530026P05Rik
9530027J09Rik	0	0	0	0	0	0	0	0	0	0	0	0	0	0	0	0	0	0	0	0	0	0	0	0	0	0	0	0	0	1.2489	0	0	0	0	0	0	0	0	0	0.416299			no	9530027J09Rik
9530051G07Rik	1.09263	1.07262	2.56192	0	0	0	0	0	0	0	0	0	0	0	0	0	0	0	0	0	0	0	0	0	0	0	0	0	0	0	1.57572	0	0	0	0	0	0	0	0	0			no	9530051G07Rik
9530052E02Rik	0	0	0	0	0	0	0	0.936531	1.72414	0	0	0	0	1.17793	0	0	0	0	0	0	0	0	0	0	0	0	0	0	0	0	0	0	0.886891	0	0.392642	0	0	0	0	0			no	9530052E02Rik
9530053A07Rik	7.64843	10.7262	10.2477	7.88443	17.9249	28.6987	23.0587	14.9845	20.6897	30.9052	22.6947	19.3113	10.8611	36.5157	23.0824	4.51423	9.16318	11.2751	24.356	12.9473	22.4674	15.7498	37.0918	22.9505	12.3316	11.6835	16.4395	1.78431	0	0	9.54078	18.1693	19.5776	24.3037	23.4864	8.3175	19.9236	25.264	13.4849	0.594768			no	9530053A07Rik
9530059O14Rik	0	0	0	0.876047	1.28035	1.59437	10.8512	4.68266	7.75864	8.83005	6.18945	7.02228	10.8611	4.71171	1.84659	7.52372	6.41423	3.07502	5.87903	7.61608	1.32161	3.63456	3.58953	2.37419	1.37018	4.24854	6.32289	1.78431	0	0	0	1.25026	7.76415	7.34726	5.80647	5.67099	4.93891	3.19943	3.98054	0.594768			no	9530059O14Rik
9530068E07Rik	109.263	131.933	145.175	71.8359	65.298	58.1946	65.1069	64.6206	60.345	49.6691	52.6103	67.2968	45.8581	60.0743	69.2471	78.2466	57.7281	53.3004	65.5092	52.5509	54.1861	49.6723	38.8866	65.6859	54.8072	70.101	53.1123	4.46076	12.2469	6.24449	128.79	65.1095	63.3575	56.5254	58.3931	63.0917	57.4154	51.4149	59.3401	7.65073			no	9530068E07Rik
9530077C05Rik	4.37053	3.21787	6.83178	7.00838	10.2428	10.3634	11.5293	11.2384	9.48278	19.8676	10.3158	15.8001	6.03395	10.6013	4.61648	9.78083	2.74896	5.12503	3.35945	12.1857	15.8593	15.144	13.7599	7.91396	9.59125	8.49709	5.05831	4.46076	0	2.49779	4.80673	9.20487	10.7502	15.3278	7.08392	5.88494	10.4682	12.2726	7.71555	2.31952			no	9530077C05Rik
9530080O11Rik	0	0	0	0	0	0	0	0	0	0	0	0	0	0	0	0	0	0	0	0	0	0.60576	0	0	0	0	0	0	0	4.99559	0	0	0	0	0	0	0	0.20192	0	1.6652			no	9530080O11Rik
9530082P21Rik	1.09263	0	0	0	0	0	0	0	0	1.10376	0	0	3.62037	1.17793	0	0	0	1.02501	0.839862	0	0	0	0	0	0	1.06214	0	0	0	0	0.364211	0	0	0.367919	1.59943	0.341669	0.279954	0	0.354045	0			no	9530082P21Rik
9530091C08Rik	2.18527	2.14525	11.9556	1.75209	0	0	0.678197	0.936531	0	1.10376	3.09473	0	2.41358	0	0.923295	0	0	0	0.839862	0	0	3.0288	0	0	0	0	2.52916	2.67646	0	0	5.42871	0.584032	0.538243	1.39949	1.11229	0	0.279954	1.0096	0.843052	0.892153	Dw	Dw	no	9530091C08Rik
9630001P10Rik	0	0	0	0	0	0	0	0	0	0	0	0	0	0	0	0	0	0	0	0	0	0	0	0	0	0	0	0	0	0	0	0	0	0	0	0	0	0	0	0			no	9630001P10Rik
9630013A20Rik	0	0	0	0	0	0	0	0	0	0	0	0	0	0	0	0	0	0	0	0	0	0	0	0.791396	0	0	0	0	0	0	0	0	0	0	0	0	0	0.263799	0	0			no	9630013A20Rik
9630033F20Rik	6.5558	10.7262	7.68575	47.3066	48.6534	42.2508	44.761	44.017	50.8622	32.0089	34.042	29.2595	43.4445	35.3378	37.8551	51.9136	59.5607	48.1753	53.7511	50.2661	60.7941	44.8263	59.8255	51.4408	53.437	42.4854	41.7311	82.9702	55.986	81.1783	8.3226	46.0703	46.5467	31.7701	38.8791	53.2166	54.9371	52.0309	45.8845	73.3782			no	9630033F20Rik
9830001H06Rik	20.76	18.2346	25.6192	3.50419	6.40176	7.97186	6.10377	0.936531	1.72414	8.83005	2.06315	1.75557	0	4.71171	7.38636	5.2666	1.83264	5.12503	2.51958	2.28482	1.32161	4.24032	2.99128	1.58279	4.11054	0	1.26458	5.35292	5.24869	1.2489	21.5379	5.95927	2.92148	4.21626	4.03269	4.07476	2.04201	2.93813	1.79171	3.95017	Dw	Dw	no	9830001H06Rik
9830107B12Rik	1.09263	0	0	0	0	0	0	0	0	0	1.03158	0	0	0	0	0	0	0	0	1.52322	0	0	0	0	0	0	0	0	0	0	0.364211	0	0	0.343858	0	0	0.507738	0	0	0			no	9830107B12Rik
9830132P13Rik	0	0	0	0	5.12141	0	0	0	0	0	0	0	0	0	0	0	0	0	0	0	0	0	0	0	0	0	0	0	0	0	0	1.70714	0	0	0	0	0	0	0	0			no	9830132P13Rik
9830147E19Rik	10.9263	6.43575	0.853972	0.876047	10.2428	7.97186	10.173	2.80959	0.862071	1.10376	7.22103	2.92595	12.0679	7.06756	6.46307	10.5332	1.83264	3.07502	4.19931	9.13929	1.32161	7.26912	4.78604	8.70536	15.072	14.8699	8.85205	12.4901	33.2417	12.489	6.07202	6.36357	4.61487	3.75024	8.53285	5.14695	4.88674	6.92018	12.9313	19.4069			no	9830147E19Rik
9830166K06Rik	0	0	0	0	0	0	0	0	0	0	0	0	0	0	0.923295	0	0.916318	0	0	0	0	0	0	0	0	0	0	0	0	0	0	0	0	0	0.307765	0.305439	0	0	0	0			no	9830166K06Rik
9930012K11Rik	20.76	18.2346	8.53972	0.876047	2.5607	5.5803	1.35639	2.80959	6.89657	1.10376	2.06315	6.43709	4.82716	7.06756	3.69318	0.752372	10.9958	5.12503	5.03917	1.52322	2.64322	8.48064	2.99128	6.33117	8.22108	5.31068	7.58747	2.67646	3.49913	8.74228	15.8448	3.00568	3.68752	3.20133	5.19597	5.62441	3.06854	5.93436	7.03974	4.97262			no	9930012K11Rik
9930013L23Rik	12.019	9.65362	9.39369	3.50419	7.68211	3.18874	4.06918	7.49225	6.89657	3.31127	3.09473	4.68152	7.24075	10.6013	10.1562	10.5332	11.9121	8.20006	2.51958	0.761608	2.64322	2.42304	1.79477	0	2.74036	9.55923	3.79373	0	0	0	10.3554	4.79168	6.15267	3.69584	9.33278	10.2151	1.97481	1.40594	5.36444	0			no	9930013L23Rik
9930014A18Rik	4.37053	6.43575	0.853972	2.62814	0	0.797186	0	0	0	0	0	0	0	0	1.84659	3.00949	0	0	0.839862	0	0	0	0	0	0	0	0	0	0	0	3.88675	1.14178	0	0	0.61553	1.00316	0.279954	0	0	0	Dw	Dw	no	9930014A18Rik
9930021J03Rik	8.74107	23.5977	22.2033	28.9096	5.12141	13.5522	19.6677	22.4767	19.8276	28.6977	29.9157	26.3335	19.3087	21.2027	19.3892	13.5427	13.7448	24.6002	25.1958	13.7089	13.2161	17.567	18.5459	20.5763	30.1439	23.367	42.9957	40.1469	40.24	26.2268	18.1807	15.861	20.6574	28.3156	19.9668	17.2959	17.3736	18.8964	32.1689	35.5379			no	9930021J03Rik
9930104L06Rik	12.019	6.43575	11.9556	21.0251	8.96246	12.755	5.42558	16.8576	4.31035	13.2451	4.1263	8.19266	8.44754	3.53378	8.30966	11.2856	6.41423	12.3001	7.55875	3.04643	5.28645	6.0576	2.39302	5.53977	4.11054	12.7456	7.58747	8.92153	10.4974	8.74228	10.1368	14.2475	8.8645	8.52135	6.76366	9.99996	5.29721	4.66347	8.14788	9.38706			no	9930104L06Rik
9930111J21Rik1	1.09263	3.21787	0.853972	0.876047	2.5607	0.797186	0.678197	0	0	1.10376	0	1.75557	4.82716	2.35585	1.84659	0	0	0	0	0	0	0	0	0	1.37018	0	0	0	0	0	1.72149	1.41131	0.226066	0.953109	3.00987	0	0	0	0.456726	0	D10Up	D10sUp	no	9930111J21Rik1
9930111J21Rik2_loc2	0	0	0	0	0	0.797186	0	0	0	0	0	0	0	0	0	0	0	0	0	0	0	0	0	0	0	0	0	0	0	0	0	0.265729	0	0	0	0	0	0	0	0			no	9930111J21Rik2_loc2
A030009H04Rik	2.18527	0	2.56192	0	1.28035	0	3.39098	0.936531	2.58621	6.62254	1.03158	1.17038	0	3.53378	0	0	1.83264	0	0.839862	1.52322	1.32161	7.87488	3.58953	1.58279	0	3.18641	0	1.78431	8.74782	8.74228	1.58239	0.426784	2.30458	2.9415	1.17793	0.610879	1.22823	4.34907	1.06214	6.4248			no	A030009H04Rik
A130010J15Rik	2.18527	4.2905	3.41589	8.76047	5.12141	15.1465	14.2421	21.5402	25.8621	18.7639	17.5368	19.3113	6.03395	20.0248	17.5426	14.2951	1.83264	9.22506	28.5553	22.0866	14.5377	18.7786	16.7512	13.4537	20.5527	13.8078	24.027	5.35292	6.99825	4.99559	3.29722	9.67614	20.5482	18.5373	14.5338	8.45092	21.7265	16.3278	19.4625	5.78225			no	A130010J15Rik
A130049A11Rik	2.18527	0	0	0.876047	1.28035	0	0.678197	0	0	1.10376	2.06315	1.17038	0	2.35585	1.84659	0	0.916318	0	0	0	2.64322	0.60576	1.19651	0.791396	0	0	0	0.892153	0	0	0.728422	0.7188	0.226066	1.44576	1.40081	0.305439	0.881075	0.864556	0	0.297384			no	A130049A11Rik
A130077B15Rik	0	0	0	0	0	0	0	0	0	0	0	0	0	0	0	0	0	0	0	0	0	0	0	0	0	0	0	0	0	0	0	0	0	0	0	0	0	0	0	0			no	A130077B15Rik
A230001M10Rik	0	0	0	0	0	0	0	0	0	0	0	1.17038	0	0	0	0	0	0	0	0	0	0	0	0	0	0	0	0	0	0	0	0	0	0.390127	0	0	0	0	0	0			no	A230001M10Rik
A230009B12Rik	0	0	0	0	0	0	0.678197	0	0	0	0	0	0	1.17793	0	0	0	0	0	0	0	0	0	0	0	0	0	0	0	0	0	0	0.226066	0	0.392642	0	0	0	0	0			no	A230009B12Rik
A230020J21Rik	0	0	0	0.876047	1.28035	1.59437	1.35639	0	0.862071	0	1.03158	0	0	0	0	0	0	0	0.839862	3.80804	0	0	0.598255	0	0	0	0	2.67646	0	0	0	1.25026	0.739488	0.343858	0	0	1.5493	0.199418	0	0.892153			no	A230020J21Rik
A230028O05Rik	1.09263	0	0	0	0	0	0	0	0	0	0	0	0	0	0	0	0	0	0	0	0	0	0	0.791396	0	0	0	0	0	0	0.364211	0	0	0	0	0	0	0.263799	0	0			no	A230028O05Rik
A230046K03Rik	104.893	133.005	138.343	57.8191	49.9337	63.7749	90.2002	97.3992	87.0692	121.413	93.8733	85.4377	88.0957	120.149	96.0227	51.1613	72.3892	57.4004	104.143	95.9626	95.1561	98.7389	83.7558	98.9246	90.4318	83.9088	78.4038	110.627	134.716	142.374	125.414	57.1759	91.5562	100.241	101.422	60.3169	98.4205	93.8064	84.2481	129.239			no	A230046K03Rik
A230050P20Rik	0	0	1.70794	0	0	0	0	0	0	1.10376	0	1.75557	0	0	0	0	0	0	0	0	0	0	3.58953	1.58279	0	0	0	4.46076	12.2469	6.24449	0.569315	0	0	0.953109	0	0	0	1.72411	0	7.65073	Up	Up	no	A230050P20Rik
A230056J06Rik	0	0	0	0	0	0	0	0	0	0	0	0	0	0	0	0	0	0	0	0	0	0	0	0	0	0	0	0	0	0	0	0	0	0	0	0	0	0	0	0			no	A230056J06Rik
A230056P14Rik	0	0	0	0	0	0	0	0	0	0	0	0	0	0	0	0	0	0	0	0	0	0	0	0	0	0	0	0	0	0	0	0	0	0	0	0	0	0	0	0			no	A230056P14Rik
A230057D06Rik	0	0	0	0	0	0	0	0	0	1.10376	0	0	0	0	0	0	0	0	0	0	0	0	0	0	0	0	0	0	0	0	0	0	0	0.367919	0	0	0	0	0	0			no	A230057D06Rik
A230065H16Rik	0	0	0	0	0	0	0	1.87306	0	0	2.06315	0.58519	0	1.17793	0	0.752372	1.83264	1.02501	0.839862	0	0	1.21152	0	0.791396	2.74036	0	2.52916	0	0	0	0	0	0.624354	0.88278	0.392642	1.20334	0.279954	0.667639	1.7565	0			no	A230065H16Rik
A230070E04Rik	0	0	0	0	0	0	0	0	0	0	0	0	0	0	0	0	0	0	0	0	0	0	0	0	0	1.06214	0	0	0	0	0	0	0	0	0	0	0	0	0.354045	0			no	A230070E04Rik
A230072C01Rik	4.37053	8.581	7.68575	5.25628	1.28035	3.18874	1.35639	0.936531	3.44828	5.51878	6.18945	4.09633	2.41358	4.71171	5.53977	2.25711	0	0	0	0	1.32161	2.42304	1.19651	1.58279	4.11054	4.24854	3.79373	7.13722	8.74782	1.2489	6.87909	3.24179	1.91374	5.26819	4.22169	0.752372	0.440537	1.73411	4.05094	5.71131			no	A230072C01Rik
A230072E10Rik	0	0	0	0	0	3.18874	0	0.936531	0	2.20751	1.03158	0	0	0	1.84659	0	0	0	0	3.04643	1.32161	0	1.19651	0	0	0	0	0	0	0	0	1.06291	0.312177	1.0797	0.61553	0	1.45601	0.398837	0	0			no	A230072E10Rik
A230073K19Rik	0	0	0	0	0	0	0	0	0	3.31127	0	0.58519	0	0	0	0	0	0	0	0	0	0	0	0	0	0	0	0	0	0	0	0	0	1.29882	0	0	0	0	0	0			no	A230073K19Rik
A2m	0	0	0	0	0	0	0	0	0	1.10376	0	0	0	1.17793	0	0	0	0	0	0	0	0	0	0	1.37018	0	2.52916	2.67646	3.49913	1.2489	0	0	0	0.367919	0.392642	0	0	0	1.29978	2.47483	Up	eUp	no	A2m
A330009N23Rik	1.09263	3.21787	0	4.38024	1.28035	0.797186	0.678197	1.87306	0	0	0	0	0	1.17793	0.923295	0	2.74896	0	0	0	0	0	5.98255	0.791396	2.74036	1.06214	3.79373	0	0	0	1.43684	2.15259	0.85042	0	0.700407	0.916318	0	2.25798	2.53208	0			no	A330009N23Rik
A330021E22Rik	5.46317	9.65362	1.70794	0	2.5607	1.59437	0	1.87306	1.72414	2.20751	0	0	0	3.53378	3.69318	2.25711	0	1.02501	0.839862	0.761608	0	0	2.39302	0	2.74036	0	1.26458	0	1.74956	0	5.60824	1.38503	1.19907	0.735838	2.40899	1.09404	0.533823	0.797674	1.33498	0.583188	Dw	Dw	no	A330021E22Rik
A330023F24Rik	0	0	0	0	0	0	0	1.87306	0	0	0	0.58519	0	0	0	0	1.83264	0	0	0.761608	0	0.60576	0	0	2.74036	0	0	0	20.9948	0	0	0	0.624354	0.195063	0	0.610879	0.253869	0.20192	0.913453	6.99825	Up	Up	no	A330023F24Rik
A330032B11Rik	0	0	0	0	0	0	0	0.936531	0	1.10376	0	0	0	0	0	0	0	0	0	0	0	0	0	0	0	0	0	0	0	0	0	0	0.312177	0.367919	0	0	0	0	0	0			no	A330032B11Rik
A330035P11Rik	0	0	0	0	1.28035	3.18874	2.03459	0	1.72414	1.10376	0	2.34076	1.20679	1.17793	0	0.752372	0	3.07502	0.839862	0.761608	0	0.60576	0	2.37419	5.48072	1.06214	0	1.78431	0	0	0	1.4897	1.25291	1.14817	0.794906	1.2758	0.533823	0.993317	2.18095	0.594768			no	A330035P11Rik
A330040F15Rik	0	0	0	2.62814	2.5607	0	0.678197	0	1.72414	0	0	0	0	0	0	0	0	0	0	0	1.32161	0	0	0	1.37018	1.06214	0	0	0	0	0	1.72962	0.80078	0	0	0	0.440537	0	0.810772	0			no	A330040F15Rik
A330041J22Rik	0	0	0	2.62814	0	0	0.678197	0	0	0	0	0	0	0	0	0	0.916318	0	0	0	0	0	0	0	0	0	0	1.78431	0	0	0	0.876047	0.226066	0	0	0.305439	0	0	0	0.594768			no	A330041J22Rik
A330048O09Rik	1.09263	0	0	0	0	0	0	0	0	0	0	0	0	0	0	0	0	0	0	0	0	0	0	0	0	0	0	2.67646	0	4.99559	0.364211	0	0	0	0	0	0	0	0	2.55735	Up	Up	no	A330048O09Rik
A330049N07Rik	0	0	0	0	0	0	0	0	0	0	0	0	2.41358	0	0	0	0	0	0	0	0	0	0	0	0	0	0	0	0	0	0	0	0	0	0.804527	0	0	0	0	0			no	A330049N07Rik
A330050B17Rik	0	0	0	0	1.28035	0	0	0	0	0	0	0	0	0	0	0	0	0	0	0	0	0	0	0	0	0	0	0.892153	0	0	0	0.426784	0	0	0	0	0	0	0	0.297384			no	A330050B17Rik
A330050F15Rik	0	0	0	0	0	0	0	0	0	0	0	0	0	0	0	0	0	0	0	0	0	0	0	0	0	0	0	0	0	0	0	0	0	0	0	0	0	0	0	0			no	A330050F15Rik
A330069E16Rik	12.019	15.0167	20.4953	35.0419	48.6534	38.2649	44.0828	39.3343	22.4138	36.424	30.9473	23.4076	27.7562	38.8716	16.6193	42.1328	17.41	23.5752	15.1175	31.2259	46.2564	13.9325	14.3581	27.6989	27.4036	10.6214	13.9104	16.9509	22.7443	4.99559	15.8437	40.6534	35.277	30.2596	27.749	27.706	30.8666	18.6632	17.3118	14.8969			no	A330069E16Rik
A330076H08Rik	2.18527	2.14525	0	0	2.5607	3.98593	3.39098	0	2.58621	1.10376	3.09473	5.26671	4.82716	3.53378	2.76989	0	0	2.05001	2.51958	3.80804	3.96484	10.9037	6.58081	4.74838	4.11054	3.18641	7.58747	0	0	0	1.44351	2.18221	1.9924	3.15506	3.71028	0.683338	3.43082	7.41096	4.96147	0			no	A330076H08Rik
A330102I10Rik	0	0	0	3.50419	0	3.18874	2.03459	0	0	1.10376	0	0	3.62037	0	1.84659	0	1.83264	7.17505	3.35945	0	0	0.60576	0	0.791396	0	3.18641	0	0	0	0	0	2.23098	0.678197	0.367919	1.82232	3.00256	1.11982	0.465719	1.06214	0	D3Up	D3Up	no	A330102I10Rik
A3galt2	0	0	0.853972	1.75209	0	0.797186	0	0	0	0	0	0	0	1.17793	0	0	3.66527	0	0.839862	0	0	0	0	0.791396	1.37018	0	0	0	0	0	0.284657	0.84976	0	0	0.392642	1.22176	0.279954	0.263799	0.456726	0			no	A3galt2
A430005L14Rik	52.4464	79.3742	34.1589	130.531	122.914	107.62	101.73	128.305	126.724	132.451	164.02	105.919	160.503	100.124	92.3295	97.0559	99.8787	100.451	124.3	122.619	137.448	130.844	131.018	136.912	176.753	160.383	132.781	157.911	75.2312	153.614	55.3265	120.355	118.92	134.13	117.652	99.1284	128.122	132.925	156.639	128.919			no	A430005L14Rik
A430033K04Rik	1.09263	5.36312	2.56192	7.00838	15.3642	6.37749	20.3459	14.048	12.069	23.1789	21.6631	14.0446	19.3087	11.7793	10.1562	8.27609	10.9958	9.22506	16.7972	27.4179	19.8242	15.7498	4.78604	13.4537	15.072	25.4913	6.32289	3.56861	0	3.74669	3.00589	9.58336	15.4876	19.6288	13.7481	9.49899	21.3464	11.3298	15.6287	2.43843			no	A430033K04Rik
A430035B10Rik	0	0	0	1.75209	0	0	0	0	0	0	0	0	0	0	0	2.25711	0	0	0	0.761608	0	0	0	0	1.37018	0	0	0	0	0	0	0.584032	0	0	0	0.752372	0.253869	0	0.456726	0			no	A430035B10Rik
A430071A18Rik	0	0	0	0.876047	0	0	0	0.936531	0	0	0	0	0	0	0	0	0	0	0	2.28482	0	0	0	0	2.74036	0	0	0	0	0	0	0.292016	0.312177	0	0	0	0.761608	0	0.913453	0			no	A430071A18Rik
A430078G23Rik	0	0	0	0	0	0	2.03459	0	0	0	0	0	0	0	0	0	0	0	0	0	0	0	0	0	0	0	0	0	0	0	0	0	0.678197	0	0	0	0	0	0	0			no	A430078G23Rik
A430088P11Rik	0	0	0	0	0	0	0	0	0	0	0	0	0	0	0	0	0.916318	0	0	0.761608	0	0	0	0	0	0	0	0	0	0	0	0	0	0	0	0.305439	0.253869	0	0	0			no	A430088P11Rik
A430089I19Rik_loc4	0	1.07262	0	0	0	1.59437	0	0	0	0	1.03158	0	0	2.35585	0.923295	0	0.916318	0	0	0	0	0	0	0	0	0	0	21.4117	5.24869	24.9779	0.357541	0.531457	0	0.343858	1.09305	0.305439	0	0	0	17.2128	Up	Up	no	A430089I19Rik_loc4
A430093F15Rik	1.09263	0	0	0	0	0	0	0	0	0	0	0	0	0	0	0	0	0	0	0	0	0	0	0	0	0	0	0	0	0	0.364211	0	0	0	0	0	0	0	0	0			no	A430093F15Rik
A430105I19Rik	29.5011	15.0167	28.1811	4.38024	3.84106	11.1606	9.49476	3.74612	7.75864	14.3488	13.4105	11.1186	6.03395	10.6013	7.38636	5.2666	11.9121	10.2501	5.03917	4.56965	6.60806	4.84608	1.19651	2.37419	6.8509	4.24854	1.26458	0	0	2.49779	24.233	6.46063	6.99984	12.9593	8.00722	9.14294	5.40562	2.80559	4.12134	0.832598	Dw	Dw	no	A430105I19Rik
A4galt	0	0	0.853972	2.62814	7.68211	4.78311	21.0241	27.1594	14.6552	33.1127	6.18945	8.19266	19.3087	22.3806	29.5454	7.52372	10.0795	3.07502	21.8364	20.5634	13.2161	13.9325	15.5546	18.2021	23.293	20.1806	29.0853	10.7058	6.99825	11.2401	0.284657	5.03112	20.9462	15.8316	23.7449	6.89275	18.5386	15.8964	24.1863	9.64805			no	A4galt
A530013C23Rik	0	0	0	0.876047	3.84106	0	0	0	0	0	1.03158	1.75557	2.41358	0	0.923295	0	0	0	0	0	0	0	0	0.791396	0	0	0	0	0	0	0	1.57237	0	0.929048	1.11229	0	0	0.263799	0	0			no	A530013C23Rik
A530032D15Rik	3.2779	0	0	0	0	0	0	0	0	0	0	0	0	0	0	0	0	0	0	0	0	0	0	0	2.74036	2.12427	0	0	0	0	1.09263	0	0	0	0	0	0	0	1.62154	0			no	A530032D15Rik
A530046M15Rik	2.18527	9.65362	3.41589	1.75209	0	0.797186	0	0.936531	0.862071	0	0	0	0	0	2.76989	2.25711	3.66527	1.02501	0	1.52322	0	3.0288	0	0	1.37018	0	0	0	0	0	5.08492	0.84976	0.599534	0	0.923295	2.3158	0.507738	1.0096	0.456726	0	Dw	Dw	no	A530046M15Rik
A530050N04Rik	0	0	0	0	0	0	0	0	0	0	1.03158	0	0	0	0	0	0	0	0	0	0	0	0	0	0	0	0	0	0	0	0	0	0	0.343858	0	0	0	0	0	0			no	A530050N04Rik
A530054K11Rik	17.4821	13.9441	10.2477	19.273	26.8874	23.1184	17.6331	27.1594	29.3104	18.7639	34.042	30.4299	18.1019	28.2702	24.929	13.5427	15.5774	24.6002	38.6336	30.4643	19.8242	21.8074	14.9564	22.1591	45.2159	20.1806	32.879	39.2547	36.7408	61.196	13.8913	23.0929	24.701	27.7452	23.767	17.9068	29.6407	19.641	32.7585	45.7305			no	A530054K11Rik
A530064D06Rik	3.2779	0	0	0	1.28035	0	0	0	0	1.10376	0	1.17038	0	0	1.84659	0	0	0	0	2.28482	0	0	0	0	0	1.06214	0	0	0	0	1.09263	0.426784	0	0.758045	0.61553	0	0.761608	0	0.354045	0			no	A530064D06Rik
A530065N20Rik	0	0	0	0	0	0	0	0	0	0	0	0	0	0	0	0	0	0	0	0.761608	0	0	0	0	0	0	0	0	0	0	0	0	0	0	0	0	0.253869	0	0	0			no	A530065N20Rik
A530072M11Rik	3.2779	0	0	0	3.84106	0.797186	0	0	0	1.10376	0	0	0	0	0	0	0	0	0	0.761608	0	0	0	0	0	0	0	0.892153	0	0	1.09263	1.54608	0	0.367919	0	0	0.253869	0	0	0.297384			no	A530072M11Rik
A530088E08Rik	0	0	0	0	0	0	0	0	0	1.10376	0	0	0	0	0	0	0	0	0	0	0	0	0	0	0	0	0	0	0	0	0	0	0	0.367919	0	0	0	0	0	0			no	A530088E08Rik
A630001G21Rik	3.2779	3.21787	5.9778	1.75209	2.5607	0	1.35639	3.74612	0.862071	3.31127	2.06315	1.17038	2.41358	3.53378	4.61648	0.752372	0	1.02501	2.51958	0	2.64322	1.21152	0	3.16559	1.37018	0	0	0	0	0	4.15786	1.4376	1.9882	2.1816	3.52128	0.592459	1.72094	1.45904	0.456726	0	Dw	Dw	no	A630001G21Rik
A630007B06Rik	6.5558	13.9441	11.1016	7.00838	10.2428	7.17467	13.5639	10.3018	6.0345	12.1413	10.3158	12.8742	8.44754	9.42341	5.53977	9.02846	9.16318	17.4251	12.5979	7.61608	15.8593	9.0864	13.1616	8.70536	5.48072	6.37282	1.26458	5.35292	12.2469	3.74669	10.5339	8.14196	9.96676	11.7771	7.80357	11.8723	12.0244	10.3178	4.3727	7.11552			no	A630007B06Rik
A630010A05Rik	0	0	0	0	0	0	0	0	0	0	0	0	0	0	0	0	0	0	0	0	0	0	0	0	0	0	0	0.892153	0	0	0	0	0	0	0	0	0	0	0	0.297384			no	A630010A05Rik
A630020A06	0	0	0	1.75209	0	0	0.678197	0.936531	0	0	0	2.92595	0	0	0	0	0	1.02501	0	0	0	0	0	2.37419	1.37018	0	1.26458	0	0	0	0	0.584032	0.538243	0.975316	0	0.341669	0	0.791396	0.878252	0			no	A630020A06
A630023A22Rik	4.37053	3.21787	0.853972	0	2.5607	0	0	0.936531	0	1.10376	0	0	0	0	3.69318	0	0	0	0	0	1.32161	0	2.39302	0	0	0	0	0	0	0	2.81413	0.853568	0.312177	0.367919	1.23106	0	0.440537	0.797674	0	0	Dw	Dw	no	A630023A22Rik
A630033H20Rik	45.8906	53.6312	14.5175	2.62814	7.68211	4.78311	5.42558	2.80959	0	1.10376	4.1263	7.60747	1.20679	3.53378	0.923295	0	1.83264	0	4.19931	2.28482	0	0.60576	4.18779	1.58279	4.11054	0	0	0	0	0	38.0131	5.03112	2.74506	4.27917	1.88796	0.610879	2.16138	2.12545	1.37018	0	Dw	Dw	no	A630033H20Rik
A630066F11Rik	0	0	0.853972	0	0	0	0.678197	0.936531	0.862071	0	0	1.75557	0	2.35585	0	0	0	0	3.35945	0.761608	0	2.42304	0	0	0	1.06214	0	0	6.99825	1.2489	0.284657	0	0.8256	0.58519	0.785284	0	1.37368	0.80768	0.354045	2.74905	Up	Up	no	A630066F11Rik
A630072M18Rik	5.46317	1.07262	2.56192	0	2.5607	0	2.03459	2.80959	0.862071	1.10376	1.03158	0.58519	2.41358	3.53378	0.923295	0	2.74896	1.02501	0.839862	0.761608	3.96484	2.42304	7.17906	1.58279	2.74036	1.06214	1.26458	5.35292	1.74956	3.74669	3.03257	0.853568	1.90208	0.906841	2.29022	1.25799	1.85543	3.7283	1.68902	3.61639			no	A630072M18Rik
A630077J23Rik	0	0	0	0	0	0	0	0	0	0	0	0	0	0	0	0	0	0	0	0	0	0	0	0	0	0	0	0	0	0	0	0	0	0	0	0	0	0	0	0			no	A630077J23Rik
A630089N07Rik	3.2779	3.21787	17.0794	1.75209	6.40176	5.5803	7.46017	1.87306	4.31035	7.7263	6.18945	4.68152	10.8611	5.88963	10.1562	12.7903	9.16318	5.12503	6.71889	9.9009	2.64322	5.45184	7.17906	6.33117	2.74036	10.6214	5.05831	6.24507	12.2469	8.74228	7.8584	4.57805	4.54786	6.19909	8.969	9.02618	6.42101	6.32069	6.14001	9.0781			no	A630089N07Rik
A630095E13Rik	0	0	0	0	0	0	0	0	0	0	0	0	0	0	0	0	0	0	0	0	0	0	0	0	0	0	1.26458	0	0	0	0	0	0	0	0	0	0	0	0.421526	0			no	A630095E13Rik
A630095N17Rik	0	0	0	0	0	0	0	0	0	0	0	0	0	0	0	0	0	0	0	0	0	0	0	0	0	0	0	0	1.74956	0	0	0	0	0	0	0	0	0	0	0.583188			no	A630095N17Rik
A730008H23Rik	7.64843	6.43575	0.853972	14.0168	15.3642	8.76904	10.8512	6.55572	10.3449	0	12.3789	7.60747	7.24075	2.35585	3.69318	15.0474	14.6611	14.3501	13.4378	7.61608	10.5729	0.60576	0	3.95698	16.4422	10.6214	11.3812	12.4901	3.49913	23.729	4.97938	12.7167	9.25057	6.66212	4.42993	14.6862	10.5423	1.52091	12.8149	13.2394			no	A730008H23Rik
A730017C20Rik	0	0	0	0	2.5607	2.39156	4.74738	0.936531	4.31035	5.51878	2.06315	7.60747	6.03395	14.1351	7.38636	1.50474	0.916318	0	3.35945	2.28482	3.96484	4.84608	7.77732	2.37419	4.11054	4.24854	20.2332	0	0	0	0	1.65075	3.33142	5.06313	9.18515	0.80702	3.20303	4.9992	9.53078	0	D10Up	D10Up	no	A730017C20Rik
A730017L22Rik	3.2779	10.7262	0.853972	6.13233	0	3.98593	4.74738	4.68266	3.44828	0	2.06315	2.34076	1.20679	0	1.84659	3.00949	5.49791	2.05001	0.839862	0	2.64322	1.81728	2.99128	1.58279	1.37018	0	2.52916	0	0	1.2489	4.95271	3.37275	4.29277	1.46797	1.01779	3.51914	1.16103	2.13045	1.29978	0.416299			no	A730017L22Rik
A730020E08Rik	0	0	0	0.876047	0	0	0.678197	0	1.72414	0	0	0.58519	3.62037	0	0	0	2.74896	0	0.839862	3.04643	0	0	3.58953	0	0	0	0	0	0	0	0	0.292016	0.80078	0.195063	1.20679	0.916318	1.29543	1.19651	0	0			no	A730020E08Rik
A730020M07Rik	0	0	1.70794	0	0	0	0	0	0	0	0	0	0	0	0	0	0	0	0	0	0	0	0	0	0	4.24854	0	0	0	0	0.569315	0	0	0	0	0	0	0	1.41618	0			no	A730020M07Rik
A730036I17Rik	0	0	0	0	0	0	0	0	0	0	0	0	0	0	0	2.25711	0	0	0	0	0	0	0	0	0	0	0	0	0	0	0	0	0	0	0	0.752372	0	0	0	0			no	A730036I17Rik
A730043L09Rik	0	0	0	0.876047	0	0	0	0	0	0	0	0.58519	0	0	0	0	0	2.05001	0	0	0	0	0	0	0	0	0	0	0	0	0	0.292016	0	0.195063	0	0.683338	0	0	0	0			no	A730043L09Rik
A730056A06Rik	0	0	0	0	0	0	0	0	1.72414	0	0	0	1.20679	0	0	0	0	1.02501	0	0	0	0	0	0	0	0	0	0	0	0	0	0	0.574714	0	0.402264	0.341669	0	0	0	0			no	A730056A06Rik
A730082K24Rik	0	0	0	0	0	0	0.678197	0	0	0	0	0	0	0	0	0	0	0	0	0	0	1.81728	2.99128	0	0	0	0	0	0	0	0	0	0.226066	0	0	0	0	1.60285	0	0			no	A730082K24Rik
A730085A09Rik	0	0	0	3.50419	7.68211	0.797186	3.39098	0	6.0345	0	1.03158	1.75557	4.82716	1.17793	0.923295	4.51423	6.41423	5.12503	1.67972	2.28482	7.92967	3.63456	0	0.791396	1.37018	0	1.26458	0	6.99825	0	0	3.9945	3.14183	0.929048	2.30946	5.35116	3.96474	1.47532	0.878252	2.33275			no	A730085A09Rik
A730090H04Rik	0	0	0	0	0	0	0	0	0	0	0	0	0	0	0	0	0	0	0	0	0	0	0	0	0	0	0	0.892153	0	0	0	0	0	0	0	0	0	0	0	0.297384			no	A730090H04Rik
A730090N16Rik	0	0	0	0	0	0	0	0	0	1.10376	2.06315	0	0	0	0	0	0	0	0	0	1.32161	2.42304	0	0	0	0	0	0	0	0	0	0	0	1.05564	0	0	0.440537	0.80768	0	0			no	A730090N16Rik
A730098P11Rik	161.71	130.86	194.706	73.588	70.4194	68.558	78.6709	87.0974	71.5519	67.3292	63.9577	96.5563	76.0278	109.547	97.8693	89.5322	76.0544	70.7255	95.7442	85.3001	85.9048	99.9504	138.197	61.7289	106.874	95.5923	116.341	138.284	211.697	149.868	162.425	70.8551	79.1067	75.9477	94.4814	78.7707	88.983	99.9588	106.269	166.616			no	A730098P11Rik
A830009L08Rik	0	0	0	0.876047	0	0	0	0	0	0	0	0	0	0	0	0	1.83264	0	0	0	0	0	0	0	0	1.06214	0	0	0	0	0	0.292016	0	0	0	0.610879	0	0	0.354045	0			no	A830009L08Rik
A830010M20Rik	0	0	0	0	2.5607	0	0	1.87306	0	6.62254	1.03158	2.92595	0	0	2.76989	0	0	0	0	3.04643	0	0.60576	0	0.791396	4.11054	0	0	3.56861	1.74956	6.24449	0	0.853568	0.624354	3.52669	0.923295	0	1.01548	0.465719	1.37018	3.85422	Up	eUp	no	A830010M20Rik
A830018L16Rik	0	0	0	1.75209	0	0	0	0	0	3.31127	0	0	0	0	0	0	0	0	0	0	0	0.60576	0	0	0	4.24854	1.26458	4.46076	1.74956	11.2401	0	0.584032	0	1.10376	0	0	0	0.20192	1.83771	5.8168	Up	Up	no	A830018L16Rik
A830052D11Rik	0	0	0	3.50419	0	0.797186	0.678197	0	0	0	0	0	0	0	0	0	0	0	0	0.761608	0	0	0	0	0	0	0	0	0	0	0	1.43379	0.226066	0	0	0	0.253869	0	0	0			no	A830052D11Rik
A830080D01Rik	12.019	17.162	11.1016	35.9179	39.6909	35.8734	25.7715	34.6516	26.7242	32.0089	37.1367	29.8447	20.5154	11.7793	21.2358	24.0759	28.4059	21.5251	24.356	19.8018	50.2213	35.1341	11.9651	28.4903	19.1825	40.3612	16.4395	57.0978	94.4764	84.925	13.4275	37.1607	29.0491	32.9968	17.8435	24.669	31.4597	25.1965	25.3277	78.8331			no	A830080D01Rik
A830082K12Rik	3.2779	2.14525	2.56192	1.75209	0	2.39156	3.39098	0	0	1.10376	4.1263	1.17038	6.03395	0	4.61648	1.50474	0	0	0	0	1.32161	1.21152	0	0.791396	2.74036	4.24854	2.52916	0	0	0	2.66169	1.38122	1.13033	2.13348	3.55014	0.501581	0.440537	0.667639	3.17269	0	D10Up	D10sUp	no	A830082K12Rik
A830082N09Rik	1.09263	6.43575	1.70794	0	2.5607	3.98593	2.71279	0	0	2.20751	0	0	0	0	0	2.25711	0	0	5.03917	0.761608	1.32161	0	0	0.791396	2.74036	0	0	4.46076	0	0	3.07877	2.18221	0.904263	0.735838	0	0.752372	2.37413	0.263799	0.913453	1.48692			no	A830082N09Rik
A930001A20Rik	0	0	0	0.876047	0	0	0	0.936531	0	0	0	0	0	0	0	0	0	0	0	0	1.32161	0	0	0	1.37018	2.12427	0	0	0	0	0	0.292016	0.312177	0	0	0	0.440537	0	1.16482	0			no	A930001A20Rik
A930001C03Rik	0	6.43575	0	0.876047	0	0	0.678197	0	1.72414	0	1.03158	0	0	2.35585	0.923295	0	0.916318	1.02501	0.839862	0	0	0	1.79477	0	0	0	0	0	0	0	2.14525	0.292016	0.80078	0.343858	1.09305	0.647108	0.279954	0.598255	0	0	Dw	Dw	no	A930001C03Rik
A930003A15Rik	0	0	0	0	0	0	0	0	0	0	0	0	0	0	0	0	0	0	0	0	0	1.81728	0	0	0	1.06214	1.26458	0	0	0	0	0	0	0	0	0	0	0.60576	0.775571	0			no	A930003A15Rik
A930004D18Rik	4.37053	1.07262	2.56192	5.25628	5.12141	9.56623	13.5639	4.68266	17.2414	7.7263	5.15788	3.51114	8.44754	4.71171	6.46307	8.27609	3.66527	8.20006	10.0783	17.517	10.5729	7.87488	4.78604	7.12257	4.11054	5.31068	6.32289	0.892153	17.4956	0	2.66836	6.64797	11.8293	5.4651	6.54077	6.71381	12.7227	6.5945	5.24804	6.12926			no	A930004D18Rik
A930005H10Rik	9.8337	6.43575	8.53972	21.9012	30.7284	14.3493	26.4497	27.1594	25.0001	32.0089	24.7578	17.5557	24.1358	21.2027	19.3892	12.7903	24.7406	20.5001	26.8756	19.0402	43.6132	20.5958	8.37558	36.4042	35.6247	23.367	20.2332	29.441	12.2469	8.74228	8.26972	22.3263	26.203	24.7741	21.5759	19.3437	29.843	21.7919	26.4083	16.8101			no	A930005H10Rik
A930006I01Rik	0	0	0	0	1.28035	0	0	0	0	0	0	1.75557	0	0	0	0	0	0	0	0	0	0	1.19651	0.791396	2.74036	1.06214	0	0	0	0	0	0.426784	0	0.58519	0	0	0	0.662636	1.2675	0			no	A930006I01Rik
A930006K02Rik	0	2.14525	0	0.876047	3.84106	2.39156	0	1.87306	1.72414	0	2.06315	0.58519	1.20679	0	0	0	0	0	2.51958	1.52322	3.96484	0.60576	0	0	4.11054	0	3.79373	1.78431	0	0	0.715083	2.36955	1.19907	0.88278	0.402264	0	2.66921	0.20192	2.63476	0.594768	D3Up	D10Up	no	A930006K02Rik
A930007I19Rik	0	0	0	0	1.28035	0	0.678197	0	0	0	0	0	0	0	0	0	0	0	0	0	0	0	0	0	0	0	0	0	0	1.2489	0	0.426784	0.226066	0	0	0	0	0	0	0.416299			no	A930007I19Rik
A930011G23Rik	0	0	0	0	0	0	0	0	0	0	0	0	0	0	0	0	0	1.02501	0.839862	0	0	0	0	0	0	0	0	0	0	0	0	0	0	0	0	0.341669	0.279954	0	0	0			no	A930011G23Rik
A930011O12Rik	0	0	0	0	0	0	1.35639	2.80959	0	4.41503	1.03158	2.92595	0	11.7793	6.46307	0	0	1.02501	3.35945	1.52322	1.32161	1.81728	8.37558	7.12257	8.22108	2.12427	7.58747	0.892153	1.74956	0	0	0	1.38866	2.79085	6.08078	0.341669	2.06809	5.77181	5.97761	0.880572	D10Up	D8Up	no	A930011O12Rik
A930012L18Rik	5.46317	1.07262	0	0.876047	0	0.797186	0.678197	0	0	0	1.03158	0	0	0	1.84659	0	0	0	0.839862	0	0	0	0	0	0	0	0	0	0	0	2.1786	0.557744	0.226066	0.343858	0.61553	0	0.279954	0	0	0	Dw	Dw	no	A930012L18Rik
A930013F10Rik	2.18527	6.43575	10.2477	3.50419	8.96246	0.797186	8.13836	2.80959	6.0345	11.0376	7.22103	2.92595	2.41358	9.42341	10.1562	5.2666	3.66527	2.05001	5.87903	10.6625	9.25128	6.0576	4.78604	7.91396	8.22108	1.06214	7.58747	1.78431	1.74956	4.99559	6.28956	4.42128	5.66082	7.06151	7.33108	3.66063	8.59761	6.25254	5.62356	2.84315			no	A930013F10Rik
A930015D03Rik	15.2969	18.2346	14.5175	14.0168	11.5232	7.17467	12.8857	8.42878	20.6897	14.3488	16.5052	15.2149	24.1358	16.491	14.7727	12.7903	7.33055	6.15004	10.0783	23.6098	10.5729	13.3267	7.17906	14.2451	15.072	8.49709	11.3812	16.0587	6.99825	21.2313	16.0163	10.9049	14.0014	15.3563	18.4665	8.75697	14.7537	11.5836	11.6501	14.7628			no	A930015D03Rik
A930016O22Rik	0	0	0	0	0	0	0	0	0	1.10376	0	0	0	0	0	0	0	0	0	0	0	0	0	0	0	0	1.26458	0	0	0	0	0	0	0.367919	0	0	0	0	0.421526	0			no	A930016O22Rik
A930017M01Rik	0	0	0	0	1.28035	0	1.35639	0.936531	0	0	5.15788	0	3.62037	1.17793	2.76989	0.752372	0	0	0	0	0	0	0	2.37419	1.37018	3.18641	0	0	8.74782	0	0	0.426784	0.764308	1.71929	2.52273	0.250791	0	0.791396	1.51886	2.91594	D10sUp	eUp	no	A930017M01Rik
A930024E05Rik	3.2779	22.5251	0.853972	0	0	0.797186	0	0	2.58621	1.10376	0	0.58519	0	1.17793	0	2.25711	0	0	0	2.28482	0	2.42304	0	0	0	0	0	6.24507	3.49913	9.99118	8.88566	0.265729	0.862071	0.562982	0.392642	0.752372	0.761608	0.80768	0	6.57846	DwUp	DwUp	no	A930024E05Rik
AA388235	1.09263	0	0	0	1.28035	0	2.71279	0	0	1.10376	1.03158	1.75557	0	1.17793	0	0	1.83264	0	0	0.761608	2.64322	0.60576	0	1.58279	0	1.06214	0	3.56861	3.49913	1.2489	0.364211	0.426784	0.904263	1.29697	0.392642	0.610879	1.13494	0.729518	0.354045	2.77221			no	AA388235
AA413626	0	0	0	0	0	0	0	0	0	2.20751	0	0	0	0	0	0	0	0	0	0.761608	0	1.81728	0	2.37419	0	0	0	0	0	0	0	0	0	0.735838	0	0	0.253869	1.39716	0	0			no	AA413626
AA414768	6.5558	9.65362	2.56192	7.00838	3.84106	2.39156	0.678197	0	4.31035	1.10376	0	5.8519	0	7.06756	0	5.2666	3.66527	4.10003	2.51958	2.28482	1.32161	1.81728	1.19651	0	0	1.06214	2.52916	1.78431	3.49913	0	6.25711	4.41366	1.66285	2.31855	2.35585	4.34397	2.04201	1.0046	1.1971	1.76114			no	AA414768
AA415398	0	0	0.853972	0	0	0	0	0.936531	1.72414	2.20751	0	0	2.41358	0	0	0	0	0	0	0.761608	0	0	1.19651	3.16559	0	1.06214	2.52916	0	3.49913	0	0.284657	0	0.886891	0.735838	0.804527	0	0.253869	1.45403	1.1971	1.16638			no	AA415398
AA465934	109.263	76.1563	52.0923	77.9682	76.8211	60.5861	73.2453	67.4302	56.0346	43.0465	64.9892	50.3263	41.0309	68.3197	64.6307	79.7514	64.1423	68.6755	57.1106	76.9224	68.7238	38.1629	8.37558	68.8515	57.5475	61.6039	49.3185	115.98	96.226	47.4581	79.1707	71.7918	65.57	52.7874	57.9938	70.8564	67.5856	38.4633	56.1567	86.5546			no	AA465934
AA467197	0	0	0	5.25628	1.28035	5.5803	1.35639	2.80959	0	2.20751	5.15788	2.92595	7.24075	16.491	17.5426	3.00949	3.66527	3.07502	4.19931	0	1.32161	5.45184	7.77732	1.58279	8.22108	20.1806	3.79373	0	6.99825	7.49338	0	4.03898	1.38866	3.43045	13.7581	3.24993	1.84031	4.93732	10.7318	4.83055	D10Up	D10Up	no	AA467197
AA474331	0	0	0	0	0	0	0	0	0	0	0	0	0	0	0	0	0.916318	0	0	0	0	0	0	0	0	0	0	0	0	0	0	0	0	0	0	0.305439	0	0	0	0			no	AA474331
AA543186	0	0	0	0	0	0.797186	0	0	0	0	0	0	0	1.17793	4.61648	0	0	0	0.839862	1.52322	0	0	0	0.791396	0	1.06214	1.26458	0	0	0	0	0.265729	0	0	1.93147	0	0.787692	0.263799	0.775571	0			no	AA543186
AA543401	0	0	0	0	0	0	0.678197	0	0	0	0	0	0	0	0	0	0	0	0	0	0	0	0	0	0	0	0	0	3.49913	3.74669	0	0	0.226066	0	0	0	0	0	0	2.41527	Up	Up	no	AA543401
AA792892	0	0	0	0	0	0	0	0	0	0	0	0	0	0	0	0	0	0	0	0	0	0	0	0	0	2.12427	0	0	0	0	0	0	0	0	0	0	0	0	0.708091	0			no	AA792892
AA986860	0	0	2.56192	5.25628	1.28035	0.797186	5.42558	0.936531	2.58621	2.20751	5.15788	4.09633	0	12.9572	5.53977	0	3.66527	0	1.67972	5.33125	0	4.24032	3.58953	0.791396	2.74036	3.18641	10.1166	0	0	0	0.853972	2.44461	2.98277	3.82057	6.16565	1.22176	2.33699	2.87375	5.3478	0			no	AA986860
AA987161	4.37053	6.43575	10.2477	17.5209	15.3642	18.3353	27.1279	17.7941	19.8276	14.3488	16.5052	23.9928	24.1358	21.2027	11.0795	15.0474	8.24687	13.3251	24.356	23.6098	7.92967	32.1053	63.4151	15.8279	23.293	27.6155	18.9687	37.4704	59.4852	23.729	7.01798	17.0735	21.5832	18.2823	18.806	12.2065	18.6318	37.1161	23.2924	40.2282			no	AA987161
Aaas	163.895	130.86	98.2068	139.292	138.278	115.592	109.19	126.432	126.724	174.394	194.968	111.771	114.645	138.995	187.429	124.894	156.69	150.676	87.3456	116.526	87.2264	140.536	125.035	146.408	137.018	111.524	108.754	147.205	83.9791	136.13	130.987	131.054	120.782	160.378	147.023	144.087	97.0327	137.327	119.099	122.438			no	Aaas
Aacs	33.8716	25.743	41.8446	77.9682	64.0176	58.9917	55.6122	59.938	54.3105	43.0465	22.6947	40.9633	45.8581	34.1599	40.625	66.9611	50.3975	84.0506	44.5127	62.4518	58.1509	52.0954	64.0133	64.8945	52.0668	54.1689	73.3455	16.0587	1.74956	8.74228	33.8197	66.9925	56.6202	35.5682	40.2143	67.1364	55.0385	60.3344	59.8604	8.8502			no	Aacs
Aadac	0	0	0	16.6449	7.68211	7.97186	29.1625	44.017	20.6897	12.1413	7.22103	17.5557	2.41358	5.88963	5.53977	18.0569	15.5774	14.3501	36.114	18.2786	17.181	24.2304	29.9128	10.2882	13.7018	12.7456	12.6458	0	0	0	0	10.7663	31.2897	12.306	4.61433	15.9948	23.8579	21.4771	13.0311	0	D6Up	D8Up	no	Aadac
Aadat	0	4.2905	0.853972	0	0	0	0	0	0	0	0	0	0	0	0	0	0	0	0	0	0	0	3.58953	0	0	0	0	0	0	0	1.71482	0	0	0	0	0	0	1.19651	0	0			no	Aadat
Aaed1	31.6864	18.2346	17.9334	20.1491	12.8035	14.3493	14.2421	24.3498	26.7242	23.1789	17.5368	25.1632	22.929	10.6013	11.0795	9.02846	9.16318	9.22506	18.477	12.9473	25.1106	27.2592	20.9389	11.8709	13.7018	3.18641	13.9104	0.892153	22.7443	1.2489	22.6181	15.7673	21.772	21.9596	14.87	9.1389	18.845	20.023	10.2662	8.29513			no	Aaed1
Aagab	33.8716	33.2514	26.4731	34.1658	38.4106	35.8734	33.2317	39.3343	31.8966	19.8676	26.821	28.0891	18.1019	28.2702	33.2386	48.1518	37.5691	22.5502	29.3952	28.9411	31.7187	26.6534	31.7075	33.2386	28.7738	26.5534	37.9373	20.5195	31.4921	28.7246	31.1987	36.1499	34.8209	24.9259	26.5369	36.0903	30.0183	30.5332	31.0882	26.9121			no	Aagab
Aak1	67.7433	53.6312	69.1717	43.8024	25.607	38.2649	42.7264	43.0804	40.5173	38.6315	46.4209	37.4521	45.8581	43.5833	43.3949	25.5806	42.1506	47.1503	55.4309	52.5509	42.2916	35.7399	43.0744	44.3182	45.2159	65.8524	39.2019	15.1666	20.9948	8.74228	63.5154	35.8914	42.1081	40.8348	44.2787	38.2939	50.0911	41.0441	50.0901	14.9679			no	Aak1
Aamdc	90.6886	93.3183	66.6098	36.794	42.2516	42.2508	44.761	44.9535	34.4828	37.5277	55.7051	38.6225	39.8241	53.0067	44.3182	23.3235	31.1548	25.6252	42.8329	38.0804	37.0051	44.2205	42.4761	56.9805	38.365	55.2311	39.2019	20.5195	22.7443	26.2268	83.5389	40.4322	41.3991	43.9518	45.7163	26.7012	39.3062	47.8924	44.266	23.1636			no	Aamdc
Aamp	159.524	156.603	118.702	81.4724	139.558	110.809	76.6363	75.859	102.586	64.0179	110.379	77.2451	103.784	87.1666	74.7869	113.608	152.109	142.476	78.947	86.0617	60.7941	61.7875	72.9872	84.6794	91.802	118.959	73.3455	107.058	96.226	137.379	144.943	110.613	85.0272	83.8805	88.5792	136.064	75.2676	73.1514	94.7023	113.554			no	Aamp
Aar2	40.4274	40.7597	22.2033	64.8275	48.6534	43.8452	52.2212	57.1284	46.5518	41.9428	41.263	45.0596	42.2377	37.6937	35.0852	62.4468	58.6444	35.8752	45.3525	38.842	37.0051	38.1629	49.0569	46.6924	54.8072	35.0505	49.3185	41.9312	17.4956	47.4581	34.4635	52.442	51.9671	42.7551	38.3389	52.3222	40.3999	44.6374	46.3921	35.6283			no	Aar2
Aard	0	0	0	0	0	0	0	0	0	0	0	0	0	0	0	0	0	0	0	0	0	0	0	0	0	0	0	11.598	45.4887	14.9868	0	0	0	0	0	0	0	0	0	24.0245	Up	Up	no	Aard
Aars	84.1328	85.81	92.229	45.5545	40.9713	30.2931	25.0933	40.2708	43.1035	47.4615	67.0524	36.2818	44.6513	74.2094	62.7841	36.8662	50.3975	56.3754	40.3134	30.4643	35.6835	48.4608	48.4587	43.5268	27.4036	39.299	44.2602	90.9996	76.9808	72.436	87.3906	38.9396	36.1559	50.2652	60.5482	47.8797	35.4871	46.8154	36.9876	80.1388			no	Aars
Aars2	1.09263	1.07262	1.70794	1.75209	1.28035	2.39156	2.03459	2.80959	0.862071	5.51878	0	1.17038	1.20679	7.06756	4.61648	1.50474	0.916318	4.10003	5.87903	2.28482	3.96484	0	1.79477	2.37419	2.74036	1.06214	2.52916	0	3.49913	7.49338	1.29107	1.808	1.90208	2.22972	4.29694	2.1737	4.0429	1.38965	2.11055	3.66417			no	Aars2
Aarsd1	26.2232	19.3072	12.8096	27.1575	12.8035	31.0902	27.8061	28.0959	50.0001	29.8014	43.3262	31.0151	30.1698	24.7365	35.0852	22.5711	29.3222	18.4501	32.7546	35.7956	40.97	24.2304	10.7686	37.1956	35.6247	23.367	41.7311	43.7155	20.9948	69.9382	19.4467	23.6837	35.3007	34.7142	29.9971	23.4478	36.5067	24.0649	33.5742	44.8828			no	Aarsd1
Aasdh	8.74107	0	3.41589	9.63652	8.96246	11.9578	8.81656	8.42878	7.75864	6.62254	8.2526	5.26671	7.24075	9.42341	4.61648	6.77134	8.24687	9.22506	1.67972	6.09286	7.92967	1.81728	16.1529	6.33117	5.48072	10.6214	3.79373	4.46076	15.7461	6.24449	4.05232	10.1856	8.33466	6.71395	7.09354	8.08109	5.23409	8.10045	6.63194	8.81711			no	Aasdh
Aasdhppt	126.745	130.86	89.667	220.764	199.735	216.835	167.515	163.893	118.966	158.941	139.263	130.497	152.056	128.394	136.648	164.017	265.732	232.677	94.9044	152.322	133.483	151.44	181.271	183.604	137.018	128.518	134.045	231.068	183.704	202.321	115.758	212.444	150.124	142.9	139.032	220.809	126.903	172.105	133.194	205.698			no	Aasdhppt
Aass	1.09263	0	5.12383	0	0	0	0	0	0.862071	0	0	0	7.24075	4.71171	0.923295	3.76186	0	0	0	0	0	6.0576	0	0	5.48072	3.18641	5.05831	29.441	29.7426	39.9647	2.07215	0	0.287357	0	4.29192	1.25395	0	2.0192	4.57515	33.0494	Up	Up	no	Aass
Aatf	16.3895	28.9609	27.3271	32.4138	53.7748	48.6283	65.7851	73.986	86.2071	50.7728	70.1471	42.7189	28.963	51.8288	49.8579	47.3994	49.4812	60.4754	60.47	66.2599	62.1158	44.2205	58.629	62.5203	42.4756	27.6155	49.3185	55.3135	41.9895	42.4625	24.2258	44.939	75.326	54.5463	43.5499	52.452	62.9486	55.1233	39.8032	46.5885			no	Aatf
Aatk	0	0	0	0	0	0	0	0	0	11.0376	0	0	2.41358	1.17793	0	0	0	1.02501	0	0	0	0	0	0	2.74036	1.06214	0	0	0	0	0	0	0	3.67919	1.19717	0.341669	0	0	1.2675	0	D8Up	D10sUp	no	Aatk
AB124611	1.09263	2.14525	2.56192	3.50419	1.28035	2.39156	0.678197	1.87306	0	3.31127	0	3.51114	1.20679	1.17793	1.84659	3.00949	0	3.07502	0	0	0	0	0	1.58279	1.37018	0	1.26458	0	0	0	1.93327	2.39203	0.85042	2.27414	1.41044	2.02817	0	0.527598	0.878252	0	D3Up	D10sUp	no	AB124611
Abat	12.019	13.9441	11.9556	0.876047	0	2.39156	0.678197	0	0.862071	8.83005	0	0.58519	2.41358	8.24549	0.923295	2.25711	0	1.02501	0	1.52322	1.32161	3.63456	0.598255	0.791396	4.11054	1.06214	1.26458	1.78431	0	3.74669	12.6396	1.0892	0.513423	3.13841	3.86079	1.09404	0.948276	1.67474	2.14575	1.84367	Dw	Dw	no	Abat
Abca1	9.8337	18.2346	15.3715	9.63652	21.766	30.2931	48.152	33.7151	25.0001	77.263	46.4209	63.7857	77.2346	106.013	57.2443	10.5332	31.1548	27.6752	74.7477	70.0679	44.9348	88.441	116.062	75.9741	116.465	127.456	126.458	29.441	27.993	8.74228	14.4799	20.5652	35.6224	62.4898	80.1641	23.1211	63.2501	93.4922	123.46	22.0588			no	Abca1
Abca12	0	3.21787	0	0	0	0	3.39098	1.87306	3.44828	8.83005	1.03158	2.34076	1.20679	8.24549	9.23295	0.752372	0	0	4.19931	2.28482	2.64322	8.48064	0	3.16559	4.11054	3.18641	7.58747	0	0	0	1.07262	0	2.90411	4.06746	6.22841	0.250791	3.04245	3.88208	4.96147	0	D10Up	D8Up	no	Abca12
Abca13	0	0	0	0	0	0	1.35639	0	0.862071	0	0	0	1.20679	0	0	0	0	0	0	0	0	1.81728	0	0	0	0	0	0	0	0	0	0	0.739488	0	0.402264	0	0	0.60576	0	0			no	Abca13
Abca14	0	0	0	0	0	0	4.06918	3.74612	1.72414	0	2.06315	4.68152	0	3.53378	1.84659	0.752372	0	3.07502	4.19931	0.761608	0	0.60576	0	2.37419	0	0	0	0	0	0	0	0	3.17982	2.24822	1.79346	1.2758	1.65364	0.993317	0	0	D6Up	D10sUp	no	Abca14
Abca15	0	0	0	0.876047	0	0.797186	0	0	0	0	0	0	0	0	0	0.752372	0	0	0	0	0	0	0	0	0	0	0	0	0	0	0	0.557744	0	0	0	0.250791	0	0	0	0			no	Abca15
Abca16	0	0	0	0	0	1.59437	1.35639	0	0.862071	0	1.03158	0	0	0	0	0	0	0	0.839862	0	1.32161	0	0	2.37419	0	0	0	0	0	0	0	0.531457	0.739488	0.343858	0	0	0.720491	0.791396	0	0			no	Abca16
Abca17	1.09263	0	0	5.25628	1.28035	0	0	0	1.72414	1.10376	1.03158	1.75557	1.20679	0	0.923295	0	0.916318	2.05001	1.67972	1.52322	1.32161	3.0288	0	0	0	0	0	0	0	0	0.364211	2.17888	0.574714	1.29697	0.710029	0.988777	1.50818	1.0096	0	0			no	Abca17
Abca2	3.2779	1.07262	6.83178	0.876047	0	2.39156	2.03459	0.936531	1.72414	9.93381	5.15788	5.8519	2.41358	9.42341	1.84659	0.752372	0	11.2751	0	3.04643	2.64322	5.45184	4.18779	2.37419	9.59125	2.12427	5.05831	1.78431	0	2.49779	3.72743	1.0892	1.56509	6.98119	4.5612	4.00915	1.89655	4.00461	5.59128	1.42737			no	Abca2
Abca3	19.6674	36.4692	29.035	11.3886	10.2428	10.3634	24.4151	18.7306	16.3793	15.4526	11.3473	20.4816	14.4815	23.5585	17.5426	13.5427	8.24687	17.4251	17.6371	13.7089	22.4674	15.7498	11.9651	18.9935	19.1825	9.55923	10.1166	8.02937	0	2.49779	28.3906	10.6649	19.8417	15.7605	18.5275	13.0716	17.9378	15.5695	12.9528	3.50906			no	Abca3
Abca4	0	0	0.853972	2.62814	0	0	0	0	0	2.20751	0	0	0	0	0	0	0	0	0	0	0	0	0	2.37419	1.37018	0	0	0	0	0	0.284657	0.876047	0	0.735838	0	0	0	0.791396	0.456726	0			no	Abca4
Abca5	17.4821	11.7989	26.4731	16.6449	23.0463	15.1465	22.3805	23.4133	20.6897	9.93381	24.7578	28.0891	24.1358	41.2274	31.392	14.2951	10.0795	17.4251	37.7938	28.1795	26.4322	24.2304	16.1529	13.4537	8.22108	9.55923	8.85205	0.892153	0	1.2489	18.5847	18.2793	22.1612	20.9269	32.2518	13.9332	30.8018	17.9457	8.87745	0.713683			no	Abca5
Abca6	0	0	0	0	0	0.797186	0.678197	0	0	0	0	0	1.20679	0	0	0	0	0	0.839862	0.761608	0	0	1.79477	0.791396	0	3.18641	0	0	0	0	0	0.265729	0.226066	0	0.402264	0	0.533823	0.862054	1.06214	0			no	Abca6
Abca7	1.09263	2.14525	0.853972	0.876047	5.12141	3.98593	2.71279	0.936531	3.44828	0	6.18945	2.34076	3.62037	12.9572	16.6193	3.76186	0	7.17505	2.51958	4.56965	2.64322	3.63456	5.3843	3.95698	6.8509	25.4913	8.85205	8.92153	1.74956	9.99118	1.36395	3.32779	2.36587	2.8434	11.0656	3.64564	3.24415	4.32528	13.7314	6.88742			no	Abca7
Abca8a	0	0	0	0	0	0	0.678197	3.74612	0	0	0	1.17038	0	1.17793	0	0	0	0	0	0	1.32161	0	0	0.791396	1.37018	0	0	0	0	0	0	0	1.47477	0.390127	0.392642	0	0.440537	0.263799	0.456726	0			no	Abca8a
Abca8b	1.09263	0	0.853972	2.62814	1.28035	0.797186	3.39098	3.74612	6.0345	2.20751	1.03158	4.09633	2.41358	0	4.61648	0	2.74896	0	4.19931	0.761608	2.64322	3.0288	0	3.16559	4.11054	5.31068	1.26458	2.67646	0	3.74669	0.648868	1.56856	4.39054	2.44514	2.34335	0.916318	2.53471	2.0648	3.56193	2.14105			no	Abca8b
Abca9	0	6.43575	0	0	0	0	0	0	0	2.20751	1.03158	0	0	1.17793	0	0	1.83264	0	0	0	1.32161	1.21152	0	0	2.74036	0	0	0	0	0	2.14525	0	0	1.0797	0.392642	0.610879	0.440537	0.40384	0.913453	0	Dw	Dw	no	Abca9
Abcb10	10.9263	5.36312	25.6192	22.7772	10.2428	21.524	20.3459	21.5402	23.2759	9.93381	19.5999	15.8001	20.5154	9.42341	12.0028	33.8567	9.16318	9.22506	19.3168	15.9938	17.181	16.9613	22.1355	8.70536	9.59125	10.6214	6.32289	4.46076	22.7443	9.99118	13.9695	18.1814	21.7207	15.1113	13.9806	17.415	17.4972	15.934	8.84517	12.3988			no	Abcb10
Abcb11	0	0	0	0	0	0	0.678197	0	0	0	0	0.58519	0	0	0	0	0	0	0	0	0	0	0	0	0	0	0	0	0	0	0	0	0.226066	0.195063	0	0	0	0	0	0			no	Abcb11
Abcb1a	5.46317	4.2905	11.9556	24.5293	29.4481	28.6987	30.5189	38.3978	27.5863	22.0751	31.9788	31.6002	12.0679	32.9819	20.3125	40.6281	53.1465	47.1503	29.3952	41.1268	44.9348	19.9901	20.3407	22.9505	19.1825	14.8699	20.2332	27.6567	26.2435	23.729	7.23642	27.5587	32.1676	28.5514	21.7874	46.9749	38.4856	21.0938	18.0952	25.8764			no	Abcb1a
Abcb1b	42.6127	42.905	37.5748	181.342	209.978	217.632	162.767	167.639	146.552	167.771	204.252	162.098	135.161	127.216	108.026	176.055	205.255	223.452	110.022	141.659	188.991	175.67	119.053	154.322	100.023	116.835	112.547	19.6274	57.7356	36.218	41.0308	202.984	158.986	178.04	123.467	201.587	146.89	149.682	109.802	37.8603			no	Abcb1b
Abcb4	0	1.07262	0.853972	0	0	0	0	0	0	0	0	0	0	0	0	0	0	1.02501	0	0.761608	0	0	0	0	0	0	0	0	0	0	0.642199	0	0	0	0	0.341669	0.253869	0	0	0			no	Abcb4
Abcb5	0	0	0	0	1.28035	0.797186	0	1.87306	0	1.10376	6.18945	0	0	1.17793	1.84659	0	0	1.02501	0	0	2.64322	10.2979	4.18779	0.791396	8.22108	6.37282	6.32289	0	0	0	0	0.692513	0.624354	2.43107	1.00817	0.341669	0.881075	5.09237	6.97226	0	D10sUp	D10Up	no	Abcb5
Abcb6	7.64843	3.21787	5.9778	13.1407	16.6446	12.755	16.2767	15.921	12.9311	25.3864	19.5999	23.4076	22.929	17.6689	12.9261	18.8093	14.6611	10.2501	17.6371	11.4241	14.5377	12.1152	16.7512	11.8709	13.7018	11.6835	13.9104	3.56861	8.74782	4.99559	5.6147	14.1801	15.0429	22.798	17.8414	14.5735	14.533	13.5791	13.0985	5.77067			no	Abcb6
Abcb7	8.74107	18.2346	12.8096	46.4305	60.1765	46.2368	58.3249	69.3033	43.1035	49.6691	39.1999	51.4967	50.6852	49.4729	42.4716	38.3709	44.8996	36.9002	94.0645	57.1206	59.4725	40.5859	61.0221	72.8085	54.8072	65.8524	79.6684	27.6567	38.4904	62.4449	13.2618	50.9479	56.9106	46.7885	47.5432	40.0569	70.2192	58.1388	66.776	42.864			no	Abcb7
Abcb8	15.2969	8.581	5.12383	6.13233	7.68211	3.18874	17.6331	13.1114	15.5173	15.4526	14.4421	18.7261	33.7901	24.7365	12.0028	18.0569	11.9121	14.3501	7.55875	8.37768	17.181	13.9325	11.3669	20.5763	19.1825	16.9942	11.3812	6.24507	6.99825	2.49779	9.66723	5.66773	15.4206	16.2069	23.5098	14.7731	11.0391	15.2919	15.8526	5.24704			no	Abcb8
Abcb9	1.09263	0	0	0	0	0	0	0	0	0	1.03158	0.58519	0	0	0	0	0	1.02501	0.839862	0	0	0	0	0	1.37018	0	1.26458	0	0	0	0.364211	0	0	0.538922	0	0.341669	0.279954	0	0.878252	0			no	Abcb9
Abcc1	64.4654	72.9385	104.185	94.6131	104.989	72.5439	90.8784	99.2723	105.173	98.2343	64.9892	69.0524	74.821	104.835	81.25	63.9516	65.9749	86.1006	125.979	99.7706	84.5832	99.3447	101.703	94.9676	73.9897	99.8408	103.695	14.2744	10.4974	21.2313	80.5295	90.7153	98.4411	77.4253	86.9688	72.009	103.444	98.6719	92.5086	15.3344			no	Abcc1
Abcc10	0	0	0	1.75209	1.28035	1.59437	1.35639	0.936531	1.72414	2.20751	1.03158	2.92595	4.82716	2.35585	0.923295	1.50474	2.74896	0	1.67972	3.04643	1.32161	1.81728	1.19651	0	1.37018	0	0	0	0	0	0	1.54227	1.33902	2.05501	2.7021	1.4179	2.01592	1.0046	0.456726	0			no	Abcc10
Abcc12	0	0	0	0	0	0	0	0	0	0	3.09473	0	0	0	0	0	0	0	0	0	0	0.60576	0	0	0	0	0	0	0	0	0	0	0	1.03158	0	0	0	0.20192	0	0			no	Abcc12
Abcc2	0	0	0	0	0	0	0	0	0	0	0	0	0	0	0	0	0	0	0	0	0	0	0	0	0	0	0	0	0	2.49779	0	0	0	0	0	0	0	0	0	0.832598			no	Abcc2
Abcc3	3.2779	3.21787	2.56192	0	0	0.797186	1.35639	0	0	0	0	1.17038	1.20679	2.35585	1.84659	0	0.916318	2.05001	0.839862	0	0	1.81728	0	1.58279	1.37018	0	1.26458	0	0	1.2489	3.01923	0.265729	0.452131	0.390127	1.80308	0.988777	0.279954	1.13336	0.878252	0.416299	Dw	Dw	no	Abcc3
Abcc4	6.5558	4.2905	5.9778	63.9515	53.7748	51.0199	81.3836	63.6841	69.8277	47.4615	26.821	39.7929	19.3087	25.9144	57.2443	47.3994	65.0586	76.8755	96.5841	63.975	64.759	47.8551	80.7645	41.1526	57.5475	57.3554	39.2019	66.0193	92.7269	79.9294	5.60803	56.2487	71.6318	38.0251	34.1558	63.1112	75.106	56.5907	51.3683	79.5585			no	Abcc4
Abcc5	28.4085	38.6145	20.4953	25.4054	19.2053	30.2931	28.4843	19.6672	28.4483	30.9052	35.0736	52.6671	38.6173	36.5157	42.4716	21.8188	20.159	30.7502	32.7546	22.8482	15.8593	14.5382	36.4936	37.1956	30.1439	31.8641	35.4082	62.4507	48.9878	78.6805	29.1728	24.9679	25.5333	39.5486	39.2015	24.2427	23.8207	29.4092	32.4721	63.373			no	Abcc5
Abcc6	0	0	0	0	0	0	0	0	0	1.10376	0	0	0	0	0	0	0.916318	0	0	0	0	0	0	0	0	0	0	0	0	0	0	0	0	0.367919	0	0.305439	0	0	0	0			no	Abcc6
Abcc8	0	0	0	0	2.5607	0	6.10377	2.80959	9.48278	4.41503	2.06315	5.8519	9.65433	4.71171	11.0795	0	0	0	3.35945	2.28482	0	7.87488	3.58953	6.33117	5.48072	9.55923	5.05831	0	0	0	0	0.853568	6.13205	4.11003	8.48186	0	1.88142	5.93186	6.69942	0	D10Up	D8Up	no	Abcc8
Abcc9	0	0	0.853972	0	0	0	0	0	0	0	2.06315	0	0	0	0	0	0	0	0	0	0	0	0	0	0	0	0	0	0	0	0.284657	0	0	0.687717	0	0	0	0	0	0			no	Abcc9
Abcd1	8.74107	7.50837	5.9778	2.62814	0	0.797186	0	0	1.72414	0	0	1.17038	0	0	0.923295	0.752372	2.74896	5.12503	0	0	0	3.0288	1.19651	3.16559	1.37018	1.06214	1.26458	2.67646	0	2.49779	7.40908	1.14178	0.574714	0.390127	0.307765	2.87545	0	2.46363	1.2323	1.72475	Dw	Dw	no	Abcd1
Abcd2	2.18527	0	0	0.876047	1.28035	0	0.678197	0	0	0	0	0.58519	4.82716	0	0	0	0	0	0	0	0	0.60576	0	1.58279	0	0	0	0	1.74956	0	0.728422	0.7188	0.226066	0.195063	1.60905	0	0	0.729518	0	0.583188			no	Abcd2
Abcd3	40.4274	53.6312	46.9685	53.4389	43.532	47.034	59.0031	48.6996	50.8622	37.5277	45.3893	56.1782	65.1667	67.1418	45.2415	45.1423	71.4728	63.5504	66.3491	54.8357	46.2564	59.3645	76.5767	44.3182	54.8072	69.0388	59.4352	44.6076	50.7373	57.4493	47.009	48.0016	52.855	46.3651	59.1833	60.0552	55.8137	60.0865	61.0937	50.9314			no	Abcd3
Abcd4	8.74107	6.43575	11.9556	1.75209	12.8035	4.78311	6.78197	5.61919	0.862071	8.83005	7.22103	5.8519	1.20679	7.06756	8.30966	10.5332	6.41423	6.15004	8.39862	6.85447	3.96484	4.24032	4.18779	7.91396	5.48072	4.24854	5.05831	13.3823	5.24869	17.4846	9.04414	6.44624	4.42108	7.30099	5.528	7.69916	6.40597	5.44736	4.92919	12.0385			no	Abcd4
Abce1	160.617	200.581	222.033	323.261	279.117	371.489	257.037	251.927	294.828	268.213	229.01	221.787	234.117	232.052	216.051	346.091	306.05	344.402	347.703	276.464	237.89	261.083	260.241	233.462	264.445	221.986	261.768	297.087	297.426	303.482	194.41	324.622	267.931	239.67	227.407	332.181	287.352	251.595	249.4	299.332			no	Abce1
Abcf1	72.1138	64.3575	64.0479	189.226	169.006	179.367	185.826	152.655	187.069	156.733	187.747	143.957	121.886	134.284	129.261	189.598	182.347	221.401	181.41	158.414	240.533	113.883	103.498	140.869	113.725	105.151	106.225	122.225	199.45	113.65	66.8397	179.2	175.183	162.812	128.477	197.782	193.453	119.417	108.367	145.108			no	Abcf1
Abcf2	103.8	105.117	77.7114	166.449	220.221	160.234	100.373	101.145	122.414	72.8479	122.757	93.6304	106.198	110.725	91.4062	172.293	188.762	223.452	102.463	108.148	137.448	99.3447	92.1313	121.875	97.2827	92.4058	98.6371	122.225	106.723	211.064	95.5429	182.301	107.978	96.4119	102.776	194.835	116.02	104.45	96.1086	146.671			no	Abcf2
Abcf3	72.1138	77.229	40.1367	47.3066	51.2141	44.6424	27.1279	17.7941	35.3449	28.6977	35.0736	18.7261	26.5494	27.0923	39.7017	43.6376	61.3933	49.2003	21.8364	28.9411	35.6835	27.2592	37.0918	23.7419	24.6632	25.4913	25.2916	16.9509	8.74782	54.9515	63.1598	47.721	26.7556	27.4991	31.1145	51.4104	28.8203	29.3643	25.1487	26.8834			no	Abcf3
Abcg1	1.09263	5.36312	0	0	0	0	0.678197	1.87306	0	3.31127	0	1.17038	3.62037	1.17793	0.923295	0	0.916318	1.02501	2.51958	0	0	1.81728	0	0	1.37018	0	0	2.67646	12.2469	2.49779	2.15192	0	0.85042	1.49388	1.9072	0.647108	0.839862	0.60576	0.456726	5.80707	Up	Up	no	Abcg1
Abcg2	128.931	121.207	137.489	25.4054	43.532	38.2649	18.3113	24.3498	17.2414	20.9714	14.4421	32.1854	19.3087	43.5833	35.0852	39.1233	33.9038	47.1503	24.356	21.325	22.4674	33.9226	10.1703	15.8279	6.8509	7.43495	12.6458	108.843	34.9913	93.6673	129.209	35.7341	19.9675	22.533	32.6591	40.0591	22.7161	19.9736	8.97721	79.1671			no	Abcg2
Abcg3	0	0	0	0	0	0	0	0	0	0	0	0	0	1.17793	0	0	0	0	0	0	0	0	0	0	0	0	0	0	0	1.2489	0	0	0	0	0.392642	0	0	0	0	0.416299			no	Abcg3
Abcg4	0	0	0	0	2.5607	0	0	0	0	1.10376	0	0	0	0	0.923295	0	0	0	0	0	0	0	0	0	0	0	0	0	0	0	0	0.853568	0	0.367919	0.307765	0	0	0	0	0			no	Abcg4
Abhd1	38.2422	30.0335	28.1811	14.0168	15.3642	23.9156	9.49476	16.8576	5.17243	14.3488	12.3789	9.94823	26.5494	18.8468	18.4659	30.8472	42.1506	25.6252	6.71889	12.1857	9.25128	15.7498	9.57209	11.8709	4.11054	18.0563	12.6458	21.4117	1.74956	31.2224	32.1522	17.7655	10.5082	12.2253	21.2874	32.8744	9.3853	12.3976	11.6042	18.1279			no	Abhd1
Abhd10	8.74107	11.7989	12.8096	21.0251	6.40176	27.1043	16.9549	12.1749	19.8276	16.5564	12.3789	8.19266	12.0679	23.5585	10.1562	7.52372	9.16318	5.12503	15.1175	8.37768	14.5377	10.9037	16.1529	19.7849	9.59125	19.1185	22.7624	23.196	36.7408	7.49338	11.1165	18.1771	16.3192	12.376	15.2609	7.27064	12.6776	15.6138	17.1574	22.4767			no	Abhd10
Abhd11	46.9832	56.8491	33.3049	178.714	163.885	165.017	173.618	184.497	169.828	160.045	189.81	134.594	152.056	136.639	109.872	221.95	153.025	216.276	155.374	172.885	150.664	154.469	133.411	158.279	171.272	168.88	121.399	85.6467	52.4869	78.6805	45.7124	169.205	175.981	161.483	132.856	197.084	159.641	148.72	153.851	72.2714			no	Abhd11
Abhd12	18.5748	11.7989	30.743	8.76047	2.5607	3.98593	3.39098	5.61919	2.58621	19.8676	9.28418	11.1186	6.03395	11.7793	8.30966	3.76186	0	3.07502	4.19931	4.56965	3.96484	2.42304	6.58081	7.91396	15.072	8.49709	8.85205	6.24507	3.49913	6.24449	20.3722	5.10237	3.86546	13.4235	8.70763	2.27896	4.2446	5.63927	10.807	5.32956			no	Abhd12
Abhd12b	0	0	0	0	0	0	0	0	0	0	0	0.58519	0	0	0	0	0	0	0	0	0	0	0	0	0	0	0	0	0	0	0	0	0	0.195063	0	0	0	0	0	0			no	Abhd12b
Abhd13	22.9453	36.4692	46.1145	27.1575	30.7284	28.6987	36.6226	30.9055	21.5518	29.8014	23.7262	27.5039	43.4445	50.6508	41.5483	25.5806	12.8285	11.2751	22.6763	31.9875	27.7539	37.5571	41.2796	15.8279	21.9229	35.0505	37.9373	15.1666	20.9948	22.4802	35.1763	28.8615	29.6933	27.0105	45.2145	16.5614	27.4725	31.5549	31.6369	19.5472			no	Abhd13
Abhd14a	80.8549	87.9552	53.8002	174.333	157.483	139.508	123.432	114.257	100.862	101.546	106.252	66.1264	53.0988	40.0495	79.4034	119.627	147.527	119.926	98.2638	130.997	103.086	75.72	67.0046	83.888	64.3984	55.2311	32.879	96.3525	15.7461	51.2048	74.2034	157.108	112.85	91.3081	57.5172	129.027	110.782	75.5376	50.8362	54.4345			no	Abhd14a
Abhd14b	7.64843	6.43575	2.56192	78.8443	120.353	86.0961	57.6467	40.2708	57.7588	33.1127	37.1367	42.7189	32.5834	28.2702	26.7756	71.4753	104.46	89.1756	26.8756	42.65	30.3971	39.9802	32.904	29.2817	30.1439	23.367	16.4395	6.24507	0	13.7379	5.5487	95.0978	51.8921	37.6561	29.2097	88.3704	33.3076	34.0553	23.3168	6.66098			no	Abhd14b
Abhd15	2.18527	0	0	0	0	0	1.35639	0.936531	0	2.20751	3.09473	0	3.62037	0	0	0	0	0	0	0	0	0.60576	1.19651	0	0	0	5.05831	0	0	0	0.728422	0	0.764308	1.76741	1.20679	0	0	0.600757	1.6861	0			no	Abhd15
Abhd16a	25.1306	19.3072	19.6414	11.3886	8.96246	6.37749	27.8061	26.2229	22.4138	30.9052	19.5999	27.5039	33.7901	17.6689	20.3125	17.3045	20.159	22.5502	15.1175	23.6098	15.8593	39.3744	44.8692	22.9505	39.7352	49.9204	35.4082	12.4901	6.99825	9.99118	21.3597	8.90952	25.4809	26.003	23.9238	20.0046	18.1956	35.7314	41.6879	9.82652			no	Abhd16a
Abhd16b	0	1.07262	0	0	0	0	0	0	0	0	0	0	0	0	0	0	0	0	0	0	0	0	0	0.791396	0	0	0	0	0	0	0.357541	0	0	0	0	0	0	0.263799	0	0			no	Abhd16b
Abhd17a	20.76	36.4692	66.6098	35.9179	35.8499	26.3071	48.152	36.5247	39.6553	49.6691	38.1683	50.3263	28.963	36.5157	40.625	30.8472	29.3222	19.4751	39.4735	43.4116	46.2564	23.6246	22.1355	35.6128	47.9563	43.5476	41.7311	24.9803	24.4939	14.9868	41.2797	32.6916	41.444	46.0546	35.3679	26.5482	43.0472	27.1243	44.4116	21.487			no	Abhd17a
Abhd17b	21.8527	19.3072	30.743	22.7772	14.0839	25.5099	46.7956	42.1439	23.2759	46.3578	36.1051	43.304	47.0648	18.8468	44.3182	21.8188	21.9916	19.4751	41.9931	42.65	22.4674	54.5184	33.5023	26.1161	58.9177	81.7845	69.5518	17.8431	41.9895	11.2401	23.9676	20.7903	37.4051	41.9223	36.7433	21.0952	35.7035	38.0456	70.0847	23.6909			no	Abhd17b
Abhd17c	17.4821	20.3799	35.0128	85.8526	53.7748	94.8651	118.684	122.686	86.2071	103.753	84.5892	107.675	98.9569	81.2769	80.3267	91.7893	82.4687	84.0506	108.342	113.48	70.0454	110.854	157.341	80.7224	82.2108	86.033	104.96	34.794	38.4904	52.4537	24.2916	78.1642	109.192	98.6724	86.8535	86.1028	97.289	116.306	91.0679	41.9127			no	Abhd17c
Abhd2	9.8337	4.2905	8.53972	22.7772	19.2053	22.3212	12.8857	8.42878	11.2069	9.93381	9.28418	9.94823	7.24075	8.24549	3.69318	25.5806	34.8201	10.2501	6.71889	9.13929	6.60806	5.45184	3.58953	7.12257	6.8509	4.24854	5.05831	0	0	0	7.55464	21.4346	10.8405	9.72207	6.39314	23.5503	7.48875	5.38798	5.38592	0			no	Abhd2
Abhd3	1.09263	0	0	2.62814	0	0	0	0	0	0	3.09473	1.75557	0	1.17793	0.923295	0.752372	0	2.05001	0	0.761608	0	0	0	0	0	0	2.52916	0.892153	3.49913	2.49779	0.364211	0.876047	0	1.61676	0.700407	0.934128	0.253869	0	0.843052	2.29636	Up	Up	no	Abhd3
Abhd4	241.472	263.866	164.817	91.1089	119.073	104.431	46.7956	43.0804	47.4139	29.8014	77.3681	40.9633	41.0309	76.5652	74.7869	87.2751	140.197	76.8755	28.5553	48.7429	25.1106	39.9802	35.8953	50.6494	49.3265	31.8641	54.3769	52.637	20.9948	51.2048	223.385	104.871	45.7633	49.3776	64.1277	101.449	34.1363	42.175	45.1891	41.6122			no	Abhd4
Abhd5	45.8906	63.2848	59.778	189.226	176.689	177.772	176.331	187.306	200	178.809	164.02	150.394	111.025	104.835	152.344	145.208	177.766	134.276	141.097	140.897	158.593	144.777	162.127	157.488	130.167	104.089	149.22	7.13722	3.49913	7.49338	56.3178	181.229	187.879	164.408	122.735	152.416	146.863	154.797	127.826	6.04324			no	Abhd5
Abhd6	32.779	32.1787	23.9112	42.0503	49.9337	32.6846	30.5189	33.7151	27.5863	36.424	47.4525	35.6966	49.4784	48.295	45.2415	35.3615	41.2343	43.0503	32.7546	44.1732	26.4322	41.7975	59.8255	65.6859	64.3984	47.7961	65.7581	20.5195	5.24869	18.7335	29.623	41.5562	30.6068	39.8577	47.6716	39.882	34.4534	55.7696	59.3175	14.8339			no	Abhd6
Abhd8	0	8.581	2.56192	0	0	0	0	0	1.72414	1.10376	1.03158	1.75557	0	3.53378	0.923295	0.752372	2.74896	0	0.839862	0.761608	0	0.60576	4.18779	1.58279	2.74036	0	0	0.892153	1.74956	0	3.7143	0	0.574714	1.29697	1.48569	1.16711	0.533823	2.12545	0.913453	0.880572			no	Abhd8
Abi1	131.116	150.167	151.153	151.556	186.931	117.983	166.158	187.306	157.759	172.186	192.905	179.068	154.469	186.112	154.19	160.255	159.439	145.551	200.727	145.467	132.161	210.199	142.385	163.819	182.234	155.072	206.126	58.8821	85.7286	48.707	144.145	152.157	170.408	181.386	164.924	155.082	159.452	172.134	181.144	64.4392			no	Abi1
Abi2	38.2422	43.9776	27.3271	15.7689	12.8035	16.7409	16.2767	8.42878	13.7931	8.83005	13.4105	13.4594	16.8951	14.1351	18.4659	9.02846	17.41	9.22506	8.39862	7.61608	19.8242	13.3267	13.1616	12.6623	17.8123	8.49709	22.7624	73.1565	104.974	47.4581	36.5156	15.1044	12.8329	11.9	16.4987	11.8879	11.9463	13.0502	16.3573	75.1961			no	Abi2
Abi3	0	0	0	0	0	0	0	0	0	0	0	0	1.20679	0	0	0	0	0	0	0	0	0	0	0	0	0	0	0	1.74956	0	0	0	0	0	0.402264	0	0	0	0	0.583188			no	Abi3
Abi3bp	7.64843	3.21787	2.56192	0.876047	2.5607	1.59437	3.39098	2.80959	0.862071	1.10376	1.03158	2.92595	2.41358	4.71171	10.1562	0.752372	0	0	4.19931	1.52322	0	10.9037	8.37558	11.0795	6.8509	13.8078	8.85205	0	0	0	4.47607	1.67704	2.35422	1.68709	5.76051	0.250791	1.90751	10.1196	9.8369	0	D10sUp	D8Up	no	Abi3bp
Abl1	34.9643	34.324	48.6764	6.13233	2.5607	9.56623	7.46017	6.55572	6.0345	13.2451	9.28418	9.94823	16.8951	4.71171	13.8494	6.77134	11.9121	14.3501	4.19931	3.04643	6.60806	5.45184	7.17906	7.91396	9.59125	20.1806	15.1749	19.6274	20.9948	17.4846	39.3215	6.08642	6.68346	10.8258	11.8187	11.0112	4.61793	6.84829	14.9823	19.3689			no	Abl1
Abl2	31.6864	54.7038	69.1717	84.9766	40.9713	56.6002	65.7851	80.5417	50.0001	73.9517	62.9261	57.9338	66.3735	73.0315	64.6307	48.9042	40.318	50.2253	80.6267	86.8233	60.7941	80.5661	61.6203	65.6859	30.1439	41.4233	72.0809	31.2253	69.9825	53.7026	51.854	60.8493	65.4423	64.9372	68.0119	46.4825	76.0814	69.2908	47.8827	51.6368			no	Abl2
Ablim1	14.2042	10.7262	12.8096	14.0168	17.9249	8.76904	61.7159	57.1284	61.207	110.376	85.6207	85.4377	66.3735	120.149	61.8608	20.314	20.159	19.4751	75.5875	51.0277	93.8344	88.441	124.437	89.4278	157.571	113.649	161.866	0	1.74956	0	12.58	13.5702	60.0171	93.8114	82.7943	19.9827	73.4832	100.769	144.362	0.583188			no	Ablim1
Ablim2	0	0	0	0	0	0	0	0.936531	0.862071	4.41503	3.09473	0	2.41358	0	4.61648	0	0	0	0	0.761608	1.32161	1.81728	0.598255	0	2.74036	3.18641	0	0	0	0	0	0	0.599534	2.50325	2.34335	0	0.694407	0.805179	1.97559	0	D10Up	D10sUp	no	Ablim2
Ablim3	1.09263	0	0	0	1.28035	0	0.678197	0	0	0	0	0	0	1.17793	0.923295	3.76186	0	5.12503	0	0	0	0	2.39302	0	0	0	0	0	0	0	0.364211	0.426784	0.226066	0	0.700407	2.9623	0	0.797674	0	0	D10sUp	D3Up	no	Ablim3
Abo	0	0	0	0	0	0	0	0	0.862071	0	0	0.58519	0	3.53378	2.76989	0	0	0	0	0	1.32161	0	0	0	1.37018	1.06214	0	0.892153	0	0	0	0	0.287357	0.195063	2.10122	0	0.440537	0	0.810772	0.297384	D10Up	D10sUp	no	Abo
Abr	19.6674	11.7989	19.6414	12.2647	12.8035	11.9578	18.9895	8.42878	4.31035	17.6601	12.3789	20.4816	10.8611	10.6013	24.0057	10.5332	10.0795	18.4501	4.19931	16.7554	5.28645	16.9613	23.9302	21.3677	20.5527	25.4913	18.9687	12.4901	43.7391	21.2313	17.0359	12.342	10.5762	16.8402	15.156	13.0209	8.74704	20.7531	21.6709	25.8202			no	Abr
Abra	0	0	0	0	0	0.797186	0	0	0	0	0	0	0	0	0	0	0	0	0	0	0	0	0	0	0	0	0	0	0	0	0	0.265729	0	0	0	0	0	0	0	0			no	Abra
Abracl	1221.56	967.507	584.971	692.077	574.878	854.583	558.156	458.9	581.036	409.494	437.388	422.507	398.241	289.77	251.136	704.972	821.938	631.404	426.65	673.261	561.685	517.319	463.648	389.367	217.858	211.365	170.718	99.0289	227.443	87.4228	924.681	707.18	532.697	423.13	313.049	719.438	553.865	456.778	199.981	137.965			no	Abracl
Abt1	37.1495	35.3966	22.2033	85.8526	83.2229	70.9495	43.4046	57.1284	65.5174	55.1878	50.5472	38.0373	50.6852	51.8288	50.7812	77.4943	107.209	61.5004	52.0714	47.2197	47.578	46.6435	28.7163	58.5633	67.1388	46.734	59.4352	62.4507	40.24	73.6849	31.5831	80.0084	55.3501	47.9241	51.0984	82.068	48.9564	44.641	57.7693	58.7919			no	Abt1
Abtb1	3.2779	9.65362	0.853972	4.38024	2.5607	6.37749	6.10377	4.68266	7.75864	2.20751	6.18945	7.60747	6.03395	4.71171	2.76989	6.01897	2.74896	0	1.67972	3.04643	5.28645	1.81728	0.598255	4.74838	13.7018	13.8078	5.05831	9.81368	3.49913	19.9824	4.59516	4.43948	6.18169	5.33481	4.50518	2.92264	3.33753	2.38797	10.856	11.0984			no	Abtb1
Abtb2	15.2969	4.2905	10.2477	7.88443	7.68211	8.76904	10.8512	20.6037	6.89657	12.1413	6.18945	6.43709	3.62037	17.6689	14.7727	8.27609	10.0795	9.22506	11.7581	4.56965	13.2161	19.9901	6.58081	8.70536	6.8509	9.55923	6.32289	0	0	2.49779	9.94501	8.11186	12.7838	8.25595	12.0207	9.19355	9.84794	11.7588	7.57767	0.832598			no	Abtb2
Acaa1a	9.8337	18.2346	6.83178	6.13233	2.5607	5.5803	8.13836	8.42878	9.48278	6.62254	14.4421	16.9705	3.62037	5.88963	14.7727	3.76186	5.49791	10.2501	9.23848	5.33125	7.92967	5.45184	16.1529	5.53977	32.8843	10.6214	17.7041	10.7058	27.993	4.99559	11.6334	4.75778	8.68331	12.6784	8.09424	6.50328	7.4998	9.04817	20.4033	14.5648			no	Acaa1a
Acaa1b	3.2779	8.581	12.8096	7.88443	1.28035	9.56623	6.78197	9.36531	9.48278	7.7263	12.3789	6.43709	3.62037	10.6013	9.23295	4.51423	3.66527	5.12503	5.87903	8.37768	5.28645	3.63456	2.99128	6.33117	6.8509	10.6214	11.3812	9.81368	6.99825	17.4846	8.22282	6.24367	8.54335	8.84743	7.81822	4.43485	6.51439	4.319	9.61782	11.4322			no	Acaa1b
Acaa2	99.4296	150.167	105.893	142.796	139.558	89.2848	109.19	86.1609	91.3795	65.1216	79.4313	65.5413	53.0988	34.1599	48.9346	92.5417	134.699	141.451	68.0288	105.102	138.769	72.6912	73.5854	92.5934	60.2879	54.1689	65.7581	39.2547	29.7426	27.4757	118.497	123.88	95.5767	70.0314	45.3978	122.897	103.967	79.6233	60.0716	32.1577			no	Acaa2
Acaca	14.2042	15.0167	10.2477	33.2898	19.2053	27.9015	29.8407	25.2863	36.207	32.0089	18.5684	20.4816	25.3426	21.2027	15.696	30.8472	19.2427	36.9002	16.7972	19.8018	19.8242	23.6246	34.6988	30.8645	26.0334	24.4291	26.5561	32.1175	12.2469	14.9868	13.1562	26.7989	30.4447	23.6863	20.7471	28.9967	18.8077	29.7293	25.6729	19.7837			no	Acaca
Acacb	0	0	1.70794	0.876047	0	1.59437	0.678197	2.80959	0	3.31127	1.03158	0	3.62037	1.17793	0.923295	3.00949	3.66527	1.02501	2.51958	3.04643	0	0.60576	0	2.37419	5.48072	1.06214	1.26458	8.02937	1.74956	14.9868	0.569315	0.823473	1.1626	1.44762	1.9072	2.56659	1.85534	0.993317	2.60248	8.25524	Up	Up	no	Acacb
Acad10	0	7.50837	0	0	1.28035	0	0	0	0	2.20751	1.03158	0.58519	0	3.53378	0.923295	0.752372	0	1.02501	0.839862	0	0	0	0	1.58279	0	2.12427	2.52916	2.67646	0	0	2.50279	0.426784	0	1.27476	1.48569	0.592459	0.279954	0.527598	1.55114	0.892153			no	Acad10
Acad11	26.2232	9.65362	15.3715	2.62814	7.68211	10.3634	7.46017	7.49225	9.48278	4.41503	10.3158	7.60747	14.4815	9.42341	11.0795	4.51423	2.74896	6.15004	10.0783	9.9009	13.2161	3.63456	8.37558	18.2021	13.7018	13.8078	15.1749	13.3823	0	18.7335	17.0828	6.89122	8.14507	7.44608	11.6615	4.47108	11.0651	10.0708	14.2282	10.7052			no	Acad11
Acad12	0	0	2.56192	4.38024	1.28035	0.797186	0.678197	0.936531	2.58621	0	0	1.17038	1.20679	0	0.923295	0	0.916318	0	0	0.761608	0	1.81728	0.598255	0	2.74036	1.06214	1.26458	1.78431	0	1.2489	0.853972	2.15259	1.40031	0.390127	0.710029	0.305439	0.253869	0.805179	1.68902	1.01107			no	Acad12
Acad8	39.3348	53.6312	31.597	42.0503	61.4569	41.4537	49.5084	44.017	56.8967	22.0751	58.7998	42.1337	47.0648	34.1599	43.3949	45.1423	45.8159	56.3754	46.1924	57.8822	34.3619	35.1341	53.2447	30.8645	36.9948	39.299	45.5248	38.3626	12.2469	44.9603	41.521	48.3203	50.1407	41.0029	41.5399	49.1112	46.1455	39.7478	40.6062	31.8566			no	Acad8
Acad9	29.5011	30.0335	29.889	57.8191	44.8123	52.6143	74.6017	63.6841	65.5174	34.2165	60.8629	45.0596	36.2037	41.2274	49.8579	63.1992	72.3892	65.6004	55.4309	49.5045	55.5077	60.576	49.6552	40.3612	47.9563	36.1126	42.9957	24.0881	19.2452	38.7158	29.8079	51.7486	67.9344	46.713	42.4297	67.0629	53.481	50.1975	42.3549	27.3497			no	Acad9
Acadl	71.0212	76.1563	108.454	44.6784	53.7748	35.0762	63.0723	55.2553	71.5519	58.4991	47.4525	50.3263	67.5803	53.0067	44.3182	54.9231	54.0628	64.5754	43.6728	70.8295	103.086	39.3744	54.4412	51.4408	24.6632	32.9262	40.4665	19.6274	13.9965	21.2313	85.2106	44.5098	63.2932	52.0926	54.9684	57.8538	72.5293	48.4188	32.6853	18.285			no	Acadl
Acadm	120.19	138.369	93.0829	103.374	110.11	101.243	140.387	103.955	148.276	103.753	190.841	129.912	138.781	133.106	164.347	88.7798	121.87	74.8255	113.381	138.613	163.88	78.1431	68.7994	120.292	142.499	125.332	134.045	252.479	244.939	297.238	117.214	104.909	130.873	141.502	145.411	95.1586	138.625	89.0782	133.959	264.885			no	Acadm
Acads	2.18527	4.2905	4.26986	0.876047	5.12141	5.5803	3.39098	0.936531	1.72414	2.20751	4.1263	4.09633	3.62037	1.17793	0.923295	8.27609	5.49791	3.07502	2.51958	6.09286	1.32161	2.42304	1.79477	7.12257	4.11054	3.18641	0	0.892153	0	7.49338	3.58187	3.85925	2.01722	3.47671	1.9072	5.61634	3.31135	3.78012	2.43232	2.79518			no	Acads
Acadsb	87.4107	67.5753	78.5654	39.4221	47.373	33.4818	25.0933	15.921	31.0346	25.3864	23.7262	33.3558	20.5154	24.7365	32.3153	40.6281	35.7364	31.7752	17.6371	25.8947	15.8593	15.7498	26.9215	23.7419	28.7738	19.1185	25.2916	40.1469	20.9948	18.7335	77.8505	40.0923	24.0163	27.4895	25.8557	36.0466	19.797	22.1377	24.3946	26.625			no	Acadsb
Acadvl	123.468	123.352	127.242	23.6533	78.1015	34.279	23.0587	21.5402	28.4483	26.4902	26.821	38.0373	49.4784	43.5833	24.929	69.9706	73.3055	52.2754	21.8364	19.8018	40.97	20.5958	23.332	18.2021	34.2545	15.932	21.4978	6.24507	15.7461	22.4802	124.687	45.3446	24.3491	30.4495	39.3302	65.1838	27.5361	20.71	23.8948	14.8238			no	Acadvl
Acan	1.09263	3.21787	0	0	2.5607	0.797186	0.678197	1.87306	0	1.10376	6.18945	1.17038	0	0	0.923295	2.25711	0	5.12503	0.839862	3.04643	1.32161	0	0	0.791396	0	0	1.26458	0	0	0	1.43684	1.1193	0.85042	2.8212	0.307765	2.46072	1.73597	0.263799	0.421526	0			no	Acan
Acap1	0	0	0	0	0	0.797186	0	0	0	0	1.03158	0	0	0	0.923295	0	0	0	0	0	0	0	0	0	0	1.06214	0	0	1.74956	0	0	0.265729	0	0.343858	0.307765	0	0	0	0.354045	0.583188			no	Acap1
Acap2	39.3348	61.1396	51.2383	66.5796	53.7748	44.6424	89.522	79.6051	56.0346	69.5367	69.1155	94.8007	57.926	78.9211	82.1733	49.6565	61.3933	25.6252	104.143	99.009	66.0806	66.6336	76.5767	60.1461	94.5424	88.1573	87.2559	40.1469	41.9895	18.7335	50.5709	54.9989	75.0539	77.8177	73.0068	45.5583	89.7441	67.7855	89.9852	33.6233			no	Acap2
Acap3	2.18527	15.0167	14.5175	23.6533	26.8874	19.9296	25.0933	28.0959	26.7242	34.2165	20.6315	41.5485	9.65433	22.3806	23.0824	29.3425	20.159	23.5752	29.3952	22.8482	19.8242	22.4131	19.1442	19.7849	13.7018	12.7456	18.9687	0.892153	5.24869	8.74228	10.5732	23.4901	26.6378	32.1321	18.3724	24.3589	24.0225	20.4474	15.1387	4.96104			no	Acap3
Acat1	145.32	152.313	124.68	296.98	321.368	319.672	320.109	308.119	346.553	273.732	288.841	190.772	213.602	129.572	96.946	246.778	284.975	268.552	250.279	309.213	342.297	194.449	171.101	218.425	146.609	138.078	108.754	44.6076	29.7426	46.2092	140.771	312.673	324.927	251.115	146.707	266.768	300.596	194.658	131.147	40.1865			no	Acat1
Acat2	111.449	79.3742	76.8575	40.2982	53.7748	31.8874	62.3941	54.3188	67.2415	40.839	54.6735	45.0596	78.4414	53.0067	57.2443	52.666	59.5607	54.3254	48.712	80.7304	77.9751	67.8451	91.5331	43.5268	67.1388	53.1068	55.6414	67.8036	71.7321	98.6629	89.2268	41.9868	61.3182	46.8574	62.8975	55.5174	69.1392	67.635	58.629	79.3995			no	Acat2
Acat3	1.09263	0	0	0	0	0	0	0.936531	2.58621	0	0	0	0	0	0.923295	0	0	0	0	0	0	0	0	0	0	1.06214	0	0	1.74956	0	0.364211	0	1.17425	0	0.307765	0	0	0	0.354045	0.583188			no	Acat3
Acbd3	84.1328	74.0111	101.623	41.1742	35.8499	43.048	49.5084	56.1919	46.5518	58.4991	55.7051	71.3932	44.6513	56.5405	53.5511	44.3899	28.4059	45.1003	52.0714	50.2661	51.5429	79.3546	92.7296	38.7784	41.1054	64.7903	50.5831	15.1666	24.4939	33.7202	86.5888	40.024	50.7507	61.8658	51.581	39.2987	51.2935	70.2875	52.1596	24.4602			no	Acbd3
Acbd4	4.37053	1.07262	5.9778	3.50419	2.5607	2.39156	3.39098	6.55572	2.58621	5.51878	4.1263	7.60747	6.03395	3.53378	13.8494	3.76186	5.49791	4.10003	6.71889	0	6.60806	4.24032	5.3843	4.74838	2.74036	7.43495	12.6458	2.67646	0	0	3.80699	2.81882	4.17764	5.75085	7.80572	4.45327	4.44232	4.791	7.60703	0.892153			no	Acbd4
Acbd5	56.8169	28.9609	52.9463	19.273	21.766	23.9156	37.3008	44.9535	43.9656	29.8014	41.263	37.4521	43.4445	47.1171	65.5539	30.8472	29.3222	31.7752	36.9539	35.7956	46.2564	62.9991	59.8255	30.0731	58.9177	36.1126	40.4665	15.1666	27.993	12.489	46.2414	21.6515	42.0733	36.1722	52.0385	30.6482	39.6686	50.9659	45.1656	18.5495			no	Acbd5
Acbd6	26.2232	5.36312	23.0572	19.273	24.3267	19.1325	24.4151	25.2863	32.7587	24.2826	27.8525	26.9187	24.1358	12.9572	29.5454	21.8188	21.9916	28.7002	20.1567	17.517	47.578	23.0189	25.725	28.4903	13.7018	20.1806	25.2916	19.6274	33.2417	3.74669	18.2145	20.9107	27.4867	26.3513	22.2128	24.1702	28.4172	25.7447	19.7246	18.8719			no	Acbd6
Acbd7	1.09263	0	0	3.50419	3.84106	3.18874	4.06918	4.68266	6.0345	3.31127	4.1263	0	2.41358	2.35585	4.61648	3.00949	1.83264	1.02501	7.55875	10.6625	3.96484	7.26912	2.99128	7.91396	2.74036	2.12427	1.26458	25.8724	52.4869	36.218	0.364211	3.51133	4.92878	2.47919	3.12864	1.95571	7.39537	6.05812	2.04307	38.1925	Up	Up	no	Acbd7
Accs	3.2779	4.2905	0.853972	0.876047	0	2.39156	0.678197	0.936531	2.58621	0	3.09473	1.17038	2.41358	0	3.69318	0.752372	0.916318	2.05001	1.67972	2.28482	0	5.45184	5.3843	4.74838	6.8509	1.06214	5.05831	0	0	1.2489	2.80746	1.0892	1.40031	1.4217	2.03559	1.23957	1.32152	5.19484	4.32378	0.416299			no	Accs
Accsl	0	0	0	0	0	0	0	0	0	0	0	0	0	0	0	0	0	0	0	0	0	0	0	0	0	0	2.52916	5.35292	5.24869	0	0	0	0	0	0	0	0	0	0.843052	3.53387	Up	Up	no	Accsl
Acd	51.3538	43.9776	29.889	33.2898	26.8874	23.9156	18.9895	26.2229	21.5518	24.2826	25.7894	28.6743	31.3766	34.1599	18.4659	39.1233	28.4059	26.6502	22.6763	17.517	19.8242	30.288	30.511	15.0365	34.2545	37.1748	35.4082	41.039	10.4974	42.4625	41.7401	28.0309	22.2547	26.2488	28.0008	31.3931	20.0058	25.2785	35.6125	31.333			no	Acd
Ace	3.2779	0	0.853972	0	0	0	0	0.936531	0	0	0	0	0	0	0	0	0.916318	0	0	0	0	0	0	0	0	0	0	0	0	0	1.37729	0	0.312177	0	0	0.305439	0	0	0	0			no	Ace
Ace2	0	0	0	0	0	0	0	0	0	0	0	0	0	0	0	0	0	0	0	0	0	0	2.39302	0	0	0	0	0	0	0	0	0	0	0	0	0	0	0.797674	0	0			no	Ace2
Acer1	0	0	0	0	0	0	0	0	0	1.10376	0	2.92595	1.20679	0	0	0	0	0	0	0	1.32161	0	0	0.791396	0	0	3.79373	0	10.4974	0	0	0	0	1.34324	0.402264	0	0.440537	0.263799	1.26458	3.49913	Up	eUp	no	Acer1
Acer2	2.18527	0	0.853972	1.75209	6.40176	4.78311	4.74738	1.87306	2.58621	2.20751	4.1263	3.51114	4.82716	0	2.76989	1.50474	3.66527	7.17505	5.87903	3.80804	1.32161	4.24032	6.58081	2.37419	2.74036	0	5.05831	8.92153	0	11.2401	1.01308	4.31232	3.06888	3.28165	2.53235	4.11502	3.66956	4.39844	2.59956	6.72053			no	Acer2
Acer3	96.1517	90.1005	65.7558	98.1173	104.989	89.2848	84.0964	94.5896	60.345	61.8104	95.9365	73.1487	98.9569	102.48	86.7897	94.0464	108.126	94.3006	53.7511	87.5849	76.6535	68.4509	92.7296	73.5999	76.73	72.2253	56.906	20.5195	6.99825	24.9779	84.0027	97.4637	79.677	76.9652	96.0754	98.8242	72.6632	78.2601	68.6204	17.4986			no	Acer3
Ache	0	0	0	0	0	0	0	0	0	0	0	0	0	0	0	0	0	0	0	0	0	0	0	0	0	0	0	0	0	0	0	0	0	0	0	0	0	0	0	0			no	Ache
Acin1	48.0759	45.0502	83.6892	40.2982	40.9713	29.4959	48.152	32.7786	53.4484	47.4615	45.3893	54.4227	44.6513	38.8716	37.8551	46.647	34.8201	35.8752	51.2316	41.8884	68.7238	22.4131	39.4849	36.4042	57.5475	42.4854	54.3769	73.1565	141.715	81.1783	58.9384	36.9218	44.793	49.0912	40.4593	39.1141	53.9479	32.7674	51.4699	98.6832			no	Acin1
Ackr3	54.6317	47.1955	35.8668	23.6533	29.4481	23.1184	14.9203	16.8576	17.2414	26.4902	31.9788	41.5485	80.855	104.835	70.1704	27.0854	47.6486	35.8752	13.4378	25.8947	21.1458	24.8362	41.8779	29.2817	30.1439	42.4854	22.7624	15.1666	1.74956	17.4846	45.898	25.4066	16.3398	33.3392	85.287	36.8697	20.1594	31.9986	31.7973	11.4669			no	Ackr3
Ackr4	4.37053	0	0.853972	0	0	0	0	0	0	0	0	0	0	0	0	0	0	0	0	0	0	0	0	0	0	2.12427	0	0	0	0	1.7415	0	0	0	0	0	0	0	0.708091	0			no	Ackr4
Acly	109.263	143.732	143.467	101.621	97.3067	84.5017	92.2348	112.384	89.6554	88.3005	75.305	108.845	118.266	141.351	97.8693	96.3036	123.703	115.826	115.061	111.195	77.9751	138.113	147.171	92.5934	126.056	104.089	121.399	244.45	279.93	261.02	132.154	94.4766	98.0913	90.8169	119.162	111.944	101.41	125.959	117.182	261.8			no	Acly
Acmsd	0	0	0	0	0	0	0.678197	0	1.72414	0	10.3158	0	0	0	0	0	0	0	0	0	0	0	0	0	0	0	0	0	0	0	0	0	0.80078	3.43858	0	0	0	0	0	0			no	Acmsd
Acn9	45.8906	60.067	39.2827	42.9263	38.4106	64.572	29.8407	36.5247	37.069	41.9428	35.0736	33.941	47.0648	34.1599	32.3153	33.1043	74.2218	60.4754	44.5127	34.2723	56.8293	30.8938	33.5023	35.6128	20.5527	26.5534	37.9373	41.9312	80.4799	52.4537	48.4134	48.6363	34.4781	36.9858	37.8467	55.9338	45.2048	33.3363	28.3478	58.2883			no	Acn9
Acnat1	0	0	0	0	0	0	0	0	0	0	0	0	1.20679	0	0	0	0	0	0	0	0	0	0	0	0	0	0	0	0	0	0	0	0	0	0.402264	0	0	0	0	0			no	Acnat1
Aco1	37.1495	51.486	39.2827	32.4138	37.1302	29.4959	42.7264	34.6516	35.3449	38.6315	23.7262	26.3335	26.5494	21.2027	21.2358	51.9136	37.5691	56.3754	24.356	28.9411	30.3971	26.0477	33.5023	16.6193	31.5141	32.9262	17.7041	38.3626	40.24	78.6805	42.6394	33.0133	37.5743	29.5638	22.996	48.6194	27.898	25.3898	27.3815	52.4277			no	Aco1
Aco2	113.634	119.061	102.477	95.4892	104.989	69.3552	92.2348	92.7166	114.655	108.168	100.063	80.7562	79.6482	88.3445	93.2528	106.837	120.954	126.076	89.8652	94.4393	112.337	97.5274	98.1139	92.5934	90.4318	107.276	85.9913	115.088	139.965	144.872	111.724	89.9444	99.8689	96.329	87.0818	117.956	98.8805	96.0782	94.5663	133.308			no	Aco2
Acot1	0	3.21787	4.26986	15.7689	8.96246	10.3634	23.0587	29.0325	23.2759	35.3202	15.4736	19.8965	22.929	12.9572	25.8523	15.0474	17.41	11.2751	20.1567	28.9411	19.8242	25.4419	33.5023	26.1161	17.8123	10.6214	17.7041	8.92153	24.4939	6.24449	2.49591	11.6982	25.1224	23.5634	20.5795	14.5775	22.974	28.3534	15.3793	13.22			no	Acot1
Acot10	37.1495	30.0335	43.5526	21.0251	20.4856	17.5381	31.1971	19.6672	18.1035	30.9052	19.5999	23.4076	34.9969	31.804	24.929	15.0474	11.9121	15.3751	37.7938	29.7027	31.7187	27.865	41.8779	26.1161	45.2159	45.6719	49.3185	43.7155	76.9808	47.4581	36.9119	19.683	22.9892	24.6376	30.5766	14.1116	33.0717	31.953	46.7354	56.0515			no	Acot10
Acot11	14.2042	2.14525	5.9778	1.75209	2.5607	0	0.678197	2.80959	0.862071	1.10376	2.06315	0	3.62037	2.35585	0.923295	2.25711	0.916318	1.02501	0.839862	0	2.64322	0	7.77732	0	0	0	1.26458	0	1.74956	0	7.44243	1.4376	1.44995	1.05564	2.29984	1.39948	1.16103	2.59244	0.421526	0.583188	Dw	Dw	no	Acot11
Acot12	0	0	0	0.876047	0	0	0	0	0	0	0	0	0	0	0	0	0	0	0	0	0	0	0	0	0	0	0	0	0	0	0	0.292016	0	0	0	0	0	0	0	0			no	Acot12
Acot13	180.285	197.363	129.804	120.895	143.399	124.361	191.252	159.21	157.759	182.12	193.936	137.52	172.571	151.953	165.27	112.103	145.695	125.051	172.172	156.13	210.136	134.479	123.839	159.071	157.571	166.755	147.956	213.224	201.2	139.876	169.15	129.552	169.407	171.192	163.264	127.616	179.479	139.129	157.427	184.767			no	Acot13
Acot2	2.18527	4.2905	7.68575	1.75209	2.5607	1.59437	4.06918	2.80959	3.44828	4.41503	2.06315	7.02228	4.82716	5.88963	2.76989	5.2666	0.916318	2.05001	2.51958	3.04643	5.28645	4.84608	1.79477	7.91396	1.37018	6.37282	10.1166	1.78431	0	0	4.7205	1.96906	3.44235	4.50015	4.49556	2.74431	3.61749	4.8516	5.95321	0.594768			no	Acot2
Acot4	0	0	0	0	2.5607	0	8.81656	0.936531	2.58621	1.10376	1.03158	2.92595	4.82716	0	0	1.50474	0	2.05001	0	2.28482	0	1.21152	0	0	0	2.12427	0	1.78431	0	0	0	0.853568	4.1131	1.68709	1.60905	1.18492	0.761608	0.40384	0.708091	0.594768			no	Acot4
Acot6	0	0	0	0	0	0	0.678197	0	0	0	0	0	0	0	0	0	1.83264	1.02501	0	0	1.32161	2.42304	0	0	0	1.06214	0	0	0	0	0	0	0.226066	0	0	0.952548	0.440537	0.80768	0.354045	0			no	Acot6
Acot7	239.287	210.234	152.007	356.551	425.077	320.469	242.795	214.466	289.656	177.705	250.673	203.646	164.124	189.646	160.653	408.538	532.381	468.428	229.282	268.847	243.177	197.478	178.28	172.524	160.311	148.699	110.018	69.5879	12.2469	62.4449	200.509	367.366	248.972	210.675	171.474	469.782	247.102	182.761	139.676	48.0932			no	Acot7
Acot8	9.8337	22.5251	15.3715	21.0251	14.0839	9.56623	10.8512	3.74612	11.2069	9.93381	6.18945	11.1186	16.8951	22.3806	14.7727	9.02846	21.0753	8.20006	6.71889	6.85447	1.32161	9.0864	1.79477	3.16559	10.9614	11.6835	12.6458	15.1666	3.49913	16.2357	15.9101	14.8917	8.6014	9.08062	18.0161	12.7679	4.96499	4.68225	11.7636	11.6338			no	Acot8
Acot9	358.384	350.748	194.706	194.483	165.165	144.291	166.836	176.068	174.138	158.941	178.462	169.705	254.633	246.187	215.128	170.036	229.996	192.701	141.937	175.931	177.096	221.708	163.324	191.518	172.643	194.371	207.391	307.793	90.9773	345.945	301.279	167.98	172.348	169.036	238.649	197.578	164.988	192.183	191.468	248.238			no	Acot9
Acox1	52.4464	55.7765	64.9019	18.397	25.607	22.3212	37.979	41.2074	43.9656	48.5653	40.2314	45.6448	45.8581	48.295	49.8579	22.5711	10.0795	20.5001	33.5945	40.3652	25.1106	35.7399	47.2622	36.4042	26.0334	25.4913	39.2019	16.0587	36.7408	3.74669	57.7082	22.1084	41.0507	44.8138	48.0037	17.7169	33.0234	39.8021	30.2422	18.8488			no	Acox1
Acox3	20.76	10.7262	7.68575	7.00838	11.5232	13.5522	10.173	11.2384	6.89657	13.2451	15.4736	14.6297	12.0679	5.88963	10.1562	9.02846	6.41423	13.3251	7.55875	9.9009	9.25128	11.5094	11.3669	12.6623	4.11054	18.0563	6.32289	1.78431	5.24869	9.99118	13.0573	10.6946	9.43596	14.4495	9.37126	9.58926	8.90365	11.8462	9.49658	5.67472			no	Acox3
Acoxl	0	0	0.853972	0	0	0	0	0	0	0	0	0	0	0	0	0	0	0	0	0	0	0	0	0	0	0	0	0.892153	1.74956	0	0.284657	0	0	0	0	0	0	0	0	0.880572			no	Acoxl
Acp1	763.751	809.831	538.856	865.535	856.555	888.065	770.432	769.829	900.002	592.717	888.186	555.345	768.726	631.369	807.883	792.247	897.076	743.13	778.552	736.475	1166.98	694.201	567.146	772.403	602.879	610.728	605.733	776.173	348.163	723.112	704.146	870.052	813.421	678.75	735.993	810.818	894.003	677.917	606.447	615.816			no	Acp1
Acp2	50.2611	43.9776	56.3621	13.1407	25.607	14.3493	16.9549	14.048	16.3793	20.9714	26.821	21.0668	20.5154	29.4482	31.392	12.7903	24.7406	34.8502	15.1175	19.0402	13.2161	19.3843	34.1006	26.1161	12.3316	15.932	18.9687	8.02937	12.2469	11.2401	50.2003	17.699	15.7941	22.9531	27.1185	24.127	15.7913	26.5337	15.7441	10.5055			no	Acp2
Acp5	6.5558	2.14525	2.56192	2.62814	3.84106	3.98593	0	0.936531	1.72414	3.31127	10.3158	2.92595	6.03395	11.7793	7.38636	1.50474	3.66527	4.10003	0.839862	0.761608	2.64322	14.5382	1.79477	9.49676	5.48072	3.18641	6.32289	1.78431	0	7.49338	3.75432	3.48504	0.886891	5.51766	8.39986	3.09001	1.4149	8.60992	4.99667	3.09256			no	Acp5
Acp6	30.5937	10.7262	21.3493	11.3886	8.96246	18.3353	13.5639	8.42878	14.6552	11.0376	21.6631	16.9705	36.2037	22.3806	35.0852	14.2951	21.0753	9.22506	15.9574	14.4705	13.2161	21.8074	19.7424	18.9935	26.0334	42.4854	41.7311	86.5388	38.4904	73.6849	20.8898	12.8955	12.216	16.557	31.2232	14.8651	14.548	20.1811	36.75	66.238			no	Acp6
Acpl2	17.4821	18.2346	18.7874	1.75209	11.5232	3.18874	2.71279	1.87306	4.31035	3.31127	1.03158	4.09633	7.24075	3.53378	4.61648	0.752372	4.58159	13.3251	1.67972	2.28482	0	1.81728	2.99128	5.53977	6.8509	6.37282	1.26458	0.892153	0	2.49779	18.168	5.488	2.9654	2.81306	5.13033	6.21968	1.32152	3.44944	4.82943	1.12998	Dw	Dw	no	Acpl2
Acpp	0	2.14525	3.41589	5.25628	2.5607	5.5803	4.74738	1.87306	0.862071	2.20751	2.06315	1.17038	2.41358	3.53378	1.84659	1.50474	10.9958	4.10003	0	2.28482	3.96484	5.45184	0.598255	1.58279	1.37018	0	2.52916	1.78431	0	0	1.85371	4.46576	2.49417	1.81368	2.59798	5.53353	2.08322	2.5443	1.29978	0.594768			no	Acpp
Acrbp	0	1.07262	0.853972	0	0	0	0	2.80959	0	4.41503	2.06315	1.17038	0	0	2.76989	3.00949	0	0	1.67972	3.04643	0	0	4.78604	0.791396	0	3.18641	1.26458	11.598	0	7.49338	0.642199	0	0.936531	2.54952	0.923295	1.00316	1.57538	1.85915	1.48366	6.36379	Up	Up	no	Acrbp
Acsbg1	3.2779	6.43575	1.70794	1.75209	0	0.797186	1.35639	0	0.862071	2.20751	1.03158	2.34076	2.41358	2.35585	4.61648	1.50474	0.916318	1.02501	1.67972	3.04643	0	1.21152	0	0	0	0	0	0	0	0	3.8072	0.84976	0.739488	1.85995	3.12864	1.14869	1.57538	0.40384	0	0	Dw	Dw	no	Acsbg1
Acsbg2	0	0	0	0	1.28035	1.59437	0.678197	0	3.44828	2.20751	4.1263	0.58519	0	1.17793	0	0	0.916318	0	0.839862	0	0	1.81728	0	2.37419	1.37018	1.06214	0	5.35292	0	0	0	0.958241	1.37549	2.30633	0.392642	0.305439	0.279954	1.39716	0.810772	1.78431			no	Acsbg2
Acsf2	0	0	0	0	0	0	0	0	0	0	0	0	0	0	0	0.752372	0	0	0	0	0	0	0	0	0	0	0	0	0	2.49779	0	0	0	0	0	0.250791	0	0	0	0.832598			no	Acsf2
Acsf3	1.09263	2.14525	0.853972	3.50419	6.40176	0.797186	6.78197	3.74612	7.75864	3.31127	3.09473	1.75557	4.82716	1.17793	3.69318	9.78083	5.49791	3.07502	1.67972	7.61608	11.8945	4.24032	8.97383	5.53977	4.11054	6.37282	5.05831	8.92153	0	2.49779	1.36395	3.56771	6.09558	2.72052	3.23276	6.11792	7.06344	6.25131	5.18056	3.80644			no	Acsf3
Acsl1	8.74107	3.21787	2.56192	7.00838	10.2428	11.9578	15.5985	7.49225	6.89657	18.7639	5.15788	28.0891	16.8951	14.1351	13.8494	8.27609	5.49791	9.22506	16.7972	13.7089	18.5026	24.8362	35.2971	15.0365	13.7018	12.7456	13.9104	9.81368	17.4956	4.99559	4.84029	9.73633	9.99578	17.337	14.9599	7.66635	16.3362	25.0566	13.4526	10.7683			no	Acsl1
Acsl3	22.9453	18.2346	21.3493	35.9179	28.1677	28.6987	25.7715	45.89	32.7587	41.9428	35.0736	33.3558	53.0988	31.804	30.4687	49.6565	30.2385	34.8502	50.3917	35.7956	54.1861	49.6723	56.8343	48.2752	52.0668	44.6097	44.2602	49.9605	41.9895	42.4625	20.8431	30.9281	34.8067	36.7907	38.4572	38.2484	46.7911	51.5939	46.9789	44.8042			no	Acsl3
Acsl4	114.727	96.5362	90.521	17.5209	15.3642	28.6987	27.8061	28.0959	26.7242	20.9714	35.0736	33.3558	44.6513	28.2702	33.2386	36.1138	36.6527	36.9002	37.7938	28.9411	22.4674	33.3168	35.8953	31.6559	28.7738	42.4854	36.6728	20.5195	19.2452	32.4713	100.595	20.528	27.5421	29.8002	35.3867	36.5556	29.7341	33.6227	35.9773	24.0787			no	Acsl4
Acsl5	31.6864	56.8491	44.4065	44.6784	49.9337	42.2508	64.4287	43.0804	52.5863	49.6691	59.8314	47.9856	59.1328	94.2341	63.7074	56.4279	48.5649	48.1753	64.6693	51.7893	76.6535	67.8451	90.3366	55.3977	49.3265	62.666	54.3769	11.598	12.2469	18.7335	44.314	45.621	53.3652	52.4953	72.3581	51.056	64.3707	71.1932	55.4564	14.1928			no	Acsl5
Acsl6	2.18527	0	0	17.5209	14.0839	17.5381	9.49476	11.2384	19.8276	11.0376	5.15788	7.60747	10.8611	3.53378	13.8494	11.2856	7.33055	9.22506	15.9574	22.0866	2.64322	5.45184	14.3581	13.4537	2.74036	2.12427	5.05831	0	0	0	0.728422	16.381	13.5203	7.9343	9.41477	9.28039	13.5624	11.0879	3.30765	0			no	Acsl6
Acsm3	0	0	0	0	1.28035	0	0	0	0	0	0	0	0	0	0	0	0	0	0	0	0	0	0	0	0	0	0	0	0	0	0	0.426784	0	0	0	0	0	0	0	0			no	Acsm3
Acsm4	0	0	0	0	0	0	0	0	0	0	0	0	0	0	0	0	0	0	0	0	0	0	0	0	0	0	0	0	0	0	0	0	0	0	0	0	0	0	0	0			no	Acsm4
Acsm5	0	0	0	0.876047	0	0	0	0	0	0	0	0	0	0	0	0	0	0	0	0	0	0	0	0	0	0	0	0	0	0	0	0.292016	0	0	0	0	0	0	0	0			no	Acsm5
Acss1	0	0	0	0	0	0	0	0	0	0	0	0	0	0	1.84659	0	0	0	0	0	1.32161	0	0.598255	0	0	0	3.79373	12.4901	20.9948	19.9824	0	0	0	0	0.61553	0	0.440537	0.199418	1.26458	17.8224	Up	Up	no	Acss1
Acss2	4.37053	2.14525	0.853972	3.50419	0	0.797186	2.03459	12.1749	2.58621	1.10376	5.15788	5.26671	4.82716	4.71171	2.76989	2.25711	8.24687	3.07502	10.0783	6.09286	3.96484	7.87488	10.1703	12.6623	1.37018	9.55923	6.32289	8.92153	10.4974	3.74669	2.45658	1.43379	5.59857	3.84278	4.10292	4.52633	6.71201	10.2359	5.75076	7.72187			no	Acss2
Acss3	0	0	0	0	0	0	0	0	0	0	0	0	0	0	0	0	0.916318	0	0	0	0	0	0	0	0	0	0	0	0	2.49779	0	0	0	0	0	0.305439	0	0	0	0.832598			no	Acss3
Acta1	809.641	750.837	526.901	15.7689	33.2892	11.1606	0.678197	0	8.62071	2.20751	13.4105	5.26671	14.4815	11.7793	3.69318	16.5522	26.5732	32.8002	6.71889	8.37768	9.25128	3.63456	2.39302	7.12257	4.11054	6.37282	10.1166	0	1.74956	0	695.793	20.0729	3.09964	6.96157	9.98465	25.3085	8.11595	4.38338	6.86666	0.583188	Dw	Dw	no	Acta1
Acta2	22449.2	22196.9	15433.8	537.017	1051.17	664.056	217.701	341.834	318.104	363.136	799.471	533.108	623.911	783.321	727.557	653.811	977.712	802.58	202.407	269.609	366.087	184.151	231.525	271.449	168.532	120.021	136.574	12.4901	15.7461	7.49338	20026.7	750.747	292.546	565.238	711.596	811.368	279.367	229.042	141.709	11.9099	Dw	Dw	no	Acta2
Actb	13252.6	14248.7	9881.31	2940.89	3559.38	2196.25	1289.93	1364.53	1713.8	1771.53	2465.46	2032.36	2058.79	2415.93	2338.71	3004.97	3397.71	3424.55	1416.85	1428.78	1353.33	1085.52	970.37	1587.54	2497.84	1915.03	1722.36	2092.1	1457.39	2058.18	12460.9	2898.84	1456.08	2089.79	2271.14	3275.74	1399.65	1214.48	2045.07	1869.22	Dw	Dw	no	Actb
Actc1	39.3348	25.743	35.0128	0	2.5607	1.59437	0.678197	0	2.58621	0	0	2.34076	0	1.17793	2.76989	2.25711	3.66527	3.07502	0.839862	0	0	0	1.79477	0.791396	0	0	0	0.892153	0	0	33.3635	1.38503	1.08814	0.780253	1.31594	2.99914	0.279954	0.862054	0	0.297384	Dw	Dw	no	Actc1
Actg1	9286.29	10114.8	11698.6	5583.93	6414.56	5288.53	5186.17	6255.09	5861.22	5188.76	5774.76	5030.88	3789.32	4980.27	4525.99	5137.19	4950.87	5396.66	7935.01	5544.5	6068.84	4034.97	2668.22	4780.83	5194.35	4310.15	3853.17	2839.72	1359.41	1899.57	10366.6	5762.34	5767.49	5331.46	4431.86	5161.57	6516.12	3828	4452.56	2032.9			no	Actg1
Actg2	2486.83	2629	1437.23	118.266	138.278	99.6482	18.9895	41.2074	27.5863	30.9052	93.8733	70.808	102.577	94.2341	110.795	161.76	200.674	165.026	31.0749	26.6563	34.3619	36.3456	35.2971	43.5268	24.6632	19.1185	20.2332	0	0	0	2184.36	118.731	29.2611	65.1955	102.536	175.82	30.6977	38.3898	21.3383	0	Dw	Dw	no	Actg2
Actl11	0	0	0	0	0	0.797186	0	0	0	0	0	0	0	0	0	0	0	0	0	0	0	0	0	0	0	0	0	0	0	0	0	0.265729	0	0	0	0	0	0	0	0			no	Actl11
Actl6a	96.1517	124.424	76.0035	118.266	136.998	107.62	62.3941	69.3033	84.4829	71.7442	83.5576	72.5635	89.3025	71.8535	86.7897	132.417	113.623	121.976	84.826	88.3465	70.0454	102.373	76.5767	95.759	95.9125	108.338	116.341	463.919	209.948	450.852	98.8599	120.961	72.0601	75.9551	82.6486	122.672	81.0726	91.5697	106.864	374.906			no	Actl6a
Actl6b	0	0	0	0	0	0	0	0	0	0	0	0	0	0	0	0	0	0	0	0	0	0	0	0	0	0	0	0	3.49913	0	0	0	0	0	0	0	0	0	0	1.16638			no	Actl6b
Actl7b	0	0	0	0	0	0	0	0	0	0	0	0	0	0	0	0	0.916318	1.02501	0	0.761608	0	0.60576	0	0	0	0	0	1.78431	0	0	0	0	0	0	0	0.647108	0.253869	0.20192	0	0.594768			no	Actl7b
Actn1	316.864	320.715	562.767	30.6617	47.373	37.4677	42.7264	43.0804	41.3794	38.6315	45.3893	53.8375	18.1019	53.0067	56.321	55.6755	38.4854	57.4004	49.5518	31.9875	40.97	36.9514	35.2971	24.5333	42.4756	39.299	32.879	64.235	155.711	46.2092	400.115	38.5008	42.3954	45.9528	42.4765	50.5204	40.8364	32.2606	38.2179	88.7185	Dw	Dw	no	Actn1
Actn2	0	0	2.56192	4.38024	5.12141	2.39156	4.74738	3.74612	1.72414	6.62254	4.1263	5.26671	0	4.71171	11.0795	5.2666	6.41423	3.07502	9.23848	3.04643	2.64322	2.42304	1.19651	9.49676	0	1.06214	1.26458	5.35292	1.74956	1.2489	0.853972	3.9644	3.40588	5.33852	5.26375	4.91862	4.97604	4.3721	0.775571	2.78379			no	Actn2
Actn3	0	1.07262	1.70794	0	0	0	0	0	0	0	0	0	0	0	0	0.752372	0	0	0	0	0	0	2.99128	0	0	0	0	1.78431	5.24869	2.49779	0.926856	0	0	0	0	0.250791	0	0.997092	0	3.17693	Up	Up	no	Actn3
Actn4	266.603	237.05	335.611	117.39	115.232	93.2707	77.9927	81.4782	83.6209	97.1306	96.9681	100.653	107.404	164.91	144.034	136.932	147.527	155.801	73.9078	74.6375	64.759	87.8352	84.354	78.3482	101.393	114.711	113.812	92.7839	80.4799	99.9118	279.755	108.631	81.0306	98.2504	138.783	146.753	71.1014	83.5125	109.972	91.0585			no	Actn4
Actr10	394.441	328.223	245.09	186.598	217.66	207.268	168.193	131.114	163.793	187.639	218.694	158.001	218.429	192.002	169.886	137.684	272.147	199.876	131.018	149.275	182.382	162.344	111.276	196.266	150.72	167.818	142.897	167.725	75.2312	172.348	322.585	203.842	154.367	188.111	193.439	203.236	154.225	156.629	153.812	138.435			no	Actr10
Actr1a	202.137	173.765	157.985	93.7371	88.3443	81.313	68.4979	59.0015	52.5863	52.9803	55.7051	71.3932	79.6482	83.6328	84.9431	83.5132	107.209	88.1506	59.6302	62.4518	50.2213	75.1143	69.3976	70.4343	47.9563	55.2311	60.6997	32.1175	26.2435	46.2092	177.962	87.7981	60.0286	60.0262	82.7414	92.9577	57.4344	71.6487	54.629	34.8567			no	Actr1a
Actr1b	72.1138	87.9552	70.8797	58.6952	55.0551	53.4114	44.761	36.5247	49.138	50.7728	57.7682	46.23	47.0648	51.8288	57.2443	51.9136	46.7322	60.4754	24.356	64.7366	23.789	30.288	41.2796	32.4473	27.4036	37.1748	32.879	33.0096	31.4921	26.2268	76.9829	55.7206	43.4746	51.5903	52.046	53.0404	37.6272	34.6716	32.4858	30.2429			no	Actr1b
Actr2	266.603	264.938	331.341	219.012	198.455	247.128	302.476	305.309	221.552	292.496	286.778	290.254	269.114	287.414	282.528	218.188	148.444	195.776	375.418	238.383	303.971	300.457	309.896	272.24	316.511	378.12	364.198	201.627	316.671	193.579	287.627	221.531	276.446	289.843	279.686	187.469	305.924	294.198	352.943	237.292			no	Actr2
Actr3	289.548	287.463	414.176	227.772	193.333	206.471	242.116	257.546	220.69	216.336	179.494	225.298	152.056	239.119	211.435	198.626	142.029	213.201	296.471	240.668	228.639	215.651	238.704	219.217	187.715	272.969	321.203	124.901	202.949	107.405	330.396	209.192	240.118	207.043	200.87	184.619	255.259	224.524	260.629	145.085			no	Actr3
Actr3b	0	0	5.12383	3.50419	1.28035	9.56623	1.35639	2.80959	3.44828	4.41503	2.06315	7.02228	1.20679	1.17793	0	4.51423	2.74896	3.07502	4.19931	1.52322	2.64322	0	2.39302	2.37419	2.74036	1.06214	1.26458	6.24507	6.99825	3.74669	1.70794	4.78359	2.53809	4.50015	0.794906	3.44607	2.78858	1.58907	1.68902	5.66334			no	Actr3b
Actr5	1.09263	5.36312	3.41589	0	2.5607	3.18874	2.71279	5.61919	2.58621	4.41503	2.06315	9.94823	6.03395	4.71171	3.69318	1.50474	0	2.05001	1.67972	4.56965	2.64322	0.60576	3.58953	1.58279	4.11054	2.12427	0	3.56861	5.24869	6.24449	3.29055	1.91648	3.6394	5.47547	4.81295	1.18492	2.9642	1.92603	2.07827	5.0206			no	Actr5
Actr6	42.6127	48.2681	38.4287	73.588	81.9425	78.9214	82.0618	69.3033	66.3795	91.6118	76.3366	40.9633	67.5803	70.6756	84.0199	80.5038	62.3096	60.4754	71.3882	77.684	71.367	70.2682	77.7732	69.6429	69.8791	70.101	67.0226	114.196	127.718	88.6717	43.1032	78.1506	72.5815	69.6372	74.0919	67.7629	73.4798	72.5614	69.0009	110.195			no	Actr6
Actr8	27.3158	10.7262	22.2033	13.1407	3.84106	15.1465	9.49476	8.42878	9.48278	14.3488	7.22103	11.1186	18.1019	17.6689	14.7727	18.0569	8.24687	12.3001	10.0783	19.8018	13.2161	17.567	21.5372	23.7419	10.9614	5.31068	5.05831	28.5489	50.7373	32.4713	20.0818	10.7094	9.13544	10.8962	16.8478	12.868	14.3654	20.9487	7.11014	37.2525			no	Actr8
Actrt3	0	0	0	0	1.28035	0	0	0	0	1.10376	0	1.75557	2.41358	0	0	0.752372	0	0	0	2.28482	0	0	0	0.791396	0	0	2.52916	0	0	0	0	0.426784	0	0.953109	0.804527	0.250791	0.761608	0.263799	0.843052	0			no	Actrt3
Acvr1	25.1306	16.0894	37.5748	23.6533	15.3642	18.3353	16.2767	14.048	16.3793	13.2451	19.5999	13.4594	27.7562	29.4482	20.3125	12.7903	24.7406	25.6252	14.2776	18.2786	23.789	22.4131	30.511	14.2451	15.072	20.1806	13.9104	2.67646	0	1.2489	26.2649	19.1176	15.568	15.4348	25.839	21.052	18.7817	22.3898	16.3876	1.30845			no	Acvr1
Acvr1b	1.09263	0	2.56192	0.876047	3.84106	0.797186	0.678197	0	1.72414	1.10376	1.03158	2.34076	2.41358	4.71171	4.61648	0.752372	0.916318	1.02501	0.839862	5.33125	0	4.24032	1.19651	7.12257	6.8509	3.18641	3.79373	0	0	0	1.21818	1.8381	0.80078	1.49203	3.91392	0.897899	2.05704	4.18647	4.61035	0			no	Acvr1b
Acvr1c	0	0	0	0	0	0	0	0	0	0	0	1.17038	0	0	0	1.50474	0	2.05001	0	0	0	3.63456	2.99128	0	0	0	0	0	0	0	0	0	0	0.390127	0	1.18492	0	2.20861	0	0	D10sUp	D8Up	no	Acvr1c
Acvr2a	12.019	16.0894	18.7874	35.9179	10.2428	11.1606	12.8857	16.8576	15.5173	18.7639	15.4736	19.8965	21.7222	12.9572	23.0824	14.2951	22.908	16.4001	20.1567	27.4179	15.8593	24.8362	37.6901	18.9935	21.9229	20.1806	12.6458	5.35292	10.4974	6.24449	15.6319	19.1071	15.0869	18.0446	19.2539	17.8677	21.1446	27.1733	18.2497	7.36493			no	Acvr2a
Acvr2b	0	0	0	12.2647	6.40176	4.78311	6.10377	4.68266	4.31035	4.41503	5.15788	6.43709	6.03395	7.06756	0	1.50474	1.83264	8.20006	6.71889	3.80804	6.60806	6.66336	6.58081	3.95698	6.8509	5.31068	0	19.6274	26.2435	23.729	0	7.81651	5.03226	5.33666	4.36717	3.84581	5.71166	5.73372	4.05386	23.2	Up	Up	no	Acvr2b
Acvrl1	12.019	6.43575	6.83178	3.50419	3.84106	5.5803	0	0.936531	0	5.51878	3.09473	1.75557	0	1.17793	5.53977	3.76186	0.916318	2.05001	0	0.761608	3.96484	1.21152	1.19651	1.58279	2.74036	1.06214	2.52916	0	0	0	8.42883	4.30852	0.312177	3.45636	2.23923	2.24273	1.57548	1.33027	2.11055	0	Dw	Dw	no	Acvrl1
Acy1	25.1306	23.5977	21.3493	131.407	179.249	110.012	111.903	103.955	97.414	83.8855	109.347	63.7857	67.5803	54.1846	47.088	121.132	152.109	164.001	72.2281	93.6777	88.548	56.9415	53.843	74.3913	39.7352	36.1126	27.8207	65.1271	41.9895	77.4316	23.3592	140.223	104.424	85.6727	56.2843	145.747	84.8179	61.7252	34.5562	61.5161			no	Acy1
Acy3	7.64843	7.50837	6.83178	2.62814	1.28035	2.39156	2.03459	0.936531	0	0	5.15788	3.51114	10.8611	8.24549	7.38636	1.50474	0.916318	2.05001	0.839862	0	0	1.21152	4.78604	0	2.74036	6.37282	5.05831	0.892153	0	3.74669	7.32953	2.10002	0.990374	2.88967	8.83099	1.49036	0.279954	1.99919	4.72383	1.54628			no	Acy3
Acyp1	48.0759	56.8491	17.9334	35.9179	29.4481	39.0621	30.5189	33.7151	22.4138	23.1789	34.042	29.8447	43.4445	29.4482	24.0057	30.0949	34.8201	42.0253	25.1958	47.2197	29.0755	49.6723	59.2273	46.6924	38.365	46.734	50.5831	34.794	61.2347	23.729	40.9528	34.8094	28.8826	29.0218	32.2994	35.6467	33.8303	51.864	45.2274	39.9192			no	Acyp1
Acyp2	84.1328	85.81	57.2161	108.63	106.269	110.012	123.432	108.638	129.311	92.7156	114.505	98.8971	60.3395	61.2522	77.5568	97.0559	130.117	65.6004	96.5841	83.7768	151.985	62.9991	47.2622	72.8085	56.1773	38.2369	56.906	27.6567	50.7373	36.218	75.7196	108.304	120.46	102.039	66.3828	97.5912	110.782	61.0232	50.4401	38.204			no	Acyp2
Ada	24.0379	43.9776	8.53972	30.6617	44.8123	31.0902	33.2317	24.3498	33.6208	35.3202	54.6735	48.5708	55.5124	35.3378	41.5483	43.6376	43.067	20.5001	35.2742	27.4179	40.97	43.009	43.6726	32.4473	20.5527	38.2369	61.9643	20.5195	10.4974	7.49338	25.5184	35.5214	30.4007	46.1881	44.1328	35.7349	34.554	39.7096	40.2513	12.8368			no	Ada
Adad1	0	0	0	0	0	0	0	0	0	0	0	0	0	0	0	0	0	0	0	0	0	0	0	0	0	0	0	0	0	0	0	0	0	0	0	0	0	0	0	0			no	Adad1
Adad2	0	0	0	0	0	0	0	0	0	0	0	0	0	0	0	0	0	0	0	0	0	0	0	0	0	0	0	0.892153	3.49913	3.74669	0	0	0	0	0	0	0	0	0	2.71266	Up	Up	no	Adad2
Adal	0	4.2905	3.41589	5.25628	5.12141	7.97186	8.81656	6.55572	4.31035	7.7263	3.09473	1.17038	2.41358	4.71171	4.61648	6.01897	6.41423	6.15004	6.71889	1.52322	3.96484	8.48064	13.1616	15.0365	4.11054	8.49709	5.05831	16.0587	20.9948	4.99559	2.5688	6.11652	6.56088	3.99713	3.91392	6.19441	4.06898	12.2263	5.88865	14.0164			no	Adal
Adam10	62.2801	79.3742	105.893	42.0503	51.2141	58.1946	68.4979	90.8435	39.6553	72.8479	53.6419	86.0229	68.7871	73.0315	86.7897	60.9421	49.4812	66.6254	76.4274	64.7366	55.5077	86.6237	99.9087	55.3977	98.6529	93.468	120.135	8.02937	22.7443	9.99118	82.5156	50.4863	66.3322	70.8376	76.2028	59.0162	65.5573	80.6434	104.085	13.5883			no	Adam10
Adam11	0	0	0	3.50419	0	0	2.03459	0	0	1.10376	1.03158	0.58519	0	1.17793	0	0	0	0	0	0.761608	0	0	0	0	0	0	0	0	1.74956	0	0	1.16806	0.678197	0.906841	0.392642	0	0.253869	0	0	0.583188			no	Adam11
Adam12	77.577	50.4133	65.7558	0	5.12141	0.797186	0.678197	6.55572	0	1.10376	0	4.09633	2.41358	7.06756	4.61648	6.01897	1.83264	2.05001	1.67972	2.28482	0	3.63456	5.98255	0.791396	0	1.06214	1.26458	0	0	0	64.5821	1.97286	2.4113	1.73336	4.69921	3.30054	1.32152	3.4695	0.775571	0	Dw	Dw	no	Adam12
Adam15	18.5748	23.5977	21.3493	30.6617	30.7284	30.2931	31.8753	37.4612	49.138	23.1789	44.3577	40.9633	19.3087	31.804	24.0057	48.1518	49.4812	57.4004	40.3134	33.5107	30.3971	16.9613	33.5023	25.3247	28.7738	21.2427	18.9687	0	1.74956	2.49779	21.1739	30.5611	39.4915	36.1666	25.0394	51.6778	34.7404	25.2628	22.9951	1.41579			no	Adam15
Adam17	37.1495	34.324	55.5082	44.6784	56.3355	56.6002	63.0723	70.2398	72.414	56.2916	71.1787	66.7116	49.4784	63.608	48.0113	63.1992	58.6444	51.2503	81.4666	42.65	66.0806	78.7488	94.5244	66.4773	76.73	71.1631	50.5831	31.2253	40.24	18.7335	42.3272	52.538	68.5754	64.7273	53.6993	57.698	63.3991	79.9168	66.1588	30.0663			no	Adam17
Adam19	186.84	228.469	321.093	12.2647	20.4856	16.7409	6.78197	1.87306	6.0345	11.0376	9.28418	19.8965	3.62037	27.0923	14.7727	17.3045	19.2427	28.7002	8.39862	15.2322	6.60806	10.2979	11.9651	8.70536	13.7018	11.6835	26.5561	55.3135	62.9843	67.4405	245.468	16.4971	4.89651	13.4061	15.1618	21.7491	10.0796	10.3228	17.3138	61.9127	Dw	Dw	no	Adam19
Adam1a	0	0	1.70794	0	0	0	5.42558	0.936531	0	0	0	4.09633	1.20679	0	2.76989	0.752372	0	0	0	0	1.32161	1.21152	0	0	2.74036	0	2.52916	0	0	0	0.569315	0	2.1207	1.36544	1.32556	0.250791	0.440537	0.40384	1.7565	0	D6Up	D10sUp	no	Adam1a
Adam1b	0	4.2905	0	0	0	0	0	0.936531	0	0	2.06315	0	0	0	0	0	0	0	0	0	0	0	0	0	0	0	0	0	0	0	1.43017	0	0.312177	0.687717	0	0	0	0	0	0			no	Adam1b
Adam2	0	0	0	4.38024	0	0	0	0	0	0	0	0	0	0	0	0	0	0	0	0	0	0	0	0	0	0	2.52916	0	1.74956	0	0	1.46008	0	0	0	0	0	0	0.843052	0.583188			no	Adam2
Adam21	0	0	0	0	0	0	0	0	0	1.10376	0	0	0	0	0	0	0	0	0	0	0	0	1.19651	0	1.37018	1.06214	0	0	0	0	0	0	0	0.367919	0	0	0	0.398837	0.810772	0			no	Adam21
Adam22	2.18527	2.14525	5.12383	1.75209	2.5607	3.98593	0.678197	2.80959	6.0345	3.31127	0	2.92595	0	2.35585	0	4.51423	2.74896	2.05001	5.87903	2.28482	3.96484	0.60576	5.3843	3.16559	8.22108	1.06214	0	2.67646	0	1.2489	3.15145	2.76624	3.1741	2.07907	0.785284	3.1044	4.0429	3.05188	3.0944	1.30845			no	Adam22
Adam23	46.9832	23.5977	34.1589	5.25628	12.8035	6.37749	6.10377	10.3018	6.0345	9.93381	5.15788	14.0446	12.0679	18.8468	13.8494	6.01897	4.58159	4.10003	8.39862	5.33125	1.32161	7.26912	14.3581	6.33117	5.48072	16.9942	18.9687	47.2841	85.7286	58.6982	34.9133	8.14576	7.48004	9.71208	14.9214	4.9002	5.01716	9.31947	13.8145	63.9036	DwUp	DwUp	no	Adam23
Adam28	0	1.07262	0	0	0	0	0	0	0	0	0	0	1.20679	1.17793	0	0	0	0	0	0	0	2.42304	0	0	0	0	0	0	0	0	0.357541	0	0	0	0.794906	0	0	0.80768	0	0			no	Adam28
Adam3	0	2.14525	0	1.75209	0	0	0	0	0	0	0	0	0	0	0	0	2.74896	0	0	0	0	0	0	0	0	0	0	0	0	0	0.715083	0.584032	0	0	0	0.916318	0	0	0	0			no	Adam3
Adam30	0	0	0	0	1.28035	0.797186	0.678197	0.936531	0	2.20751	0	0	0	0	0	0	0	1.02501	0	0	0	0	0	0	0	0	0	0	0	0	0	0.692513	0.538243	0.735838	0	0.341669	0	0	0	0			no	Adam30
Adam32	0	0	0	0	0	0	0	0	0	0	0	0	0	0	0	0.752372	0	0	0	0	0	0	0	0	0	0	0	0	0	0	0	0	0	0	0	0.250791	0	0	0	0			no	Adam32
Adam33	0	0	0	0	0	0	0	0.936531	0.862071	0	0	2.92595	1.20679	2.35585	2.76989	0	0	0	0	0	0	0	0	1.58279	1.37018	1.06214	1.26458	0	0	0	0	0	0.599534	0.975316	2.11084	0	0	0.527598	1.2323	0	D10Up	D10sUp	no	Adam33
Adam4	0	0	0	7.88443	2.5607	0.797186	1.35639	0.936531	3.44828	1.10376	1.03158	2.34076	0	0	3.69318	4.51423	0	0	0.839862	0	1.32161	3.0288	0	0	0	0	0	0	0	0	0	3.74744	1.91374	1.49203	1.23106	1.50474	0.720491	1.0096	0	0	D3Up	D10sUp	no	Adam4
Adam5	0	5.36312	0	0	0	0	0	0	0	0	0	0	0	0	0	0	0	0	0	0	0	1.21152	0	0	0	0	0	0	0	0	1.78771	0	0	0	0	0	0	0.40384	0	0			no	Adam5
Adam8	21.8527	12.8715	11.1016	5.25628	3.84106	0	4.06918	1.87306	2.58621	5.51878	4.1263	2.92595	1.20679	7.06756	16.6193	0	0.916318	1.02501	1.67972	4.56965	3.96484	2.42304	5.3843	2.37419	2.74036	3.18641	1.26458	0	0	0	15.2753	3.03245	2.84282	4.19034	8.29789	0.647108	3.40473	3.39384	2.39711	0	Dw	Dw	no	Adam8
Adam9	161.71	166.257	204.099	79.7203	94.746	102.837	82.74	102.082	86.2071	67.3292	70.1471	89.534	39.8241	77.7432	56.321	97.8083	100.795	73.8005	94.9044	83.7768	74.0103	51.4896	59.8255	48.2752	47.9563	37.1748	44.2602	8.02937	29.7426	21.2313	177.355	92.4344	90.343	75.6701	57.9628	90.8013	84.2305	53.1968	43.1304	19.6677			no	Adam9
Adamdec1	0	0	0	0	0	0	0	0	0	0	0	0	0	5.88963	0	0	0	0	0	0	0	0	0	0	0	0	2.52916	0	0	0	0	0	0	0	1.96321	0	0	0	0.843052	0			no	Adamdec1
Adamts1	48.0759	77.229	76.0035	17.5209	24.3267	19.1325	15.5985	33.7151	25.0001	32.0089	15.4736	18.1409	9.65433	29.4482	17.5426	28.5901	12.8285	23.5752	20.9965	15.9938	31.7187	20.5958	15.5546	9.49676	8.22108	16.9942	7.58747	4.46076	1.74956	0	67.1028	20.3267	24.7712	21.8745	18.8817	21.6646	22.903	15.2157	10.9342	2.07011			no	Adamts1
Adamts10	13.1116	28.9609	11.9556	1.75209	2.5607	3.18874	1.35639	0.936531	1.72414	1.10376	3.09473	5.26671	6.03395	3.53378	1.84659	4.51423	9.16318	3.07502	1.67972	2.28482	2.64322	0	1.79477	1.58279	2.74036	1.06214	2.52916	2.67646	1.74956	0	18.0094	2.50051	1.33902	3.15506	3.80478	5.58414	2.20259	1.12585	2.11055	1.47534	Dw	Dw	no	Adamts10
Adamts12	24.0379	25.743	23.9112	14.0168	5.12141	6.37749	2.71279	2.80959	0.862071	2.20751	3.09473	6.43709	3.62037	4.71171	13.8494	3.00949	15.5774	12.3001	4.19931	3.04643	2.64322	2.42304	0	6.33117	4.11054	0	0	0	0	0	24.564	8.50522	2.12815	3.91311	7.39384	10.2957	3.29632	2.91807	1.37018	0	Dw	Dw	no	Adamts12
Adamts13	0	0	0	0	0	0	0	0	0	0	0	0	0	0	0.923295	0	0	0	0	0.761608	0	0	0	0	0	0	0	0	0	0	0	0	0	0	0.307765	0	0.253869	0	0	0			no	Adamts13
Adamts14	9.8337	0	4.26986	1.75209	1.28035	3.98593	0	0.936531	0	1.10376	1.03158	0	1.20679	4.71171	0	1.50474	2.74896	4.10003	0	0	1.32161	0	0	0.791396	0	2.12427	0	9.81368	8.74782	9.99118	4.70119	2.33946	0.312177	0.711777	1.97283	2.78458	0.440537	0.263799	0.708091	9.51756	DwUp	DwUp	no	Adamts14
Adamts15	0	0	0	0	0	0	1.35639	0	0	0	0	0	1.20679	0	0.923295	0	0	0	0	0.761608	0	2.42304	1.19651	0	0	0	1.26458	0	6.99825	0	0	0	0.452131	0	0.710029	0	0.253869	1.20652	0.421526	2.33275	Up	eUp	no	Adamts15
Adamts16	3.2779	2.14525	0.853972	0	1.28035	0	0.678197	0.936531	0	0	1.03158	4.09633	0	0	0	0	0	0	0	0.761608	0	0	0	0.791396	0	0	0	0	0	0	2.09237	0.426784	0.538243	1.7093	0	0	0.253869	0.263799	0	0	Dw	Dw	no	Adamts16
Adamts17	0	2.14525	1.70794	0	0	0	0	0	0	0	0	0.58519	0	0	0	0	1.83264	0	0.839862	0	0	0	0	0	0	0	0	0	0	0	1.2844	0	0	0.195063	0	0.610879	0.279954	0	0	0			no	Adamts17
Adamts18	0	1.07262	0	0	0	0	0	2.80959	0.862071	0	0	0.58519	0	0	0	0	0	0	0	0	1.32161	0	0	0	0	0	0	0	0	0	0.357541	0	1.22389	0.195063	0	0	0.440537	0	0	0			no	Adamts18
Adamts19	0	2.14525	0	0.876047	0	0	0	0	0.862071	1.10376	0	0	0	0	0	0	0.916318	0	1.67972	0.761608	1.32161	0	0	0	0	0	0	1.78431	0	0	0.715083	0.292016	0.287357	0.367919	0	0.305439	1.25431	0	0	0.594768			no	Adamts19
Adamts2	10.9263	3.21787	13.6636	0	1.28035	3.18874	0.678197	1.87306	0.862071	2.20751	4.1263	2.34076	2.41358	9.42341	10.1562	0.752372	1.83264	1.02501	1.67972	1.52322	0	3.63456	10.7686	4.74838	9.59125	1.06214	12.6458	0	0	0	9.26925	1.4897	1.13778	2.89152	7.33108	1.20334	1.06765	6.38385	7.76639	0	Dw	Dw	no	Adamts2
Adamts20	0	0	0.853972	4.38024	1.28035	1.59437	0.678197	0	0	1.10376	0	1.17038	0	0	0	0	0	2.05001	2.51958	0	0	2.42304	0	0.791396	0	0	0	0	0	0	0.284657	2.41832	0.226066	0.758045	0	0.683338	0.839862	1.07148	0	0	D3Up	D10sUp	no	Adamts20
Adamts3	0	2.14525	2.56192	1.75209	5.12141	4.78311	0	3.74612	2.58621	2.20751	0	4.09633	6.03395	3.53378	0	4.51423	10.9958	4.10003	4.19931	5.33125	1.32161	4.84608	12.5634	6.33117	1.37018	0	0	0.892153	0	0	1.56905	3.88554	2.11078	2.10128	3.18924	6.53669	3.61739	7.91354	0.456726	0.297384			no	Adamts3
Adamts4	5.46317	2.14525	1.70794	0	0	2.39156	2.03459	1.87306	0.862071	2.20751	4.1263	0	0	5.88963	2.76989	2.25711	2.74896	1.02501	0	3.04643	0	0.60576	1.19651	0.791396	1.37018	0	2.52916	0	0	0	3.10545	0.797186	1.58991	2.11127	2.88651	2.01036	1.01548	0.864556	1.29978	0			no	Adamts4
Adamts5	65.558	69.7206	122.118	17.5209	28.1677	7.17467	10.173	12.1749	5.17243	13.2451	9.28418	16.9705	13.2747	29.4482	32.3153	16.5522	21.0753	14.3501	12.5979	19.8018	11.8945	11.5094	10.1703	14.2451	23.293	12.7456	20.2332	0.892153	0	0	85.7989	17.6211	9.17343	13.1666	25.0127	17.3259	14.7647	11.975	18.7573	0.297384	Dw	Dw	no	Adamts5
Adamts6	8.74107	17.162	22.2033	1.75209	0	0	0	0.936531	1.72414	1.10376	1.03158	1.17038	1.20679	5.88963	1.84659	2.25711	0	1.02501	0.839862	1.52322	1.32161	1.21152	1.79477	0.791396	1.37018	0	2.52916	0	0	0	16.0354	0.584032	0.886891	1.1019	2.981	1.09404	1.22823	1.26589	1.29978	0	Dw	Dw	no	Adamts6
Adamts7	1.09263	2.14525	7.68575	0.876047	2.5607	0.797186	3.39098	4.68266	4.31035	3.31127	4.1263	2.92595	1.20679	7.06756	5.53977	6.77134	0	0	3.35945	3.80804	2.64322	2.42304	2.39302	4.74838	6.8509	2.12427	6.32289	2.67646	3.49913	1.2489	3.64121	1.41131	4.128	3.45451	4.60471	2.25711	3.27024	3.18815	5.09935	2.47483			no	Adamts7
Adamts8	0	0	0	0	0	0	0.678197	0	0	0	0	0	0	0	0	0.752372	0	1.02501	0	0	0	0	0	0	0	0	0	2.67646	0	2.49779	0	0	0.226066	0	0	0.592459	0	0	0	1.72475			no	Adamts8
Adamts9	0	1.07262	0.853972	0	0	0	0	0	0	0	1.03158	0.58519	0	2.35585	0	0	1.83264	1.02501	0.839862	0	0	1.81728	4.78604	0	1.37018	0	0	7.13722	5.24869	2.49779	0.642199	0	0	0.538922	0.785284	0.952548	0.279954	2.20111	0.456726	4.96124	Up	Up	no	Adamts9
Adamtsl1	6.5558	24.6704	40.1367	15.7689	17.9249	11.1606	11.5293	9.36531	6.0345	9.93381	17.5368	14.0446	10.8611	3.53378	4.61648	15.7998	7.33055	8.20006	16.7972	19.8018	14.5377	4.24032	16.7512	15.0365	10.9614	8.49709	6.32289	0	3.49913	13.7379	23.7876	14.9515	8.97639	13.8384	6.33712	10.4435	17.0456	12.0093	8.5938	5.74567			no	Adamtsl1
Adamtsl3	4.37053	8.581	4.26986	8.76047	6.40176	8.76904	6.78197	2.80959	4.31035	1.10376	4.1263	6.43709	6.03395	5.88963	1.84659	3.76186	6.41423	2.05001	8.39862	4.56965	3.96484	0.60576	13.1616	0	0	3.18641	1.26458	0	0	0	5.74046	7.97709	4.63397	3.88905	4.59006	4.07537	5.64437	4.58913	1.48366	0			no	Adamtsl3
Adamtsl4	10.9263	3.21787	3.41589	14.0168	17.9249	14.3493	34.588	27.1594	23.2759	32.0089	22.6947	22.8224	14.4815	15.313	18.4659	5.2666	9.16318	13.3251	21.8364	28.9411	30.3971	21.2016	20.3407	29.2817	23.293	25.4913	15.1749	5.35292	0	12.489	5.85337	15.4303	28.3411	25.842	16.0868	9.25162	27.0582	23.608	21.3197	5.9473			no	Adamtsl4
Adamtsl5	5.46317	7.50837	11.1016	5.25628	7.68211	9.56623	10.8512	12.1749	10.3449	12.1413	12.3789	12.8742	7.24075	17.6689	9.23295	6.77134	8.24687	19.4751	5.87903	8.37768	6.60806	7.26912	4.18779	16.6193	1.37018	6.37282	2.52916	0	0	0	8.02439	7.50154	11.1236	12.4648	11.3809	11.4978	6.95492	9.35875	3.42405	0			no	Adamtsl5
Adap1	2.18527	1.07262	0	82.3484	56.3355	68.558	59.0031	51.5092	67.2415	56.2916	41.263	55.593	34.9969	35.3378	19.3892	88.7798	44.8996	71.7505	65.5092	54.8357	44.9348	35.7399	44.8692	46.6924	42.4756	40.3612	36.6728	14.2744	6.99825	6.24449	1.08596	69.0806	59.2513	51.0492	29.908	68.4766	55.0933	42.4338	39.8365	9.17239			no	Adap1
Adap2	0	0	0	0	2.5607	0	1.35639	0	0	0	0	0	0	2.35585	0	0	0	0	0.839862	0.761608	0	0	0	0	0	1.06214	0	0.892153	0	0	0	0.853568	0.452131	0	0.785284	0	0.533823	0	0.354045	0.297384			no	Adap2
Adar	10.9263	5.36312	8.53972	14.8928	12.8035	15.1465	8.81656	11.2384	12.069	19.8676	19.5999	26.9187	37.4105	54.1846	27.6989	3.00949	4.58159	6.15004	8.39862	7.61608	9.25128	11.5094	31.1093	15.0365	15.072	15.932	22.7624	15.1666	1.74956	9.99118	8.27639	14.281	10.708	22.1288	39.7647	4.58037	8.42199	19.2184	17.9221	8.96911			no	Adar
Adarb1	7.64843	4.2905	10.2477	21.0251	23.0463	13.5522	15.5985	25.2863	15.5173	23.1789	21.6631	18.7261	8.44754	23.5585	15.696	12.7903	10.9958	10.2501	19.3168	24.3714	14.5377	14.5382	19.1442	24.5333	27.4036	15.932	17.7041	2.67646	3.49913	4.99559	7.39553	19.2079	18.8007	21.1893	15.9007	11.3454	19.4087	19.4052	20.3466	3.72372			no	Adarb1
Adat1	3.2779	1.07262	4.26986	10.5126	12.8035	19.1325	13.5639	9.36531	12.069	17.6601	9.28418	13.4594	15.6883	8.24549	8.30966	14.2951	15.5774	6.15004	14.2776	11.4241	13.2161	6.66336	7.17906	15.0365	9.59125	16.9942	6.32289	11.598	29.7426	27.4757	2.87346	14.1495	11.6661	13.4679	10.7478	12.0075	12.9726	9.62632	10.9694	22.9388			no	Adat1
Adat2	45.8906	46.1229	22.2033	107.754	74.2604	101.243	71.2107	66.4937	50.0001	67.3292	59.8314	57.3486	115.852	50.6508	94.1761	59.4374	109.042	86.1006	54.591	70.8295	59.4725	59.9703	98.7121	67.2687	60.2879	120.021	88.5205	100.813	99.7251	91.1695	38.0722	94.4189	62.5682	61.503	86.893	84.8599	61.631	75.317	89.6099	97.236			no	Adat2
Adat3	3.2779	0	0	3.50419	1.28035	0	0	0	0	2.20751	1.03158	2.34076	0	7.06756	0.923295	2.25711	0.916318	3.07502	2.51958	0.761608	1.32161	0	4.18779	4.74838	1.37018	3.18641	2.52916	0	3.49913	6.24449	1.09263	1.59485	0	1.85995	2.66362	2.08282	1.53427	2.97872	2.36191	3.24787			no	Adat3
Adc	24.0379	10.7262	18.7874	0.876047	1.28035	0.797186	0	1.87306	0	1.10376	0	0	0	0	2.76989	1.50474	0.916318	1.02501	0	0	0	1.21152	1.79477	0.791396	0	1.06214	0	1.78431	0	0	17.8505	0.984528	0.624354	0.367919	0.923295	1.14869	0	1.26589	0.354045	0.594768	Dw	Dw	no	Adc
Adck1	20.76	15.0167	17.9334	29.7856	32.0088	30.2931	32.5535	23.4133	31.0346	24.2826	31.9788	19.8965	27.7562	20.0248	23.0824	14.2951	28.4059	51.2503	18.477	19.8018	29.0755	19.3843	29.9128	37.1956	16.4422	10.6214	15.1749	15.1666	8.74782	14.9868	17.9034	30.6958	29.0004	25.386	23.6211	31.3171	22.4514	28.8309	14.0795	12.9671			no	Adck1
Adck2	3.2779	4.2905	8.53972	0.876047	0	1.59437	4.74738	6.55572	4.31035	2.20751	5.15788	8.77785	9.65433	5.88963	11.0795	2.25711	0	10.2501	4.19931	4.56965	5.28645	3.63456	5.98255	3.16559	2.74036	3.18641	6.32289	1.78431	3.49913	1.2489	5.36937	0.823473	5.20448	5.38108	8.8745	4.16906	4.68513	4.2609	4.08322	2.17744			no	Adck2
Adck3	1.09263	0	2.56192	0.876047	1.28035	1.59437	0.678197	0	0	1.10376	0	0.58519	0	0	0.923295	0	0	0	0	0.761608	0	0	0	0.791396	2.74036	0	0	4.46076	0	17.4846	1.21818	1.25026	0.226066	0.562982	0.307765	0	0.253869	0.263799	0.913453	7.31511	Up	Up	no	Adck3
Adck4	6.5558	12.8715	14.5175	4.38024	7.68211	1.59437	2.71279	2.80959	3.44828	3.31127	0	6.43709	7.24075	4.71171	5.53977	2.25711	2.74896	4.10003	2.51958	4.56965	3.96484	4.24032	0.598255	3.95698	2.74036	7.43495	2.52916	4.46076	0	6.24449	11.3149	4.55224	2.99022	3.24945	5.83074	3.03537	3.68469	2.93185	4.23482	3.56842			no	Adck4
Adck5	27.3158	24.6704	10.2477	14.0168	10.2428	9.56623	10.173	9.36531	9.48278	9.93381	10.3158	10.5334	7.24075	7.06756	15.696	5.2666	18.3264	18.4501	4.19931	7.61608	5.28645	12.1152	5.98255	10.2882	9.59125	9.55923	12.6458	16.9509	5.24869	7.49338	20.7446	11.2753	9.67368	10.261	10.0014	14.0144	5.70061	9.46197	10.5988	9.89766			no	Adck5
Adcy1	3.2779	3.21787	1.70794	2.62814	10.2428	3.18874	2.71279	1.87306	0	9.93381	0	0.58519	0	1.17793	2.76989	5.2666	6.41423	3.07502	1.67972	0	0	0	6.58081	0	4.11054	0	0	4.46076	0	2.49779	2.73457	5.35323	1.52862	3.50633	1.31594	4.91862	0.559908	2.1936	1.37018	2.31952			no	Adcy1
Adcy2	13.1116	5.36312	7.68575	0.876047	0	1.59437	0.678197	0	2.58621	1.10376	4.1263	2.92595	0	1.17793	0	1.50474	0	1.02501	1.67972	0	2.64322	0	2.39302	0	1.37018	1.06214	0	0	0	4.99559	8.72016	0.823473	1.08814	2.71867	0.392642	0.84325	1.44098	0.797674	0.810772	1.6652	Dw	Dw	no	Adcy2
Adcy3	5.46317	8.581	4.26986	7.88443	11.5232	11.9578	7.46017	4.68266	2.58621	3.31127	1.03158	3.51114	1.20679	7.06756	2.76989	9.78083	5.49791	20.5001	7.55875	5.33125	6.60806	5.45184	2.39302	0.791396	1.37018	3.18641	1.26458	5.35292	0	3.74669	6.10467	10.4551	4.90968	2.61799	3.68141	11.9263	6.49936	2.87875	1.94039	3.0332			no	Adcy3
Adcy4	3.2779	0	0	0	0	1.59437	0	0	0	1.10376	2.06315	0	0	0	0.923295	0	0	0	0	0.761608	0	1.81728	0	1.58279	0	0	1.26458	0	0	0	1.09263	0.531457	0	1.05564	0.307765	0	0.253869	1.13336	0.421526	0			no	Adcy4
Adcy5	0	2.14525	0	0	0	0	0.678197	0	0.862071	0	1.03158	0.58519	2.41358	0	0	0	0.916318	0	0	0.761608	0	0	0.598255	0	0	0	0	0	0	0	0.715083	0	0.513423	0.538922	0.804527	0.305439	0.253869	0.199418	0	0			no	Adcy5
Adcy6	33.8716	36.4692	35.0128	41.1742	47.373	32.6846	46.1174	41.2074	40.5173	47.4615	36.1051	34.5262	20.5154	18.8468	19.3892	36.1138	21.9916	21.5251	49.5518	42.65	21.1458	23.6246	47.2622	39.5698	30.1439	24.4291	16.4395	0.892153	1.74956	1.2489	35.1179	40.4106	42.614	39.3643	19.5838	26.5435	37.7825	36.8189	23.6709	1.29687			no	Adcy6
Adcy7	14.2042	24.6704	14.5175	1.75209	1.28035	1.59437	0.678197	1.87306	0	1.10376	0	1.17038	3.62037	4.71171	0	0.752372	0	0	1.67972	0.761608	1.32161	3.0288	7.17906	0	1.37018	0	1.26458	0	0	0	17.7974	1.54227	0.85042	0.758045	2.77736	0.250791	1.25431	3.40262	0.878252	0	Dw	Dw	no	Adcy7
Adcy9	0	1.07262	0	0.876047	2.5607	3.18874	0	2.80959	5.17243	2.20751	1.03158	8.77785	2.41358	2.35585	3.69318	1.50474	11.9121	3.07502	0.839862	1.52322	1.32161	4.24032	0.598255	1.58279	0	2.12427	2.52916	0.892153	0	3.74669	0.357541	2.2085	2.66067	4.00565	2.82087	5.4973	1.22823	2.14046	1.55114	1.54628			no	Adcy9
Adcyap1	1.09263	0	0.853972	0.876047	0	0.797186	2.03459	0	0	0	0	0	1.20679	0	0	0	0	0	0	0.761608	0	0	0	0	0	0	1.26458	0.892153	6.99825	0	0.648868	0.557744	0.678197	0	0.402264	0	0.253869	0	0.421526	2.63014	Up	Up	no	Adcyap1
Adcyap1r1	4.37053	1.07262	0.853972	0	0	1.59437	0	0	0	0	0	0	0	1.17793	0	0	0	0	0	0	0	0	0	0	0	0	0	0	3.49913	0	2.09904	0.531457	0	0	0.392642	0	0	0	0	1.16638	Dw	DwUp	no	Adcyap1r1
Add1	68.8359	66.5027	91.375	42.0503	33.2892	27.9015	51.543	39.3343	49.138	35.3202	42.2946	39.7929	57.926	55.3626	47.088	56.4279	38.4854	64.5754	43.6728	41.8884	38.3267	36.9514	41.2796	41.1526	53.437	42.4854	39.2019	41.9312	36.7408	26.2268	75.5712	34.4136	46.6718	39.1359	53.4589	53.1629	41.296	39.7945	45.0415	34.9663			no	Add1
Add2	2.18527	0	0.853972	0	0	3.98593	0.678197	0	0	1.10376	0	0	0	1.17793	0	1.50474	0.916318	0	0	0.761608	0	0	0	0	2.74036	1.06214	0	0	0	0	1.01308	1.32864	0.226066	0.367919	0.392642	0.80702	0.253869	0	1.2675	0			no	Add2
Add3	7.64843	2.14525	7.68575	70.9598	65.298	47.8311	82.0618	56.1919	65.5174	54.0841	61.8945	79.5858	54.3056	37.6937	29.5454	83.5132	62.3096	78.9255	75.5875	115.764	96.4777	67.8451	71.1924	46.6924	61.6581	48.8583	42.9957	22.3038	38.4904	18.7335	5.82648	61.363	67.9237	65.1881	40.5149	74.9161	95.9432	61.91	51.1707	26.5092			no	Add3
Adgb	0	0	0	0	0	0	2.03459	0	0	0	0	0	0	0	0	0	0	0	0	0	0	0	0	0	0	0	0	0	0	0	0	0	0.678197	0	0	0	0	0	0	0			no	Adgb
Adh1	2.18527	1.07262	0.853972	0.876047	0	6.37749	17.6331	13.1114	42.2415	25.3864	35.0736	13.4594	6.03395	23.5585	9.23295	0	0.916318	2.05001	29.3952	23.6098	19.8242	26.6534	23.332	16.6193	1.37018	10.6214	2.52916	3.56861	1.74956	17.4846	1.37062	2.41784	24.3287	24.6398	12.9418	0.988777	24.2764	22.2016	4.84023	7.60091	D6Up	D8Up	no	Adh1
Adh4	1.09263	0	0	0	0	0.797186	4.74738	0	0.862071	1.10376	2.06315	0	0	0	1.84659	0	0	1.02501	0	0	0	1.81728	0	0	1.37018	0	0	4.46076	0	3.74669	0.364211	0.265729	1.86982	1.05564	0.61553	0.341669	0	0.60576	0.456726	2.73582	Up	Up	no	Adh4
Adh5	487.315	574.927	356.96	695.582	786.136	720.656	635.471	634.032	773.278	560.708	669.492	582.264	561.158	533.601	532.741	697.448	828.352	803.605	634.095	718.196	736.138	498.541	358.953	736.79	457.64	503.453	402.136	1371.24	325.419	1203.94	473.067	734.125	680.927	604.155	542.5	776.469	696.143	531.428	454.409	966.865			no	Adh5
Adh7	3.2779	0	1.70794	113.886	135.717	125.158	132.927	116.13	214.656	97.1306	90.7786	83.097	65.1667	63.608	80.3267	133.17	118.205	121.976	134.378	118.049	126.875	129.027	89.7383	82.3052	79.4704	44.6097	59.4352	0	0	0	1.66195	124.921	154.571	90.3354	69.7005	124.45	126.434	100.357	61.1718	0			no	Adh7
Adhfe1	1.09263	0	0.853972	0	1.28035	0	0	0.936531	0	1.10376	1.03158	0	3.62037	3.53378	8.30966	0	0	1.02501	0.839862	0	0	0	0	2.37419	1.37018	0	0	14.2744	0	12.489	0.648868	0.426784	0.312177	0.711777	5.1546	0.341669	0.279954	0.791396	0.456726	8.92114	Up	Up	no	Adhfe1
Adi1	12.019	10.7262	14.5175	35.0419	19.2053	30.2931	29.1625	23.4133	16.3793	29.8014	17.5368	39.2077	48.2716	37.6937	40.625	34.6091	20.159	24.6002	29.3952	33.5107	21.1458	39.9802	83.7558	34.8214	27.4036	47.7961	64.4935	53.5292	22.7443	27.4757	12.4209	28.1801	22.985	28.8486	42.1968	26.4561	28.0172	52.8525	46.5644	34.5831			no	Adi1
Adig	0	0	0	0	0	0	0	0	0	0	0	0	0	0	0	0	0	0	0	0	0	0	0	0	0	0	0	0	0	0	0	0	0	0	0	0	0	0	0	0			no	Adig
Adipoq	0	0	0	0	0	0	0	0	0	1.10376	0	0	0	0	0	0	0	0	0	0.761608	0	0	0	0	0	0	0	0	0	0	0	0	0	0.367919	0	0	0.253869	0	0	0			no	Adipoq
Adipor1	127.838	109.408	203.245	65.7036	64.0176	113.2	117.328	102.082	79.3105	99.3381	68.084	120.549	111.025	97.7679	114.489	91.037	111.791	86.1006	120.94	85.3001	92.5128	114.489	129.821	81.5138	167.162	140.202	115.077	64.235	99.7251	79.9294	146.83	80.9738	99.5735	95.9904	107.76	96.3095	99.5843	108.608	140.813	81.2965			no	Adipor1
Adipor2	34.9643	35.3966	55.5082	377.576	428.918	335.615	286.877	376.485	314.656	271.524	252.736	265.091	228.083	212.027	230.824	325.025	423.339	390.528	270.435	286.364	276.217	290.159	238.106	231.088	156.2	203.93	211.185	130.254	97.9756	156.112	41.9563	380.703	326.006	263.117	223.645	379.63	277.672	253.118	190.438	128.114			no	Adipor2
Adk	298.289	340.022	208.369	272.451	349.536	341.196	175.653	163.893	224.138	173.29	177.431	164.438	194.293	175.511	172.656	346.091	413.26	294.177	143.616	185.071	175.774	140.536	157.939	178.064	124.686	110.462	131.516	310.469	185.454	313.473	282.227	321.061	187.895	171.72	180.82	351.176	168.154	158.847	122.222	269.799			no	Adk
Adm	81.9475	131.933	80.2734	18.397	29.4481	24.7128	6.10377	15.921	14.6552	17.6601	25.7894	15.2149	21.7222	27.0923	22.1591	13.5427	23.8243	33.8252	18.477	10.6625	11.8945	9.69216	13.1616	16.6193	15.072	14.8699	18.9687	0	0	0	98.0512	24.1859	12.2267	19.5548	23.6579	23.7307	13.678	13.1577	16.3035	0	Dw	Dw	no	Adm
Adm2	1.09263	2.14525	0.853972	0	0	0	0.678197	0	0	2.20751	1.03158	1.75557	1.20679	4.71171	0.923295	0	1.83264	0	0.839862	0	0	0	0	0.791396	0	1.06214	0	0.892153	0	0	1.36395	0	0.226066	1.66489	2.2806	0.610879	0.279954	0.263799	0.354045	0.297384			no	Adm2
Adnp	88.5033	50.4133	74.2956	42.0503	46.0927	60.5861	59.0031	67.4302	29.3104	71.7442	47.4525	66.7116	67.5803	84.8107	75.7102	36.1138	43.9833	53.3004	77.2673	67.0215	48.8996	102.373	125.634	66.4773	90.4318	75.4117	98.6371	117.764	169.708	104.907	71.0707	49.5764	51.9146	61.9694	76.0337	44.4658	64.3961	98.1615	88.1602	130.793			no	Adnp
Adnp2	21.8527	10.7262	11.1016	9.63652	8.96246	14.3493	19.6677	22.4767	23.2759	17.6601	27.8525	24.578	15.6883	10.6013	9.23295	14.2951	4.58159	8.20006	18.477	15.2322	11.8945	19.3843	22.7337	17.4107	13.7018	10.6214	29.0853	31.2253	15.7461	26.2268	14.5602	10.9828	21.8068	23.3635	11.8409	9.02557	15.2012	19.8429	17.8028	24.3994			no	Adnp2
Ado	34.9643	35.3966	71.7336	43.8024	29.4481	46.2368	48.152	57.1284	61.207	49.6691	46.4209	39.2077	33.7901	40.0495	49.8579	48.9042	14.6611	43.0503	77.2673	35.034	40.97	42.4032	57.4325	43.5268	53.437	57.3554	41.7311	26.7646	94.4764	24.9779	47.3648	39.8291	55.4958	45.0992	41.2325	35.5385	51.0904	47.7875	50.8411	48.7397			no	Ado
Adora1	0	0	0.853972	0	0	0	3.39098	0	0	0	0	1.75557	2.41358	0	0	0	0	0	0	0	0	0	0.598255	0	0	0	0	0	0	0	0.284657	0	1.13033	0.58519	0.804527	0	0	0.199418	0	0			no	Adora1
Adora2a	0	0	0	4.38024	6.40176	6.37749	2.03459	0.936531	5.17243	6.62254	5.15788	1.17038	2.41358	1.17793	1.84659	4.51423	3.66527	4.10003	2.51958	3.04643	2.64322	2.42304	5.98255	1.58279	1.37018	1.06214	3.79373	0	0	0	0	5.71983	2.71452	4.31693	1.8127	4.09318	2.73641	3.32946	2.07535	0			no	Adora2a
Adora2b	3.2779	6.43575	14.5175	1.75209	1.28035	2.39156	2.71279	0	1.72414	2.20751	0	3.51114	3.62037	2.35585	5.53977	0	3.66527	0	0	0.761608	0	0	0	0	0	2.12427	1.26458	0	1.74956	0	8.07706	1.808	1.47898	1.90622	3.83867	1.22176	0.253869	0	1.12962	0.583188	Dw	Dw	no	Adora2b
Adora3	1.09263	1.07262	1.70794	0	0	0	0	0	0	0	0	0	0	0	0	0	0	0	0	0	0	0	0	0	0	0	0	0	0	0	1.29107	0	0	0	0	0	0	0	0	0			no	Adora3
Adpgk	30.5937	18.2346	29.035	26.2814	15.3642	20.7268	16.2767	23.4133	17.2414	28.6977	14.4421	26.3335	16.8951	30.6261	17.5426	13.5427	21.9916	20.5001	24.356	22.8482	11.8945	28.4707	44.2709	31.6559	21.9229	28.6777	29.0853	21.4117	26.2435	28.7246	25.9545	20.7908	18.9771	23.1578	21.6879	18.6782	19.6996	34.7992	26.5619	25.4599			no	Adpgk
Adprh	55.7243	86.8826	53.8002	24.5293	15.3642	19.9296	14.2421	9.36531	16.3793	16.5564	20.6315	35.6966	32.5834	27.0923	30.4687	14.2951	22.908	20.5001	15.1175	17.517	10.5729	20.5958	23.332	24.5333	23.293	20.1806	24.027	110.627	99.7251	126.139	65.469	19.9411	13.3289	24.2948	30.0481	19.2344	14.4025	22.8204	22.5002	112.164			no	Adprh
Adprhl1	0	0	0	0	0	0	0	0	0	1.10376	0	0	0	0	0	0	0	0	0	1.52322	0	0	0	0	0	0	0	0	0	0	0	0	0	0.367919	0	0	0.507738	0	0	0			no	Adprhl1
Adprhl2	7.64843	4.2905	4.26986	8.76047	8.96246	10.3634	8.13836	7.49225	6.0345	7.7263	10.3158	14.6297	9.65433	16.491	6.46307	9.78083	4.58159	7.17505	11.7581	9.13929	3.96484	11.5094	10.7686	13.4537	9.59125	11.6835	11.3812	8.92153	8.74782	21.2313	5.40293	9.36212	7.2217	10.8906	10.8695	7.17916	8.2874	11.9106	10.8853	12.9669			no	Adprhl2
Adprm	63.3727	102.972	37.5748	24.5293	35.8499	7.17467	33.2317	40.2708	37.069	34.2165	42.2946	37.4521	45.8581	50.6508	40.625	21.0664	28.4059	10.2501	48.712	39.6036	51.5429	27.2592	16.7512	42.7354	38.365	48.8583	60.6997	85.6467	68.233	93.6673	67.9731	22.518	36.8572	37.9877	45.7113	19.9074	46.6195	28.9153	49.3077	82.5156			no	Adprm
Adra1a	0	0	0	0	0	0	0	0	0	0	0	0	1.20679	0	0	0	0	0	0	0	0	0	1.19651	0	0	0	0	0	0	0	0	0	0	0	0.402264	0	0	0.398837	0	0			no	Adra1a
Adra1b	0	0	0	0	0	0	0	0	0	0	0	0	0	0	0	0	0	0	0	0	0	0	0	0	0	0	0	0	0	0	0	0	0	0	0	0	0	0	0	0			no	Adra1b
Adra1d	0	0	0	0	0	0	0	0	0	0	0	0	0	0	0	0	0	0	0	0	0	0	1.79477	0	0	0	0	0	0	0	0	0	0	0	0	0	0	0.598255	0	0			no	Adra1d
Adra2a	1.09263	5.36312	8.53972	0	0	3.18874	0	0	0	0	1.03158	0	1.20679	8.24549	0	1.50474	0	1.02501	0	0	2.64322	1.21152	0	0	1.37018	0	2.52916	0	0	0	4.99849	1.06291	0	0.343858	3.15076	0.84325	0.881075	0.40384	1.29978	0	Dw	Dw	no	Adra2a
Adra2b	0	0	0	0	0	0	0	0	0	0	0	0	0	0	0	0	0	0	0	0	0	0	0	0	0	0	0	0	0	0	0	0	0	0	0	0	0	0	0	0			no	Adra2b
Adra2c	0	0	0	0	0	0	0	0	0	0	0	0	0	0	0	0	0	0	0	0	0	0	0	0	0	0	0	0	0	0	0	0	0	0	0	0	0	0	0	0			no	Adra2c
Adrb1	0	0	0	0.876047	2.5607	0.797186	0	0	1.72414	1.10376	1.03158	0	2.41358	0	0.923295	0	0	2.05001	0	2.28482	1.32161	0.60576	3.58953	0	5.48072	6.37282	0	0	0	0	0	1.41131	0.574714	0.711777	1.11229	0.683338	1.20214	1.39843	3.95118	0	D10sUp	D10Up	no	Adrb1
Adrb2	1.09263	6.43575	2.56192	7.00838	3.84106	13.5522	16.2767	17.7941	6.89657	16.5564	9.28418	11.7038	12.0679	12.9572	7.38636	6.77134	13.7448	8.20006	15.1175	19.0402	14.5377	17.567	20.9389	9.49676	6.8509	6.37282	11.3812	0.892153	0	9.99118	3.36343	8.13386	13.6558	12.5148	10.8038	9.57206	16.2318	16.0009	8.20164	3.62778			no	Adrb2
Adrb3	2.18527	0	1.70794	3.50419	8.96246	1.59437	4.06918	4.68266	6.0345	8.83005	8.2526	4.68152	19.3087	15.313	23.0824	1.50474	4.58159	6.15004	7.55875	9.13929	2.64322	16.3555	11.3669	11.0795	16.4422	15.932	31.6145	24.9803	15.7461	19.9824	1.29774	4.68701	4.92878	7.25472	19.2347	4.07879	6.44709	12.934	21.3295	20.2362			no	Adrb3
Adrbk1	9.8337	13.9441	11.1016	15.7689	17.9249	13.5522	16.2767	12.1749	13.7931	38.6315	16.5052	17.5557	24.1358	22.3806	29.5454	22.5711	9.16318	18.4501	25.1958	18.2786	15.8593	15.7498	9.57209	15.0365	15.072	21.2427	15.1749	13.3823	20.9948	9.99118	11.6265	15.7486	14.0816	24.2308	25.354	16.7282	19.7779	13.4528	17.1632	14.7894			no	Adrbk1
Adrbk2	0	0	0	0	0	0	0	0	0	0	0	0	0	2.35585	0	1.50474	0	1.02501	0	0	0	0	4.78604	0	0	0	0	0	3.49913	2.49779	0	0	0	0	0.785284	0.84325	0	1.59535	0	1.99897			no	Adrbk2
Adrm1	41.5201	46.1229	51.2383	49.9347	49.9337	52.6143	52.2212	49.6361	46.5518	61.8104	44.3577	50.3263	47.0648	43.5833	42.4716	59.4374	62.3096	70.7255	49.5518	50.2661	42.2916	31.4995	52.0482	45.901	43.8457	33.9884	46.7894	54.4213	122.469	41.2136	46.2937	50.8276	49.4697	52.1648	44.3732	64.1575	47.3698	43.1496	41.5412	72.7015			no	Adrm1
Adsl	102.708	97.6088	99.0607	277.707	312.406	271.84	208.206	218.212	221.552	194.261	203.22	149.809	137.574	101.302	123.722	277.625	302.385	297.252	178.051	209.442	202.207	124.787	142.983	172.524	161.681	108.338	117.606	191.813	90.9773	209.815	99.7924	287.318	215.99	182.43	120.866	292.421	196.566	146.765	129.208	164.202			no	Adsl
Adss	73.2064	86.8826	65.7558	133.159	138.278	137.116	128.179	119.876	131.035	109.272	80.4629	106.505	111.025	102.48	112.642	140.693	120.038	132.226	142.776	120.334	112.337	133.267	175.887	113.17	84.9511	126.394	125.193	140.068	227.443	137.379	75.2816	136.184	126.363	98.7464	108.715	130.986	125.149	140.775	112.18	168.297			no	Adss
Adssl1	8.74107	0	1.70794	2.62814	0	2.39156	0	1.87306	1.72414	0	2.06315	2.92595	2.41358	1.17793	5.53977	0	0.916318	2.05001	0	1.52322	2.64322	1.81728	3.58953	0	4.11054	2.12427	1.26458	0.892153	1.74956	0	3.483	1.67323	1.19907	1.66303	3.04376	0.988777	1.38881	1.80227	2.4998	0.880572			no	Adssl1
Adtrp	1.09263	0	0	28.0335	23.0463	27.9015	35.2662	54.3188	35.3449	14.3488	23.7262	12.289	10.8611	11.7793	13.8494	19.5617	27.4896	20.5001	20.1567	21.325	25.1106	19.9901	34.6988	12.6623	24.6632	16.9942	10.1166	0	0	0	0.364211	26.3271	41.6433	16.788	12.1633	22.5171	22.1974	22.4504	17.258	0			no	Adtrp
Aebp1	135.487	104.045	115.286	3.50419	14.0839	10.3634	2.03459	5.61919	1.72414	2.20751	11.3473	9.94823	4.82716	23.5585	14.7727	15.7998	19.2427	13.3251	4.19931	5.33125	5.28645	3.0288	5.98255	5.53977	1.37018	3.18641	8.85205	0	0	0	118.272	9.31716	3.12597	7.83436	14.3861	16.1225	4.939	4.85038	4.46954	0	Dw	Dw	no	Aebp1
Aebp2	44.798	43.9776	89.667	29.7856	34.5695	47.8311	46.7956	36.5247	38.7932	46.3578	37.1367	41.5485	44.6513	45.9391	61.8608	38.3709	33.9038	27.6752	41.1532	51.0277	35.6835	47.2493	76.5767	36.4042	56.1773	56.2932	80.933	74.9408	78.7304	61.196	59.4809	37.3954	40.7045	41.681	50.8171	33.3166	42.6215	53.4101	64.4679	71.6224			no	Aebp2
Aen	81.9475	90.1005	81.1273	91.985	79.3818	84.5017	99.0168	88.9704	100.862	82.7818	69.1155	78.4154	39.8241	74.2094	64.6307	86.5227	66.8912	78.9255	125.139	73.8759	80.6183	74.5085	66.4064	81.5138	49.3265	54.1689	69.5518	61.5585	96.226	63.6938	84.3918	85.2895	96.2832	76.7709	59.5547	77.4465	93.2112	74.1429	57.6824	73.8261			no	Aen
Aes	43.7053	39.6871	42.6986	8.76047	12.8035	3.18874	2.03459	5.61919	1.72414	9.93381	8.2526	12.289	8.44754	11.7793	1.84659	12.0379	12.8285	17.4251	0.839862	4.56965	2.64322	2.42304	2.99128	3.16559	6.8509	1.06214	6.32289	14.2744	10.4974	14.9868	42.0303	8.25091	3.12597	10.1585	7.3578	14.0972	2.68424	2.85997	4.74531	13.2529	Dw	Dw	no	Aes
AF067061	0	0	0	0	0	0	0	0	0	0	0	0.58519	0	0	0	0	0	0	0.839862	0	0	0	1.19651	3.95698	1.37018	0	0	16.0587	24.4939	4.99559	0	0	0	0.195063	0	0	0.279954	1.71783	0.456726	15.1827	Up	Up	no	AF067061
AF067063	0	0	0	0	0	1.59437	0	0	0	0	7.22103	0.58519	0	0	0	0	0	0	0	0	0	0	0	0	0	0	0	0	0	0	0	0.531457	0	2.60207	0	0	0	0	0	0			no	AF067063
AF251705	12.019	16.0894	0.853972	3.50419	8.96246	3.98593	5.42558	14.048	4.31035	11.0376	9.28418	7.60747	0	18.8468	8.30966	7.52372	0	7.17505	5.87903	3.80804	9.25128	9.69216	10.7686	7.91396	6.8509	4.24854	0	0	0	0	9.6541	5.48419	7.92797	9.30974	9.05216	4.89959	6.31278	9.45824	3.69981	0			no	AF251705
AF357355	9.8337	8.581	5.12383	7.88443	2.5607	2.39156	4.74738	7.49225	6.0345	5.51878	5.15788	2.34076	3.62037	12.9572	4.61648	4.51423	0.916318	0	2.51958	6.09286	3.96484	11.5094	2.99128	4.74838	6.8509	20.1806	2.52916	16.0587	57.7356	13.7379	7.84618	4.2789	6.09137	4.33914	7.06468	1.81018	4.19243	6.41637	9.85355	29.1774			no	AF357355
AF357359	5.46317	12.8715	8.53972	0	1.28035	3.98593	3.39098	4.68266	3.44828	3.31127	11.3473	9.94823	4.82716	0	2.76989	0	0	2.05001	1.67972	2.28482	0	2.42304	3.58953	8.70536	9.59125	1.06214	5.05831	0.892153	6.99825	4.99559	8.95813	1.75543	3.84064	8.20227	2.53235	0.683338	1.32152	4.90598	5.23723	4.29533			no	AF357359
AF357399	0	3.21787	2.56192	0	1.28035	1.59437	1.35639	1.87306	0	2.20751	0	0	0	4.71171	0	2.25711	0	5.12503	3.35945	0	0	7.26912	0	2.37419	5.48072	0	1.26458	15.1666	45.4887	14.9868	1.9266	0.958241	1.07649	0.735838	1.57057	2.46072	1.11982	3.21444	2.24843	25.214	Up	Up	no	AF357399
AF357425	15.2969	12.8715	11.9556	0	0	3.18874	6.78197	9.36531	2.58621	6.62254	7.22103	1.75557	1.20679	2.35585	6.46307	0.752372	2.74896	2.05001	0.839862	3.80804	7.92967	13.3267	13.1616	9.49676	4.11054	3.18641	10.1166	2.67646	15.7461	12.489	13.3747	1.06291	6.2445	5.19971	3.3419	1.85045	4.19252	11.995	5.80452	10.3038			no	AF357425
AF357426	5.46317	0	0	0	0	0	0.678197	0	0	1.10376	3.09473	0	0	0	0	0	1.83264	0	0	0	0	1.21152	0	0.791396	0	0	0	0.892153	0	0	1.82106	0	0.226066	1.39949	0	0.610879	0	0.667639	0	0.297384			no	AF357426
AF366264	0	0	0	0	0	0	0	0	0	0	1.03158	0	0	0	0	0	0	0	0	1.52322	0	0	0	0	0	0	0	0	0	0	0	0	0	0.343858	0	0	0.507738	0	0	0			no	AF366264
AF529169	0	0	0	0	0	0	0	0	0	0	0	0	0	0	0	0	0	0	0	0	0	0	0	0	0	0	0	0	0	0	0	0	0	0	0	0	0	0	0	0			no	AF529169
Afap1	46.9832	54.7038	73.4416	13.1407	12.8035	11.9578	14.9203	7.49225	12.9311	18.7639	30.9473	26.3335	18.1019	9.42341	14.7727	18.8093	9.16318	11.2751	6.71889	12.9473	26.4322	14.5382	6.58081	11.8709	10.9614	5.31068	16.4395	4.46076	12.2469	14.9868	58.3762	12.634	11.7812	25.3482	14.0993	13.0825	15.3662	10.9967	10.9039	10.5648			no	Afap1
Afap1l1	2.18527	0	0	0	0	0	0	0	1.72414	1.10376	0	0.58519	1.20679	0	2.76989	0.752372	0	0	0.839862	0	0	0	0	0	2.74036	3.18641	3.79373	5.35292	17.4956	2.49779	0.728422	0	0.574714	0.562982	1.32556	0.250791	0.279954	0	3.24017	8.44878	Up	Up	no	Afap1l1
Afap1l2	0	1.07262	0	7.00838	8.96246	11.1606	31.8753	37.4612	23.2759	36.424	44.3577	43.8892	62.7531	55.3626	45.2415	3.76186	5.49791	10.2501	27.7154	19.8018	22.4674	41.7975	34.6988	27.6989	24.6632	36.1126	15.1749	0	0	0	0.357541	9.04381	30.8708	41.557	54.4524	6.50328	23.3282	34.7317	25.3169	0	D10Up	D8Up	no	Afap1l2
Aff1	65.558	52.5586	67.4638	2.62814	17.9249	8.76904	8.81656	9.36531	9.48278	8.83005	4.1263	10.5334	12.0679	11.7793	10.1562	11.2856	7.33055	7.17505	8.39862	5.33125	2.64322	5.45184	14.3581	3.95698	4.11054	8.49709	1.26458	26.7646	43.7391	33.7202	61.8601	9.77404	9.22155	7.82992	11.3345	8.59706	5.4577	7.92232	4.62407	34.7413	Dw	DwUp	no	Aff1
Aff2	2.18527	1.07262	0.853972	0	0	0	0	0	0	0	0	0	0	0	0	0	0	0	0	0	0	0.60576	2.39302	0	0	0	0	0	0	0	1.37062	0	0	0	0	0	0	0.999594	0	0			no	Aff2
Aff3	5.46317	6.43575	14.5175	0	0	1.59437	0	0	0	0	0	1.17038	0	0	0	0	0	0	0.839862	0	0	1.81728	0.598255	0	1.37018	0	0	8.92153	1.74956	1.2489	8.80548	0.531457	0	0.390127	0	0	0.279954	0.805179	0.456726	3.97333	Dw	DwUp	no	Aff3
Aff4	131.116	128.715	138.343	45.5545	33.2892	39.8593	54.2558	55.2553	62.9312	80.5742	76.3366	78.4154	77.2346	78.9211	82.1733	44.3899	36.6527	43.0503	73.9078	62.4518	79.2967	75.72	66.4064	70.4343	56.1773	64.7903	75.8747	86.5388	164.459	97.414	132.725	39.5676	57.4808	78.4421	79.443	41.3643	71.8855	70.8536	65.6141	116.137			no	Aff4
Afg3l1	28.4085	18.2346	25.6192	21.0251	20.4856	23.9156	33.2317	38.3978	31.8966	27.5939	31.9788	35.1114	31.3766	36.5157	32.3153	29.3425	15.5774	13.3251	41.9931	31.2259	35.6835	24.2304	18.5459	21.3677	26.0334	21.2427	34.1436	24.9803	19.2452	29.9735	24.0874	21.8088	34.5087	31.5614	33.4025	19.415	36.3008	21.3813	27.1399	24.733			no	Afg3l1
Afg3l2	9.8337	18.2346	11.1016	25.4054	26.8874	27.9015	25.7715	44.017	36.207	36.424	26.821	32.1854	34.9969	31.804	21.2358	33.1043	29.3222	26.6502	32.7546	31.9875	37.0051	32.1053	46.0657	25.3247	28.7738	28.6777	27.8207	21.4117	52.4869	21.2313	13.0567	26.7314	35.3318	31.8101	29.3456	29.6922	33.9158	34.4985	28.4241	31.7099			no	Afg3l2
Afmid	5.46317	2.14525	10.2477	2.62814	6.40176	3.18874	7.46017	1.87306	6.0345	1.10376	9.28418	7.60747	3.62037	3.53378	7.38636	0	0.916318	3.07502	3.35945	4.56965	5.28645	8.48064	4.78604	1.58279	2.74036	3.18641	8.85205	6.24507	0	2.49779	5.95203	4.07288	5.12258	5.99847	4.84684	1.33045	4.40518	4.94983	4.92627	2.91429			no	Afmid
Afp	1.09263	1.07262	0	2.62814	2.5607	1.59437	2.71279	0.936531	5.17243	0	2.06315	5.8519	2.41358	5.88963	4.61648	0.752372	4.58159	2.05001	1.67972	1.52322	2.64322	0	0	2.37419	0	0	0	0	0	0	0.721753	2.26107	2.94058	2.63835	4.30656	2.46133	1.94872	0.791396	0	0	D10Up	D3Up	no	Afp
Aftph	36.0569	17.162	52.9463	31.5377	40.9713	27.9015	48.152	46.8266	39.6553	68.4329	43.3262	62.0301	53.0988	84.8107	60.0142	24.8283	39.4017	24.6002	43.6728	46.4581	44.9348	78.1431	68.2011	41.1526	47.9563	46.734	73.3455	40.1469	78.7304	32.4713	35.3884	33.4702	44.8779	57.9297	65.9746	29.61	45.0219	62.4989	56.0119	50.4495			no	Aftph
Aga	219.619	275.664	178.48	77.0922	81.9425	77.327	56.2903	52.4457	56.0346	44.1503	82.526	63.2005	59.1328	117.793	93.2528	72.2277	105.377	69.7005	58.7903	54.0741	70.0454	60.576	69.3976	52.2322	91.802	59.4796	58.1706	33.9018	26.2435	23.729	224.588	78.7872	54.9236	63.2923	90.0594	82.4349	60.97	60.7353	69.8174	27.9581			no	Aga
Agap1	13.1116	15.0167	25.6192	7.88443	14.0839	13.5522	22.3805	14.9845	17.2414	24.2826	14.4421	20.4816	13.2747	11.7793	13.8494	15.7998	9.16318	12.3001	19.3168	15.9938	11.8945	10.2979	22.1355	15.8279	10.9614	24.4291	17.7041	9.81368	29.7426	22.4802	17.9158	11.8402	18.2021	19.7354	12.9678	12.421	15.735	16.0871	17.6982	20.6788			no	Agap1
Agap2	0	0	0	0	0	0	0	0	0	3.31127	1.03158	0	0	0	0	0	0	0	0	0	0	0.60576	0	0	0	0	0	0	0	0	0	0	0	1.44762	0	0	0	0.20192	0	0			no	Agap2
Agap3	15.2969	5.36312	5.12383	32.4138	30.7284	31.0902	26.4497	23.4133	30.1725	29.8014	16.5052	35.1114	27.7562	14.1351	17.5426	42.1328	20.159	30.7502	23.5161	31.9875	26.4322	17.567	44.8692	25.3247	28.7738	24.4291	15.1749	3.56861	20.9948	22.4802	8.59461	31.4108	26.6785	27.1393	19.8113	31.014	27.312	29.2536	22.7926	15.6812			no	Agap3
Agbl2	1.09263	5.36312	4.26986	0	0	0	0	0	0	0	0	2.34076	0	0	0	0	0	0	0	0	0	0	0	0	0	0	0	0	0	0	3.5752	0	0	0.780253	0	0	0	0	0	0	Dw	Dw	no	Agbl2
Agbl3	1.09263	6.43575	5.9778	1.75209	1.28035	1.59437	0.678197	0.936531	3.44828	0	1.03158	0.58519	4.82716	9.42341	4.61648	3.76186	1.83264	0	4.19931	3.04643	0	0	0	2.37419	1.37018	0	0	0	0	0	4.50206	1.54227	1.68767	0.538922	6.28902	1.86483	2.41525	0.791396	0.456726	0	D10Up	Dw	no	Agbl3
Agbl4	0	0	0	2.62814	0	0	1.35639	1.87306	0.862071	1.10376	3.09473	0	2.41358	0	0	0.752372	0.916318	3.07502	5.03917	0	2.64322	0	2.39302	5.53977	0	0	1.26458	0	0	0	0	0.876047	1.36384	1.39949	0.804527	1.58124	2.5608	2.64427	0.421526	0	D6Up	D8Up	no	Agbl4
Agbl5	3.2779	3.21787	0.853972	0	0	0.797186	2.03459	1.87306	4.31035	1.10376	0	0.58519	3.62037	0	0	1.50474	1.83264	0	1.67972	0	1.32161	0.60576	0	0.791396	1.37018	3.18641	2.52916	0	8.74782	3.74669	2.44992	0.265729	2.73934	0.562982	1.20679	1.11246	1.00045	0.465719	2.36191	4.16484			no	Agbl5
Ager	0	0	0	0	0	0	0	0	0.862071	0	0	0	0	0	0	0	0	0	0	0	0	0	0	0	0	1.06214	0	0	0	0	0	0	0.287357	0	0	0	0	0	0.354045	0			no	Ager
Agfg1	31.6864	48.2681	57.2161	61.3233	58.8962	91.6764	111.224	101.145	107.759	103.753	85.6207	121.719	100.164	90.7004	82.1733	90.2846	69.6402	85.0756	118.42	87.5849	76.6535	96.9216	146.573	87.845	71.2493	103.027	111.283	52.637	92.7269	63.6938	45.7235	70.632	106.71	103.698	91.0124	81.6668	94.2196	110.446	95.1865	69.6859			no	Agfg1
Agfg2	8.74107	2.14525	8.53972	0.876047	11.5232	7.97186	4.06918	3.74612	0.862071	8.83005	12.3789	4.68152	7.24075	5.88963	4.61648	7.52372	10.9958	10.2501	5.03917	4.56965	1.32161	3.63456	2.99128	4.74838	10.9614	5.31068	10.1166	8.02937	0	4.99559	6.47535	6.79036	2.89246	8.63016	5.91562	9.58987	3.64348	3.79141	8.79625	4.34165			no	Agfg2
Aggf1	14.2042	13.9441	34.1589	52.5628	37.1302	51.0199	54.2558	65.5572	40.5173	52.9803	41.263	50.9115	22.929	51.8288	36.0085	45.8947	32.9875	59.4504	47.0322	41.1268	34.3619	50.8839	52.6465	30.8645	34.2545	27.6155	24.027	44.6076	64.7339	51.2048	20.7691	46.9043	53.4434	48.3849	36.9221	46.1108	40.8403	44.7983	28.6323	53.5154			no	Aggf1
Agk	27.3158	11.7989	6.83178	24.5293	11.5232	16.7409	15.5985	14.048	17.2414	11.0376	20.6315	16.3853	25.3426	15.313	14.7727	15.7998	14.6611	21.5251	14.2776	12.9473	10.5729	27.865	16.1529	19.7849	19.1825	24.4291	21.4978	33.0096	10.4974	23.729	15.3155	17.5978	15.6293	16.0181	18.4761	17.3287	12.5993	21.2676	21.7032	22.412			no	Agk
Agl	15.2969	20.3799	28.1811	11.3886	20.4856	9.56623	8.81656	7.49225	6.89657	7.7263	6.18945	7.60747	2.41358	7.06756	5.53977	16.5522	11.9121	6.15004	10.0783	9.13929	17.181	6.0576	5.3843	9.49676	5.48072	7.43495	10.1166	11.598	3.49913	7.49338	21.2859	13.8135	7.73513	7.1744	5.00697	11.5381	12.1329	6.97955	7.67743	7.53017			no	Agl
Agmat	0	0	0	0.876047	0	1.59437	2.03459	0	0	0	1.03158	0	0	0	0	0.752372	0	1.02501	1.67972	1.52322	0	0	0.598255	1.58279	0	0	0	0	0	0	0	0.823473	0.678197	0.343858	0	0.592459	1.06765	0.727016	0	0			no	Agmat
Agmo	1.09263	0	0	0	0	0	2.03459	0	0	0	0	1.17038	0	1.17793	0	0	0	2.05001	0.839862	0	1.32161	0	0	1.58279	0	0	0	0	0	0	0.364211	0	0.678197	0.390127	0.392642	0.683338	0.720491	0.527598	0	0			no	Agmo
Ago1	8.74107	11.7989	23.9112	70.0838	71.6997	42.2508	92.2348	95.5262	98.2761	107.064	55.7051	86.6081	97.7501	81.2769	59.0909	62.4468	24.7406	35.8752	93.2246	100.532	130.84	63.6048	65.8081	65.6859	52.0668	43.5476	78.4038	24.9803	27.993	39.9647	14.817	61.3448	95.3457	83.1258	79.3726	41.0209	108.199	65.0329	58.0061	30.9793			no	Ago1
Ago2	46.9832	58.9943	92.229	100.745	72.9801	71.7467	92.913	110.511	114.655	78.3667	81.4944	80.7562	59.1328	57.7184	76.6335	85.7704	70.5565	89.1756	114.221	88.3465	112.337	38.7687	38.8866	87.0536	61.6581	61.6039	77.1393	49.9605	8.74782	38.7158	66.0688	81.8241	106.026	80.2058	64.4949	81.8342	104.968	54.903	66.8004	32.4747			no	Ago2
Ago3	19.6674	13.9441	14.5175	12.2647	12.8035	10.3634	11.5293	11.2384	13.7931	7.7263	14.4421	9.36304	15.6883	20.0248	5.53977	12.7903	22.908	17.4251	18.477	6.85447	17.181	14.5382	5.3843	15.0365	15.072	7.43495	13.9104	4.46076	1.74956	8.74228	16.043	11.8105	12.187	10.5105	13.7509	17.7078	14.1708	11.653	12.1391	4.9842			no	Ago3
Ago4	0	2.14525	2.56192	0.876047	0	1.59437	4.74738	4.68266	0	0	0	4.09633	1.20679	3.53378	2.76989	0	0	1.02501	0	1.52322	1.32161	4.84608	5.98255	0	0	4.24854	2.52916	0	0	0	1.56905	0.823473	3.14334	1.36544	2.50349	0.341669	0.948276	3.60955	2.25923	0			no	Ago4
Agpat1	25.1306	25.743	47.8224	12.2647	7.68211	22.3212	16.9549	6.55572	9.48278	17.6601	16.5052	12.8742	9.65433	21.2027	13.8494	27.8377	10.9958	14.3501	15.9574	12.1857	10.5729	9.0864	10.7686	11.8709	16.4422	7.43495	10.1166	5.35292	10.4974	3.74669	32.8987	14.0893	10.9978	15.6798	14.9021	17.7279	12.9053	10.5753	11.3312	6.53233			no	Agpat1
Agpat2	7.64843	8.581	13.6636	53.4389	55.0551	33.4818	29.8407	19.6672	30.1725	25.3864	24.7578	29.2595	19.3087	22.3806	27.6989	51.1613	51.3138	36.9002	30.235	22.0866	15.8593	24.2304	21.5372	23.7419	32.8843	49.9204	27.8207	5.35292	6.99825	13.7379	9.96433	47.3253	26.5601	26.4679	23.1294	46.4584	22.727	23.1698	36.8751	8.69635			no	Agpat2
Agpat3	16.3895	7.50837	28.1811	21.0251	16.6446	15.1465	15.5985	12.1749	8.62071	11.0376	10.3158	8.77785	12.0679	16.491	6.46307	9.78083	9.16318	19.4751	10.9182	12.1857	22.4674	7.87488	33.5023	18.2021	12.3316	21.2427	10.1166	8.02937	0	13.7379	17.3596	17.6054	12.1314	10.0437	11.674	12.8064	15.1904	19.8598	14.5637	7.25575			no	Agpat3
Agpat4	42.6127	51.486	52.0923	56.067	64.0176	37.4677	60.3595	45.89	50.0001	64.0179	84.5892	66.1264	84.4754	82.4549	81.25	66.9611	72.3892	45.1003	49.5518	54.8357	38.3267	66.6336	64.6116	74.3913	113.725	75.4117	88.5205	14.2744	22.7443	11.2401	48.7303	52.5175	52.0832	71.5778	82.7267	61.4835	47.5714	68.5455	92.5523	16.0863			no	Agpat4
Agpat5	28.4085	51.486	18.7874	140.168	111.391	145.885	96.9822	118.003	100.862	72.8479	59.8314	69.6376	101.37	78.9211	92.3295	130.16	142.029	153.751	78.947	92.9161	85.9048	80.5661	134.607	91.802	69.8791	92.4058	94.8434	88.3231	61.2347	66.1916	32.8939	132.481	105.282	67.439	90.8737	141.98	85.9226	102.325	85.7094	71.9165			no	Agpat5
Agpat6	78.6696	79.3742	85.3972	41.1742	55.0551	41.4537	40.0136	26.2229	40.5173	29.8014	46.4209	35.6966	28.963	38.8716	48.9346	42.1328	57.7281	55.3504	29.3952	41.8884	52.8645	25.4419	34.6988	33.2386	31.5141	18.0563	17.7041	19.6274	20.9948	19.9824	81.147	45.8943	35.5846	37.3063	38.9231	51.7371	41.3827	31.1265	22.4248	20.2015			no	Agpat6
Agpat9	2.18527	4.2905	2.56192	0.876047	3.84106	2.39156	0	8.42878	6.89657	6.62254	10.3158	16.3853	3.62037	12.9572	8.30966	1.50474	2.74896	7.17505	11.7581	2.28482	3.96484	10.2979	2.39302	3.95698	5.48072	20.1806	6.32289	0	13.9965	12.489	3.01256	2.36955	5.10845	11.1079	8.29574	3.80958	6.00257	5.54931	10.6614	8.82849			no	Agpat9
Agps	78.6696	116.916	115.286	89.3568	75.5408	81.313	73.2453	82.4147	58.6208	83.8855	53.6419	81.9266	61.5463	97.7679	86.7897	78.2466	55.8954	68.6755	81.4666	82.2536	56.8293	102.373	104.096	76.7655	73.9897	82.8466	87.2559	106.166	75.2312	104.907	103.624	82.0702	71.4269	73.1513	82.0347	67.6058	73.5165	94.4118	81.3641	95.4349			no	Agps
Agrn	14.2042	21.4525	29.035	11.3886	24.3267	11.9578	9.49476	6.55572	7.75864	13.2451	8.2526	21.0668	34.9969	29.4482	36.9318	10.5332	10.9958	14.3501	5.87903	6.09286	7.92967	9.69216	22.1355	14.2451	26.0334	15.932	21.4978	55.3135	78.7304	59.9471	21.5639	15.891	7.93637	14.1882	33.7923	11.9597	6.63385	15.3576	21.1544	64.6636			no	Agrn
Agrp	0	1.07262	0	0	1.28035	1.59437	0	0.936531	2.58621	0	0	3.51114	0	0	0.923295	2.25711	3.66527	0	0	0	0	1.81728	0	0	0	2.12427	0	0.892153	5.24869	0	0.357541	0.958241	1.17425	1.17038	0.307765	1.97413	0	0.60576	0.708091	2.04695			no	Agrp
Agt	0	0	0	0	0	0	0	0	0	2.20751	1.03158	0	0	0	0	0	0	0	0	0	0	0	0	0	0	0	0	0	0	0	0	0	0	1.0797	0	0	0	0	0	0			no	Agt
Agtpbp1	27.3158	17.162	31.597	21.0251	35.8499	35.0762	59.0031	57.1284	37.069	43.0465	28.8841	27.5039	16.8951	21.2027	19.3892	35.3615	27.4896	29.7252	62.1498	38.0804	58.1509	39.9802	40.0831	34.8214	30.1439	20.1806	21.4978	9.81368	12.2469	3.74669	25.3583	30.6504	51.0669	33.1448	19.1623	30.8587	52.7937	38.2949	23.9408	8.60244			no	Agtpbp1
Agtr1a	2.18527	0	0	0	3.84106	0.797186	0.678197	0	0	0	0	0.58519	0	0	3.69318	0	0.916318	0	0.839862	1.52322	0	0	0	0	0	0	0	0	0	0	0.728422	1.54608	0.226066	0.195063	1.23106	0.305439	0.787692	0	0	0			no	Agtr1a
Agtr1b	1.09263	4.2905	0	0	0	0	0.678197	0	0	2.20751	0	0	0	0	0.923295	0	0	0	0	0	0	0	0	0.791396	0	1.06214	0	0.892153	0	0	1.79438	0	0.226066	0.735838	0.307765	0	0	0.263799	0.354045	0.297384			no	Agtr1b
Agtr2	0	0	3.41589	0	0	0	0	0	0	0	0	0	0	5.88963	0	0	0	0	0	0.761608	0	3.0288	0	5.53977	5.48072	14.8699	5.05831	0	0	0	1.13863	0	0	0	1.96321	0	0.253869	2.85619	8.46964	0	D10sUp	D10Up	no	Agtr2
Agtrap	20.76	16.0894	14.5175	10.5126	15.3642	6.37749	6.78197	1.87306	6.0345	13.2451	12.3789	11.7038	33.7901	17.6689	12.9261	8.27609	13.7448	10.2501	2.51958	9.13929	2.64322	11.5094	10.7686	6.33117	19.1825	32.9262	25.2916	145.421	66.4834	173.597	17.1223	10.7514	4.89651	12.4426	21.4617	10.757	4.76737	9.5364	25.8001	128.5	Up	Up	no	Agtrap
Ahctf1	51.3538	57.9217	65.7558	84.1005	104.989	118.781	97.6604	90.8435	94.8278	99.3381	101.094	85.4377	63.9599	98.9458	74.7869	119.627	76.0544	79.9505	101.623	99.009	111.015	91.4698	101.703	90.2192	90.4318	61.6039	104.96	84.7545	69.9825	59.9471	58.3438	102.623	94.4439	95.2901	79.2309	91.8773	103.883	94.4641	85.6652	71.5614			no	Ahctf1
Ahcy	67.7433	98.6814	82.8353	84.9766	97.3067	76.5298	92.913	65.5572	93.9657	61.8104	80.4629	76.6599	79.6482	61.2522	56.321	106.837	139.28	82.0006	87.3456	87.5849	99.1209	81.7776	89.1401	79.931	80.8406	70.101	85.9913	232.852	316.671	206.068	83.0867	86.2711	84.1453	72.9777	65.7405	109.373	91.3505	83.6162	78.9776	251.864			no	Ahcy
Ahcyl1	131.116	123.352	207.515	133.159	117.792	121.172	124.788	159.21	107.759	123.621	114.505	145.712	177.398	127.216	145.881	144.455	128.285	92.2506	209.126	153.845	101.764	188.997	160.931	189.935	156.2	173.128	166.924	74.0487	68.233	61.196	153.994	124.041	130.586	127.946	150.165	121.664	154.911	179.954	165.418	67.8259			no	Ahcyl1
Ahcyl2	13.1116	28.9609	17.0794	34.1658	52.4944	47.034	69.8543	82.4147	68.9657	65.1216	47.4525	74.3191	57.926	45.9391	49.8579	51.1613	56.8117	30.7502	78.947	75.3992	62.1158	46.6435	28.118	59.3547	31.5141	31.8641	20.2332	29.441	22.7443	9.99118	19.7173	44.5647	73.7449	62.2977	51.241	46.2411	72.154	44.7054	27.8705	20.7255			no	Ahcyl2
Ahdc1	6.5558	0	3.41589	2.62814	2.5607	2.39156	4.06918	3.74612	5.17243	2.20751	4.1263	4.68152	6.03395	3.53378	1.84659	3.00949	1.83264	4.10003	0.839862	2.28482	1.32161	1.81728	4.18779	5.53977	12.3316	1.06214	2.52916	9.81368	1.74956	11.2401	3.3239	2.5268	4.32924	3.67178	3.80478	2.98072	1.4821	3.84828	5.30763	7.60111			no	Ahdc1
Ahi1	25.1306	26.8156	23.9112	16.6449	11.5232	6.37749	10.173	11.2384	8.62071	18.7639	13.4105	11.7038	8.44754	15.313	9.23295	7.52372	7.33055	14.3501	15.1175	12.9473	22.4674	9.0864	1.79477	18.9935	12.3316	4.24854	16.4395	22.3038	19.2452	3.74669	25.2858	11.5152	10.0107	14.626	10.9978	9.73479	16.8441	9.95823	11.0066	15.0986			no	Ahi1
Ahnak	322.327	242.413	362.084	301.36	352.097	366.705	397.423	396.153	301.725	348.787	331.136	404.366	286.009	343.955	291.761	367.91	367.444	429.478	369.539	338.915	309.257	371.937	308.102	307.853	290.478	296.336	327.526	21.4117	54.2365	21.2313	308.941	340.054	365.1	361.43	307.242	388.277	339.237	329.297	304.78	32.2931			no	Ahnak
Ahr	17.4821	17.162	28.1811	18.397	20.4856	15.1465	29.1625	24.3498	29.3104	25.3864	25.7894	30.4299	16.8951	28.2702	28.6221	30.0949	17.41	21.5251	20.9965	23.6098	17.181	35.7399	37.0918	22.1591	23.293	16.9942	24.027	9.81368	22.7443	3.74669	20.9417	18.0097	27.6076	27.2019	24.5958	23.01	20.5958	31.6636	21.4381	12.1016			no	Ahr
Ahrr	0	0	0.853972	0	0	0	0.678197	0	0	0	0	0	0	0	0	0	0	0	0	0	0	0	0	0	0	0	0	0	0	0	0.284657	0	0.226066	0	0	0	0	0	0	0			no	Ahrr
Ahsa1	121.282	153.385	122.118	296.98	282.958	295.756	372.33	321.23	359.484	237.308	282.652	186.676	207.568	180.223	201.278	297.939	294.138	294.177	262.037	262.755	367.408	147.805	188.45	261.161	231.56	185.874	173.247	208.764	271.182	164.854	132.262	291.898	351.015	235.545	196.356	295.418	297.4	199.139	196.894	214.934			no	Ahsa1
Ahsa2	19.6674	58.9943	47.8224	36.794	39.6909	45.4396	68.4979	58.0649	49.138	29.8014	37.1367	56.7634	32.5834	42.4054	24.0057	54.1708	34.8201	32.8002	52.0714	45.6965	56.8293	37.5571	33.5023	32.4473	54.8072	41.4233	44.2602	20.5195	17.4956	3.74669	42.1614	40.6415	58.567	41.2338	32.9981	40.597	51.5324	34.5022	46.8302	13.9206			no	Ahsa2
Ahsg	0	0	0	39.4221	26.8874	12.755	35.9444	29.969	45.6898	19.8676	29.9157	33.941	28.963	18.8468	48.9346	27.8377	31.1548	28.7002	31.0749	29.7027	34.3619	27.865	25.725	41.944	50.6966	37.1748	37.9373	3.56861	0	1.2489	0	26.3548	37.2011	27.9081	32.2481	29.2309	31.7132	31.8447	41.9362	1.60584			no	Ahsg
AI115009	1.09263	0	0	4.38024	0	2.39156	0.678197	1.87306	4.31035	0	0	0	0	0	1.84659	0.752372	0	0	0.839862	1.52322	2.64322	0.60576	1.79477	2.37419	0	0	1.26458	0	0	0	0.364211	2.25726	2.2872	0	0.61553	0.250791	1.66877	1.59157	0.421526	0	D3Up	D8Up	no	AI115009
AI118078	0	0	0	0	0	0	0	0	0	0	0	0	0	0	1.84659	1.50474	0	0	0	0	0	0	0.598255	0	0	1.06214	0	0	0	0	0	0	0	0	0.61553	0.501581	0	0.199418	0.354045	0			no	AI118078
AI182371	0	0	0	0	1.28035	0	0	0	0	0	0	0	0	0	0	1.50474	0	0	0	0	0	0	0	0	0	0	0	1.78431	0	0	0	0.426784	0	0	0	0.501581	0	0	0	0.594768			no	AI182371
AI197445	3.2779	3.21787	0	0	0	0	0	0	0	0	0	0	0	0	0	1.50474	0	1.02501	0	0	0	0	0	0	0	0	0	0	0	0	2.16526	0	0	0	0	0.84325	0	0	0	0	Dw	Dw	no	AI197445
AI314180	54.6317	69.7206	81.1273	37.67	21.766	41.4537	54.934	47.7631	43.9656	62.9141	55.7051	69.0524	55.5124	54.1846	57.2443	62.4468	53.1465	50.2253	65.5092	60.9286	50.2213	78.7488	64.6116	53.0236	32.8843	39.299	55.6414	13.3823	15.7461	23.729	68.4932	33.6299	48.8876	62.5572	55.6471	55.2729	58.8864	65.4613	42.6083	17.6191			no	AI314180
AI314831	3.2779	1.07262	0	1.75209	1.28035	2.39156	0	0	0	0	1.03158	1.75557	0	1.17793	0.923295	0	1.83264	2.05001	0.839862	0	0	0.60576	0	0	2.74036	1.06214	0	0.892153	0	0	1.45017	1.808	0	0.929048	0.700407	1.29422	0.279954	0.20192	1.2675	0.297384			no	AI314831
AI317395	0	0	0	0	0	0.797186	0	0	0	0	1.03158	0	0	0	0	0	0	0	0	0	3.96484	1.81728	0	0	1.37018	0	0	0	0	0	0	0.265729	0	0.343858	0	0	1.32161	0.60576	0.456726	0			no	AI317395
AI413582	9.8337	18.2346	6.83178	4.38024	7.68211	12.755	17.6331	21.5402	18.1035	28.6977	10.3158	10.5334	14.4815	16.491	21.2358	8.27609	6.41423	12.3001	20.1567	18.2786	31.7187	15.7498	17.9477	13.4537	15.072	12.7456	8.85205	4.46076	12.2469	6.24449	11.6334	8.27244	19.0923	16.5156	17.4028	8.9968	23.3846	15.7171	12.2232	7.65073			no	AI413582
AI414108	14.2042	16.0894	27.3271	24.5293	15.3642	15.1465	28.4843	26.2229	14.6552	37.5277	25.7894	23.9928	39.8241	37.6937	35.0852	14.2951	25.6569	22.5502	30.235	25.1331	27.7539	35.7399	41.8779	31.6559	24.6632	37.1748	34.1436	22.3038	24.4939	21.2313	19.2069	18.3467	23.1208	29.1033	37.5343	20.834	27.7073	36.4245	31.9939	22.6763			no	AI414108
AI427809	3.2779	1.07262	1.70794	2.62814	0	0.797186	2.03459	0.936531	0.862071	2.20751	3.09473	3.51114	3.62037	0	1.84659	0.752372	0	0	1.67972	6.09286	1.32161	5.45184	2.39302	3.95698	4.11054	11.6835	11.3812	0.892153	0	0	2.01949	1.14178	1.27773	2.93779	1.82232	0.250791	3.0314	3.93395	9.05841	0.297384	D10sUp	D10Up	no	AI427809
AI429214	7.64843	9.65362	11.9556	1.75209	7.68211	7.17467	4.74738	3.74612	4.31035	3.31127	3.09473	7.02228	10.8611	10.6013	0.923295	12.7903	7.33055	5.12503	10.0783	5.33125	6.60806	4.24032	0	4.74838	5.48072	7.43495	11.3812	0	5.24869	6.24449	9.75255	5.53629	4.26795	4.47609	7.46192	8.4153	7.33922	2.99623	8.09896	3.83106			no	AI429214
AI450353	4.37053	0	0	0	0	0	0	0	0	0	1.03158	0	0	0	0	0	0	0	0.839862	0	0	0	0	0	2.74036	0	2.52916	2.67646	0	0	1.45684	0	0	0.343858	0	0	0.279954	0	1.7565	0.892153			no	AI450353
AI462493	100.522	98.6814	82.8353	69.2077	67.8587	65.3692	68.4979	75.859	69.8277	79.4705	84.5892	80.171	79.6482	81.2769	62.7841	69.9706	76.0544	59.4504	54.591	83.0152	55.5077	104.191	89.7383	77.5568	82.2108	108.338	82.1976	145.421	131.217	114.899	94.013	67.4785	71.3949	81.4102	74.5697	68.4918	64.3713	90.4953	90.9154	130.512			no	AI462493
AI463170	0	0	0	0	0	0	0	0	0	0	0	0	0	0	0	0	0	0	0	0	0	0	0	0	0	0	0	0.892153	0	0	0	0	0	0	0	0	0	0	0	0.297384			no	AI463170
AI464131	2.18527	4.2905	4.26986	13.1407	12.8035	17.5381	25.0933	17.7941	14.6552	20.9714	6.18945	25.7484	9.65433	14.1351	7.38636	26.333	10.0795	15.3751	14.2776	19.0402	17.181	23.0189	13.7599	26.9075	9.59125	6.37282	15.1749	0	3.49913	0	3.58187	14.4941	19.1809	17.6364	10.3919	17.2625	16.8329	21.2287	10.3797	1.16638			no	AI464131
AI467606	0	0	7.68575	0	3.84106	1.59437	0	0	5.17243	1.10376	0	1.17038	0	0	5.53977	0	0.916318	2.05001	0.839862	0.761608	2.64322	0	0	3.95698	1.37018	3.18641	7.58747	7.13722	5.24869	16.2357	2.56192	1.81181	1.72414	0.758045	1.84659	0.988777	1.4149	1.31899	4.04802	9.54053	Up	Up	no	AI467606
AI504432	1.09263	1.07262	3.41589	0.876047	1.28035	2.39156	0	0	0.862071	0	3.09473	0	0	0	0	0	3.66527	4.10003	0	0	0	0	0	0.791396	0	0	0	1.78431	0	0	1.86038	1.51599	0.287357	1.03158	0	2.58843	0	0.263799	0	0.594768	Dw	D3Up	no	AI504432
AI506816	9.8337	5.36312	12.8096	21.0251	16.6446	22.3212	13.5639	12.1749	8.62071	9.93381	10.3158	12.8742	14.4815	12.9572	10.1562	21.8188	17.41	14.3501	8.39862	13.7089	11.8945	6.66336	10.1703	5.53977	13.7018	15.932	17.7041	9.81368	0	3.74669	9.33547	19.997	11.4532	11.0412	12.5316	17.8596	11.334	7.45783	15.7793	4.52012			no	AI506816
AI593442	0	0	0	0	0	0	0	0	0	1.10376	0	0	0	0	0	0.752372	0	0	0	0	0	0	0	0	1.37018	0	0	0	6.99825	0	0	0	0	0.367919	0	0.250791	0	0	0.456726	2.33275	Up	Up	no	AI593442
AI597468	112.541	101.899	146.029	7.00838	11.5232	12.755	10.8512	8.42878	8.62071	5.51878	8.2526	14.6297	12.0679	35.3378	21.2358	8.27609	13.7448	17.4251	6.71889	10.6625	3.96484	9.69216	6.58081	12.6623	16.4422	29.7398	22.7624	21.4117	96.226	23.729	120.157	10.4288	9.30021	9.46704	22.8805	13.1487	7.11541	9.64511	22.9815	47.1222	Dw	Dw	no	AI597468
AI597479	19.6674	23.5977	20.4953	16.6449	7.68211	17.5381	14.9203	19.6672	19.8276	23.1789	13.4105	26.9187	26.5494	18.8468	13.8494	26.333	10.0795	24.6002	17.6371	12.9473	13.2161	27.2592	16.1529	13.4537	12.3316	18.0563	30.3499	16.0587	22.7443	22.4802	21.2535	13.955	18.1384	21.1694	19.7486	20.3376	14.6002	18.9553	20.2459	20.4277			no	AI597479
AI606473	0	0	0	0	0	0	0	0.936531	0	1.10376	0	0	0	0	0	2.25711	0	0	0	1.52322	0	0	0	0	0	0	0	0	0	0	0	0	0.312177	0.367919	0	0.752372	0.507738	0	0	0			no	AI606473
AI607873	3.2779	1.07262	0.853972	1.75209	0	0	2.71279	0.936531	2.58621	3.31127	4.1263	8.19266	1.20679	10.6013	13.8494	0	0	0	0	0.761608	0	0	10.1703	2.37419	1.37018	0	2.52916	0	0	0	1.73483	0.584032	2.07851	5.21008	8.55252	0	0.253869	4.18151	1.29978	0	D10Up	D8Up	no	AI607873
AI661453	2.18527	2.14525	0	0.876047	0	0	3.39098	0	1.72414	1.10376	4.1263	3.51114	10.8611	3.53378	8.30966	2.25711	3.66527	2.05001	0.839862	0.761608	0	6.0576	4.78604	11.0795	4.11054	5.31068	6.32289	3.56861	0	3.74669	1.44351	0.292016	1.70504	2.91373	7.56818	2.65747	0.533823	7.30773	5.24804	2.43843			no	AI661453
AI662270	2.18527	2.14525	0.853972	0	0	0	2.03459	0.936531	4.31035	4.41503	2.06315	1.75557	4.82716	0	0	2.25711	0	3.07502	0	0	1.32161	2.42304	0	6.33117	10.9614	5.31068	30.3499	0	8.74782	0	1.72816	0	2.42716	2.74458	1.60905	1.77738	0.440537	2.91807	15.5407	2.91594	D10sUp	D10Up	no	AI662270
AI747448	0	0	0	0	0	0	0	0	0	0	2.06315	0	0	0	0	0	0	0	0	0.761608	0	0	0	0	0	0	0	0	0	1.2489	0	0	0	0.687717	0	0	0.253869	0	0	0.416299			no	AI747448
AI836003	0	0	0	0	0	0	0	0	0	1.10376	0	0	0	0	0	0	0	0	0	0	0	0	0	0	0	0	0	0	0	0	0	0	0	0.367919	0	0	0	0	0	0			no	AI836003
AI837181	15.2969	20.3799	17.9334	3.50419	16.6446	5.5803	6.10377	3.74612	6.89657	4.41503	6.18945	8.19266	10.8611	17.6689	12.9261	0	2.74896	3.07502	5.03917	3.04643	3.96484	6.0576	4.78604	4.74838	2.74036	8.49709	6.32289	8.92153	0	8.74228	17.87	8.57636	5.58215	6.26571	13.8187	1.94133	4.01681	5.19734	5.85345	5.88794			no	AI837181
AI839979	1.09263	5.36312	0	0	0	0	0	0	0	0	3.09473	0	0	0	1.84659	0	0.916318	0	0	0	0	0	0	0	0	0	0	0	0	0	2.15192	0	0	1.03158	0.61553	0.305439	0	0	0	0	Dw	Dw	no	AI839979
AI846148	7.64843	7.50837	8.53972	3.50419	7.68211	4.78311	1.35639	5.61919	6.89657	6.62254	3.09473	9.94823	4.82716	4.71171	7.38636	3.00949	5.49791	8.20006	4.19931	4.56965	2.64322	1.21152	8.37558	4.74838	4.11054	7.43495	6.32289	6.24507	45.4887	7.49338	7.89884	5.32314	4.62405	6.55516	5.64174	5.56915	3.80406	4.77849	5.95613	19.7424			no	AI846148
AI847159	0	0	0	0	0	0	0	0	0	0	0	0	0	0	0	0	0	0	0	0	0	0	0	0	0	0	0	6.24507	1.74956	0	0	0	0	0	0	0	0	0	0	2.66488	Up	Up	no	AI847159
AI848285	0	0	0	17.5209	10.2428	14.3493	18.9895	19.6672	21.5518	17.6601	15.4736	16.3853	4.82716	3.53378	9.23295	15.7998	17.41	11.2751	17.6371	12.9473	10.5729	13.3267	47.2622	12.6623	8.22108	6.37282	13.9104	0	6.99825	0	0	14.0377	20.0695	16.5063	5.86463	14.8283	13.7191	24.4171	9.50142	2.33275			no	AI848285
AI854517	0	0	0	0	0	0	0.678197	3.74612	0.862071	2.20751	0	0.58519	0	0	0	0	0	0	0	0	0	0	1.19651	0.791396	1.37018	0	1.26458	0	0	0	0	0	1.76213	0.930901	0	0	0	0.662636	0.878252	0			no	AI854517
AI854703	0	0	0	0	0	0	0.678197	0	0	0	1.03158	1.17038	0	0	0.923295	0	2.74896	0	0	0.761608	0	0.60576	0.598255	0	0	0	5.05831	0	0	0	0	0	0.226066	0.733985	0.307765	0.916318	0.253869	0.401339	1.6861	0			no	AI854703
AI987944	44.798	26.8156	36.7208	33.2898	43.532	38.2649	35.9444	31.8421	34.4828	43.0465	53.6419	37.4521	50.6852	63.608	56.321	26.333	31.1548	26.6502	39.4735	35.7956	47.578	35.7399	37.6901	34.8214	60.2879	35.0505	34.1436	16.9509	47.2382	21.2313	36.1115	38.3622	34.0898	44.7135	56.8714	28.046	40.949	36.0838	43.1607	28.4735			no	AI987944
Aicda	0	0	0	0	0	0	0	0	0	0	0	0	0	0	0	0	0	0	0	0	0	0	0	0	1.37018	0	0	0	0	0	0	0	0	0	0	0	0	0	0.456726	0			no	Aicda
Aida	62.2801	54.7038	91.375	105.126	93.4657	82.1101	69.1761	77.7321	71.5519	64.0179	47.4525	83.097	69.9939	95.4121	82.1733	102.323	63.226	74.8255	92.3848	80.7304	62.1158	48.4608	42.4761	72.0171	36.9948	56.2932	68.2872	16.0587	19.2452	26.2268	69.453	93.5672	72.82	64.8558	82.5264	80.1247	78.4103	54.318	53.8584	20.5103			no	Aida
Aif1	3.2779	6.43575	3.41589	0	5.12141	0.797186	2.03459	13.1114	0.862071	24.2826	39.1999	11.7038	10.8611	31.804	24.929	2.25711	0	2.05001	1.67972	0	2.64322	9.0864	23.332	15.8279	6.8509	7.43495	11.3812	0	0	0	4.37651	1.97286	5.33603	25.0621	22.5314	1.43571	1.44098	16.0821	8.55568	0	D10Up	D8Up	no	Aif1
Aif1l	97.2444	113.698	106.746	181.342	179.249	161.829	108.512	126.432	133.621	80.5742	91.8102	99.4823	63.9599	104.835	55.3977	159.503	202.506	176.301	132.698	118.049	104.407	90.2583	74.1837	106.839	60.2879	48.8583	53.1123	10.7058	13.9965	3.74669	105.896	174.14	122.855	90.6222	74.731	179.437	118.385	90.4268	54.0861	9.48301			no	Aif1l
Aifm1	128.931	107.262	144.321	88.4808	85.7836	113.2	87.4874	76.7955	96.5519	48.5653	57.7682	46.8152	72.4075	56.5405	42.4716	103.075	115.456	86.1006	65.5092	65.4983	58.1509	72.6912	61.0221	55.3977	61.6581	50.9825	70.8164	93.676	64.7339	98.6629	126.838	95.8216	86.945	51.0496	57.1398	101.544	63.0528	63.037	61.1523	85.6909			no	Aifm1
Aifm2	16.3895	24.6704	18.7874	7.88443	15.3642	11.1606	4.06918	5.61919	2.58621	5.51878	4.1263	4.09633	4.82716	3.53378	5.53977	12.7903	27.4896	15.3751	1.67972	3.80804	1.32161	3.0288	0.598255	3.16559	5.48072	2.12427	3.79373	14.2744	3.49913	21.2313	19.9491	11.4698	4.09153	4.58047	4.63357	18.5517	2.26979	2.26421	3.79957	13.0016			no	Aifm2
Aifm3	0	0	0	0	0	0	0	0	0	0	0	0	1.20679	0	0	0	0	0	0	0	0	0	0	0	2.74036	0	0	0.892153	1.74956	0	0	0	0	0	0.402264	0	0	0	0.913453	0.880572			no	Aifm3
Aig1	42.6127	48.2681	22.2033	6.13233	10.2428	11.1606	16.9549	12.1749	12.9311	23.1789	13.4105	21.652	16.8951	31.804	34.1619	6.77134	19.2427	21.5251	10.9182	12.1857	11.8945	13.3267	6.58081	12.6623	6.8509	13.8078	15.1749	3.56861	19.2452	0	37.6947	9.17858	14.0203	19.4138	27.6203	15.8464	11.6661	10.8566	11.9445	7.6046			no	Aig1
Aim1	2.18527	0	6.83178	7.88443	10.2428	0.797186	6.78197	1.87306	6.89657	2.20751	7.22103	7.60747	4.82716	12.9572	12.9261	12.7903	10.0795	2.05001	5.87903	3.80804	2.64322	7.26912	5.3843	2.37419	4.11054	2.12427	0	0	0	0	3.00568	6.30814	5.18387	5.67867	10.2368	8.30661	4.1101	5.0092	2.07827	0			no	Aim1
Aim1l	0	0	0	2.62814	0	1.59437	1.35639	0	1.72414	3.31127	2.06315	2.34076	2.41358	1.17793	2.76989	0	2.74896	5.12503	2.51958	0.761608	0	1.21152	1.79477	0.791396	1.37018	1.06214	3.79373	6.24507	12.2469	0	0	1.4075	1.02685	2.57173	2.12046	2.62466	1.09373	1.26589	2.07535	6.164			no	Aim1l
Aim2	2.18527	1.07262	0	4.38024	2.5607	3.98593	17.6331	28.0959	18.1035	58.4991	37.1367	43.8892	50.6852	48.295	51.7045	6.01897	11.9121	8.20006	19.3168	28.1795	17.181	35.1341	9.57209	36.4042	38.365	79.6602	49.3185	68.6958	22.7443	62.4449	1.08596	3.64229	21.2775	46.5083	50.2282	8.71039	21.5591	27.0368	55.7813	51.295			no	Aim2
Aimp1	419.571	420.469	334.757	614.985	576.158	550.058	690.405	607.809	676.726	615.896	704.566	404.951	556.331	368.691	356.392	483.023	552.54	512.503	621.498	659.552	938.344	399.802	291.35	561.1	356.247	417.419	436.279	555.811	547.613	529.532	391.599	580.401	658.313	575.138	427.138	516.022	739.798	417.417	403.315	544.319			no	Aimp1
Aimp2	218.527	235.977	148.591	433.643	380.265	314.091	274.67	215.402	203.449	213.025	244.483	168.535	216.016	169.621	166.193	247.53	454.494	378.228	175.531	252.092	219.388	209.593	198.023	289.651	147.979	177.377	136.574	184.676	71.7321	223.553	201.032	376	231.174	208.681	183.943	360.084	215.67	232.422	153.977	159.987			no	Aimp2
Aip	134.394	94.3909	60.632	39.4221	75.5408	55.0058	34.588	40.2708	45.6898	34.2165	36.1051	41.5485	57.926	60.0743	63.7074	66.9611	69.6402	83.0256	36.114	38.0804	33.0403	55.7299	37.0918	41.944	57.5475	76.4738	50.5831	69.5879	13.9965	83.6761	96.4723	56.6562	40.1829	37.29	60.5692	73.2089	35.7449	44.9219	61.5348	55.7535			no	Aip
Aipl1	0	1.07262	0	0	0	0	0	0	0.862071	0	0	0.58519	0	0	0	0	0	0	0	0	2.64322	0	0	0	0	0	0	0	0	0	0.357541	0	0.287357	0.195063	0	0	0.881075	0	0	0			no	Aipl1
Aire	0	0	0	0	0	0	0	0	0	0	0	0	0	0	0	0	0	0	0	0	0	0	0	0	0	0	1.26458	5.35292	8.74782	7.49338	0	0	0	0	0	0	0	0	0.421526	7.19804	Up	Up	no	Aire
Airn	13.1116	10.7262	10.2477	4.38024	3.84106	2.39156	1.35639	0.936531	0.862071	2.20751	3.09473	1.17038	1.20679	3.53378	4.61648	0	4.58159	4.10003	0	2.28482	1.32161	1.21152	2.39302	1.58279	4.11054	1.06214	5.05831	0	0	0	11.3618	3.53762	1.05167	2.15754	3.11902	2.89387	1.20214	1.72911	3.41033	0	Dw	Dw	no	Airn
Ajap1	0	0	3.41589	0	1.28035	1.59437	2.71279	1.87306	2.58621	9.93381	1.03158	4.09633	1.20679	0	1.84659	0	0	0	1.67972	4.56965	2.64322	0	2.99128	8.70536	2.74036	2.12427	1.26458	0	0	0	1.13863	0.958241	2.39069	5.02057	1.01779	0	2.9642	3.89888	2.04307	0	D8Up	D8Up	no	Ajap1
Ajuba	52.4464	43.9776	53.8002	21.9012	17.9249	19.9296	15.5985	11.2384	15.5173	7.7263	9.28418	19.3113	25.3426	21.2027	22.1591	13.5427	13.7448	19.4751	16.7972	15.2322	1.32161	9.69216	7.17906	9.49676	10.9614	9.55923	10.1166	83.8624	43.7391	86.1739	50.0747	19.9186	14.1181	12.1072	22.9015	15.5875	11.117	8.78933	10.2124	71.2585			no	Ajuba
AK010878	0	8.581	9.39369	1.75209	1.28035	5.5803	10.173	5.61919	6.89657	12.1413	7.22103	16.9705	7.24075	4.71171	4.61648	9.78083	1.83264	3.07502	5.03917	9.9009	3.96484	10.9037	7.17906	7.91396	6.8509	7.43495	2.52916	16.9509	48.9878	16.2357	5.99156	2.87092	7.5629	12.111	5.52298	4.89616	6.30163	8.66557	5.605	27.3914			no	AK010878
Ak1	246.935	213.452	210.931	33.2898	76.8211	66.9636	44.761	39.3343	47.4139	47.4615	43.3262	68.4672	45.8581	87.1666	73.8636	74.4848	81.5523	65.6004	28.5553	38.0804	39.6484	50.8839	32.904	41.944	60.2879	49.9204	53.1123	28.5489	52.4869	36.218	223.773	59.0248	43.8364	53.085	68.9627	73.8792	35.428	41.9106	54.4402	39.0846			no	Ak1
AK129341	6.5558	0	6.83178	4.38024	5.12141	0	4.74738	2.80959	0.862071	2.20751	6.18945	0	7.24075	2.35585	0	13.5427	4.58159	1.02501	5.87903	2.28482	5.28645	0	2.39302	1.58279	4.11054	7.43495	0	12.4901	1.74956	6.24449	4.46253	3.16721	2.80635	2.79899	3.19887	6.3831	4.48343	1.32527	3.8485	6.82806			no	AK129341
Ak2	113.634	137.296	106.746	132.283	145.96	125.955	142.421	121.749	167.242	105.961	142.357	107.675	133.954	109.547	128.338	128.656	135.615	107.626	151.175	129.473	112.337	84.2007	55.0395	113.17	141.128	120.021	128.987	75.833	136.466	161.108	119.225	134.733	143.804	118.664	123.946	123.965	130.995	84.1366	130.046	124.469			no	Ak2
Ak3	40.4274	47.1955	74.2956	90.2329	97.3067	99.6482	87.4874	88.0339	109.483	71.7442	79.4313	86.0229	73.6142	57.7184	70.1704	84.2656	88.8829	85.0756	95.7442	90.6313	93.8344	101.768	153.752	101.299	68.509	71.1631	70.8164	4.46076	0	8.74228	53.9728	95.7293	95.0014	79.0661	67.1677	86.0747	93.4033	118.939	70.1628	4.40101			no	Ak3
Ak4	4.37053	5.36312	1.70794	144.548	122.914	147.479	75.9581	100.209	76.7243	54.0841	40.2314	52.6671	34.9969	22.3806	32.3153	133.17	125.536	118.901	74.7477	67.0215	54.1861	52.0954	75.9784	49.0666	45.2159	48.8583	53.1123	46.3919	38.4904	33.7202	3.81387	138.314	84.2971	48.9942	29.8976	125.869	65.3184	59.0468	49.0622	39.5342			no	Ak4
Ak5	4.37053	10.7262	11.1016	24.5293	23.0463	29.4959	27.1279	27.1594	27.5863	24.2826	23.7262	12.8742	13.2747	8.24549	10.1562	27.0854	25.6569	18.4501	19.3168	24.3714	27.7539	24.2304	10.7686	18.2021	10.9614	6.37282	11.3812	0.892153	0	0	8.7328	25.6905	27.2912	20.2944	10.5588	23.7308	23.814	17.7337	9.57182	0.297384			no	Ak5
Ak7	0	0	0	0	0	0	0	0	1.72414	0	0	0	0	1.17793	0	0	0	0	0.839862	0	0	0	0	2.37419	0	1.06214	0	15.1666	22.7443	8.74228	0	0	0.574714	0	0.392642	0	0.279954	0.791396	0.354045	15.5511	Up	Up	no	Ak7
Ak8	1.09263	0	0	0.876047	0	0.797186	0	0	0	0	2.06315	0	0	0	0	0	0	1.02501	0	0.761608	0	2.42304	0	0	0	0	0	0.892153	1.74956	0	0.364211	0.557744	0	0.687717	0	0.341669	0.253869	0.80768	0	0.880572			no	Ak8
Akap1	22.9453	15.0167	24.7652	21.9012	30.7284	29.4959	18.3113	32.7786	12.069	34.2165	21.6631	23.9928	44.6513	35.3378	24.929	34.6091	21.0753	27.6752	23.5161	19.0402	30.3971	31.4995	26.9215	20.5763	36.9948	42.4854	34.1436	45.4998	110.223	27.4757	20.9091	27.3752	21.053	26.6241	34.9727	27.7865	24.3178	26.3324	37.8746	61.066			no	Akap1
Akap10	8.74107	21.4525	13.6636	12.2647	12.8035	6.37749	12.8857	7.49225	8.62071	6.62254	4.1263	16.9705	13.2747	11.7793	16.6193	11.2856	9.16318	6.15004	5.03917	15.2322	6.60806	6.0576	12.5634	11.0795	8.22108	5.31068	10.1166	11.598	19.2452	13.7379	14.619	10.4819	9.66623	9.23978	13.8911	8.86627	8.95979	9.90017	7.88279	14.8604			no	Akap10
Akap11	66.6506	71.8658	81.9813	14.8928	30.7284	31.0902	23.7369	19.6672	22.4138	35.3202	30.9473	31.0151	26.5494	36.5157	35.0852	28.5901	32.9875	28.7002	25.1958	33.5107	19.8242	20.5958	34.1006	22.1591	38.365	22.3049	21.4978	32.1175	36.7408	19.9824	73.4993	25.5705	21.9393	32.4275	32.7168	30.0926	26.1769	25.6185	27.3892	29.6136			no	Akap11
Akap12	231.638	182.346	302.306	70.9598	84.5032	71.7467	148.525	163.893	134.483	165.564	148.547	177.313	156.883	146.063	110.795	75.2372	73.3055	91.2256	165.453	145.467	157.272	218.679	269.813	182.021	178.123	187.998	302.234	267.646	339.415	274.757	238.763	75.7366	148.967	163.808	137.914	79.9227	156.064	223.505	222.785	293.94			no	Akap12
Akap13	74.2991	84.7373	116.14	59.5712	83.2229	47.8311	84.0964	84.2878	76.7243	66.2254	105.221	91.8748	36.2037	82.4549	51.7045	83.5132	44.8996	79.9505	95.7442	88.3465	88.548	52.7011	46.6639	60.9375	63.0282	38.2369	22.7624	12.4901	22.7443	31.2224	91.7255	63.5417	81.7028	87.7736	56.7877	69.4545	90.8796	53.4342	41.3425	22.1523			no	Akap13
Akap17b	8.74107	0	1.70794	1.75209	3.84106	5.5803	3.39098	0.936531	6.89657	3.31127	5.15788	7.02228	1.20679	4.71171	8.30966	0	6.41423	4.10003	1.67972	2.28482	6.60806	3.63456	5.98255	3.95698	2.74036	2.12427	3.79373	16.9509	3.49913	4.99559	3.483	3.72448	3.74136	5.16381	4.74272	3.50475	3.5242	4.5247	2.88612	8.48187			no	Akap17b
Akap2	209.786	239.195	319.385	87.6047	71.6997	84.5017	80.7054	107.701	91.3795	90.5081	84.5892	86.6081	48.2716	120.149	96.0227	92.5417	65.0586	77.9005	93.2246	66.2599	103.086	72.0855	104.096	63.3117	69.8791	65.8524	68.2872	21.4117	52.4869	19.9824	256.122	81.2687	93.262	87.2351	88.1476	78.5003	87.5234	79.8312	68.0063	31.2936			no	Akap2
Akap4	0	0	0	0.876047	0	1.59437	0	0	0	0	0	0	0	0	0	0	0	0	0	0	0	0	0	0	0	0	0	0	0	0	0	0.823473	0	0	0	0	0	0	0	0			no	Akap4
Akap5	4.37053	2.14525	11.9556	0	2.5607	0.797186	0.678197	0.936531	0	3.31127	0	2.92595	0	0	0	1.50474	0.916318	1.02501	0	3.80804	2.64322	3.63456	1.19651	0.791396	1.37018	2.12427	1.26458	1.78431	0	1.2489	6.15713	1.1193	0.538243	2.07907	0	1.14869	2.15042	1.87416	1.58634	1.01107	Dw	Dw	no	Akap5
Akap6	1.09263	0	3.41589	0	0	0.797186	0	1.87306	0	3.31127	3.09473	0.58519	0	2.35585	0.923295	0.752372	0	1.02501	0	0	0	0	2.39302	2.37419	5.48072	0	0	0	0	0	1.50284	0.265729	0.624354	2.3304	1.09305	0.592459	0	1.58907	1.82691	0			no	Akap6
[truncated: 17,290 more rows]
