# Supplementary material for: Constitutively Active SMAD2/3 Are Broad-Scope Potentiators of Transcription-Factor-Mediated Cellular Reprogramming
Source: Cell Stem Cell. 2017 Dec 7;21(6):791–805.e9. doi: 10.1016/j.stem.2017.10.013 (PMC5732323; doi:10.1016/j.stem.2017.10.013)
Supplement: Table S2. Induced Neuron RNA-Seq with and without Smad3CA Expression, Related to Figure 7 [file mmc3.xlsx]

## Sheet: Sheet1
	Stabilized read count mean					d12 Sm3CA_vs_d12 Cont			d23 Sm3CA_vs_d23 Cont			d23 Cont_vs_d12 Cont
External gene name	Fibroblast	d12 Cont	d12 Sm3CA	d23 Cont	d23 Sm3CA	Fc	Pval	FDR	Fc	Pval	FDR	Fc	Pval	FDR
marker-Tomato	5.66984	273.846	286.722	125.893	66.9136	1.04702	0.870036	1	-1.88142	0.093412	1	-2.17523	0.0262147	0.115452
DDX11L1	0.415355	0.415574	0.41575	0.428855	0.503453	1.00042	1	1	1.17395	0.302974	1	1.03196	0.747486	0.955094
WASH7P_p1	21.9842	35.6332	9.03845	33.6375	38.5308	-3.94241	2.12224e-05	0.00308858	1.14547	0.743968	1	-1.05933	0.87054	1
LINC01002_loc4	0.0675364	0.0675972	0.0676453	0.0675667	0.0685569	1.00071	1	1	1.01466	0.460813	1	-1.00045	1	1
LOC100133331_loc1	4.23956	6.08149	4.05814	6.80984	5.97016	-1.49859	0.0559513	0.422385	-1.14065	0.681682	1	1.11976	0.82972	1
LOC100132287_loc2	1.30645	1.3552	1.21999	1.47317	1.43949	-1.11083	0.446378	0.949867	-1.0234	0.917856	1	1.08705	0.737216	0.947891
LOC101928626	3.57643	3.71734	7.71463	6.61302	6.41082	2.07531	0.0153274	0.217665	-1.03154	0.92139	1	1.77897	0.0414188	0.161503
MIR6723	101.195	220.81	244.981	292.377	188.354	1.10946	0.725738	1	-1.55227	0.099279	1	1.32411	0.309595	0.589656
LOC100133331_loc2	5.53317	10.2716	4.35091	7.5045	7.06211	-2.3608	0.00178768	0.0616797	-1.06264	0.831429	1	-1.36873	0.341332	0.624033
LOC100288069_p1	2.02834	2.4879	2.39974	2.21976	2.76446	-1.03674	0.950219	1	1.24539	0.628295	1	-1.1208	0.772103	0.971291
FAM87B	0.641856	0.64255	0.781111	0.660591	0.711831	1.21564	0.18539	0.689812	1.07757	0.744925	1	1.02808	0.909833	1
LINC00115	16.88	26.4721	32.968	33.8889	20.8891	1.24538	0.58934	1	-1.62232	0.15704	1	1.28017	0.523652	0.785417
LINC01128	68.2484	120.489	85.0673	100.771	82.35	-1.4164	0.121206	0.579276	-1.22369	0.3381	1	-1.19567	0.437184	0.712601
FAM41C	1.70095	1.29245	2.63191	1.53896	2.03288	2.03638	0.0109013	0.179719	1.32095	0.468627	1	1.19073	0.578766	0.829454
LOC100130417	2.89464	7.28661	5.52916	5.59446	9.57478	-1.31785	0.71688	1	1.71148	0.399869	1	-1.30247	0.638246	0.876468
SAMD11	13.9441	41.9885	40.7328	44.7382	50.2935	-1.03083	0.893765	1	1.12417	0.780862	1	1.06549	0.918413	1
NOC2L	43.4705	66.8874	39.1297	63.0535	52.0815	-1.70938	0.0949338	0.521288	-1.21067	0.529264	1	-1.0608	0.853201	1
KLHL17	6.964	7.14594	9.88489	8.74445	9.57285	1.38329	0.464124	0.959846	1.09473	0.828995	1	1.22369	0.679275	0.907512
PERM1	0.131062	0.123843	0.123874	0.123783	0.12377	1.00025	1	1	-1.0001	1	1	-1.00049	1	1
HES4	4.58344	7.14118	12.5401	13.5377	19.1205	1.75603	0.301748	0.825297	1.41239	0.523484	1	1.89573	0.217119	0.477259
ISG15	23.5273	226.687	85.2119	45.3918	37.3323	-2.66028	0.00865349	0.156102	-1.21589	0.568828	1	-4.99401	8.80602e-06	0.000159299
AGRN	233.833	147.125	140.895	137.802	141.387	-1.04421	0.81366	1	1.02601	0.885794	1	-1.06765	0.71775	0.93345
C1orf159	5.80288	4.80421	3.71807	6.6293	6.29487	-1.29213	0.349081	0.876939	-1.05313	0.867347	1	1.37989	0.377311	0.662048
TNFRSF18	0.209195	0.188289	0.188325	0.188263	0.188225	1.00019	1	1	-1.00021	1	1	-1.00014	1	1
TNFRSF4	0.86059	1.214	1.0473	1.05342	0.85986	-1.15917	0.726903	1	-1.22511	0.598727	1	-1.15244	0.728723	0.941402
SDF4	171.978	126.303	163.824	125.372	122.846	1.29708	0.241942	0.759312	-1.02056	0.976693	1	-1.00742	0.904731	1
B3GALT6	37.9335	68.7272	26.2567	40.5353	44.6195	-2.61751	0.0083206	0.151728	1.10076	0.795755	1	-1.69549	0.13807	0.362616
FAM132A	0.162528	0.150531	0.150551	0.150517	0.150495	1.00014	1	1	-1.00014	1	1	-1.00009	1	1
UBE2J2	63.0086	39.4975	30.1856	52.4301	55.3955	-1.30849	0.222885	0.736444	1.05656	0.79257	1	1.32743	0.215037	0.47444
SCNN1D	3.8343	5.70079	11.395	8.62097	11.2283	1.99885	0.182336	0.685511	1.30245	0.624007	1	1.51224	0.437441	0.712712
ACAP3	16.5733	55.2181	40.0456	93.0429	95.4965	-1.37888	0.304843	0.829425	1.02637	0.81927	1	1.68501	0.091776	0.281088
PUSL1	16.7648	11.2938	11.8631	16.2678	16.3766	1.05041	0.911	1	1.00669	0.999874	1	1.44041	0.503236	0.767523
CPSF3L	26.2877	73.5837	11.6432	55.8342	57.4359	-6.31987	2.29122e-05	0.00321369	1.02869	0.98358	1	-1.3179	0.537399	0.79707
CPTP	9.40924	6.76283	5.19073	9.72113	10.2074	-1.30287	0.623091	1	1.05002	0.949508	1	1.43744	0.501339	0.766078
DVL1	36.2622	14.7336	54.3259	45.7983	49.5578	3.6872	0.000477986	0.026434	1.08209	0.834661	1	3.10842	0.00212127	0.0162869
MXRA8	651.469	341.963	306.626	268.636	396.944	-1.11525	0.466646	0.96126	1.47763	0.0137849	1	-1.27296	0.130453	0.349399
AURKAIP1	135.565	83.8421	54.4493	87.7644	94.0086	-1.53982	0.113751	0.562106	1.07115	0.758664	1	1.04678	0.904971	1
CCNL2	142.227	238.644	189.41	403.58	486.374	-1.25994	0.199507	0.707932	1.20515	0.311025	1	1.69114	0.00786075	0.046065
LOC148413	13.8491	19.8418	19.9571	35.3603	26.9328	1.00581	0.936531	1	-1.31291	0.398321	1	1.78212	0.0703791	0.236298
MRPL20	1358	761.163	751.18	273.039	233.689	-1.01329	0.899477	1	-1.16839	0.335642	1	-2.78774	8.64665e-10	4.85115e-08
ANKRD65	2.35832	4.79917	8.65097	3.14682	4.63887	1.8026	0.330229	0.857479	1.47414	0.487134	1	-1.52508	0.438849	0.713772
LOC102724312	0.433906	0.434288	0.434593	0.434076	0.595681	1.0007	1	1	1.3723	0.092955	1	-1.00049	1	1
VWA1	4.51647	6.72147	4.68242	9.40208	10.6084	-1.43547	0.409058	0.925077	1.1283	0.821808	1	1.39881	0.667561	0.899015
ATAD3C	0.220882	0.211226	0.211254	0.215462	0.21586	1.00013	1	1	1.00184	0.986667	1	1.02005	0.697773	0.920159
ATAD3B	6.41217	4.11349	3.41915	5.22211	4.72556	-1.20307	0.627049	1	-1.10508	0.796115	1	1.26951	0.625817	0.866598
ATAD3A	12.7563	9.08811	6.65499	7.87668	8.23755	-1.36561	0.370116	0.896328	1.04582	0.925321	1	-1.1538	0.692913	0.916473
TMEM240	1.51586	1.38688	1.42682	1.80718	1.72282	1.0288	0.749085	1	-1.04897	0.850217	1	1.30306	0.121795	0.335009
SSU72	304.228	265.803	207.818	176.894	239.363	-1.27901	0.214402	0.726357	1.35314	0.147631	1	-1.50261	0.0445029	0.17035
C1orf233	3.75821	5.26025	4.86155	8.85334	7.03413	-1.08201	0.823514	1	-1.25863	0.644218	1	1.68306	0.303201	0.582449
MIB2	6.4507	13.1439	9.47715	8.93439	13.4838	-1.3869	0.360559	0.887424	1.50921	0.253556	1	-1.47116	0.274641	0.549792
MMP23A_p1	4.72781	5.31227	6.21146	7.82046	8.65259	1.16927	0.561341	1	1.1064	0.771348	1	1.47215	0.174572	0.420484
CDK11B	82.854	152.288	146.855	103.135	88.0067	-1.037	0.820382	1	-1.1719	0.483573	1	-1.47659	0.0777465	0.252918
SLC35E2B	156.014	307.399	224.909	578.478	547.932	-1.36677	0.03467	0.333535	-1.05575	0.696241	1	1.88185	2.34141e-05	0.00036786
MMP23A_p2	3.83849	4.85121	4.55438	7.42776	8.6021	-1.06517	0.760124	1	1.1581	0.739981	1	1.53111	0.299703	0.57837
CDK11A	38.6781	14.6832	18.8782	65.2887	59.6513	1.2857	0.291894	0.814242	-1.09451	0.756334	1	4.44648	1.12918e-08	4.70031e-07
SLC35E2	18.3115	25.7913	27.9673	61.3914	53.2697	1.08437	0.882298	1	-1.15247	0.782162	1	2.38032	0.0919472	0.281158
NADK	67.6512	43.5539	54.696	70.0774	99.0628	1.25582	0.407778	0.923643	1.41362	0.260156	1	1.60898	0.118225	0.328615
GNB1	939.338	846.876	1178.67	1000.03	943.928	1.39179	0.01053	0.175403	-1.05944	0.684829	1	1.18085	0.195612	0.449035
TMEM52	0.72127	0.638198	0.63859	0.696304	0.725477	1.00061	1	1	1.0419	0.859761	1	1.09105	0.624405	0.86577
GABRD	1.07255	1.0747	1.07641	1.50969	1.57076	1.00159	1	1	1.04045	0.944182	1	1.40476	0.13378	0.355155
PRKCZ	3.12716	7.72623	9.08733	7.28695	7.55176	1.17617	0.775552	1	1.03634	0.978163	1	-1.06028	0.932285	1
C1orf86	25.4143	22.4371	19.4518	37.8262	29.7669	-1.15347	0.661227	1	-1.27075	0.467934	1	1.68588	0.135864	0.358822
SKI	64.832	90.3364	59.479	108.419	99.2508	-1.51879	0.19659	0.70463	-1.09237	0.793924	1	1.20017	0.560483	0.814162
MORN1	1.50629	1.11977	1.15828	1.22514	1.34283	1.0344	0.810281	1	1.09607	0.696327	1	1.0941	0.57159	0.8231
LOC100129534_p1	0.919704	0.947369	0.921531	1.0698	1.22239	-1.02804	0.812664	1	1.14263	0.630625	1	1.12923	0.490723	0.758046
RER1	134.315	97.5774	107.955	129.132	112.913	1.10635	0.726226	1	-1.14364	0.604596	1	1.32338	0.285653	0.561502
PEX10	3.57934	3.86376	3.23964	4.04453	3.38146	-1.19265	0.665145	1	-1.19609	0.69498	1	1.04679	0.998337	1
PLCH2	2.28065	3.14872	2.81626	4.16863	3.95716	-1.11805	0.772775	1	-1.05344	0.946236	1	1.32391	0.658477	0.891666
PANK4	16.7914	20.9038	19.4778	30.2074	28.3607	-1.07321	0.827998	1	-1.06511	0.858662	1	1.44507	0.246324	0.512994
HES5	0.499933	0.608742	0.5006	0.526772	0.531068	-1.21603	0.295045	0.817201	1.00816	0.961253	1	-1.15561	0.481577	0.750406
TNFRSF14	1.75741	1.41195	1.41454	1.97574	1.94733	1.00183	1	1	-1.01459	0.955553	1	1.3993	0.191763	0.443537
FAM213B	24.0276	14.0724	7.21928	14.977	12.0644	-1.94928	0.0712699	0.468327	-1.24143	0.599115	1	1.06428	0.90694	1
MMEL1	0.229586	0.229662	0.229723	0.22962	0.263976	1.00026	1	1	1.14962	0.132648	1	-1.00018	1	1
PRDM16	0.522866	0.500448	0.500723	0.500257	0.602096	1.00055	1	1	1.20357	0.131163	1	-1.00038	1	1
ARHGEF16	1.07564	1.33941	1.52397	1.17028	1.09656	1.13779	0.721383	1	-1.06723	0.832309	1	-1.14452	0.729548	0.941974
MEGF6	15.0957	29.8078	27.5125	36.8845	27.0035	-1.08343	0.906278	1	-1.36592	0.49569	1	1.23741	0.622609	0.864568
TPRG1L	125.602	91.2544	109.959	124.929	94.5349	1.20497	0.568345	1	-1.32151	0.298194	1	1.36901	0.30179	0.580833
WRAP73	11.6429	12.3761	10.7598	15.4589	19.9723	-1.15021	0.750397	1	1.29196	0.612744	1	1.24909	0.795582	0.986755
TP73	0.518272	0.641227	0.519152	0.581502	0.518069	-1.23514	0.204092	0.713973	-1.12244	0.562991	1	-1.10271	0.484229	0.752621
TP73-AS1	59.3637	39.4678	47.3212	50.5937	59.6373	1.19898	0.510857	0.993984	1.17875	0.587681	1	1.2819	0.437472	0.712712
SMIM1	0.481056	0.481347	0.48158	0.552264	0.544556	1.00048	1	1	-1.01416	0.920088	1	1.14733	0.354243	0.638003
LRRC47	123.166	146.062	126.218	170.169	148.886	-1.15722	0.445179	0.949198	-1.14295	0.380814	1	1.16505	0.324597	0.605887
CEP104	46.236	78.7336	50.8415	77.3299	78.9792	-1.54861	0.133579	0.604525	1.02133	0.987996	1	-1.01815	0.994327	1
DFFB	29.2457	45.5727	37.9601	41.5838	35.4646	-1.20054	0.577204	1	-1.17254	0.63112	1	-1.09592	0.755238	0.96123
C1orf174	185.021	133.07	96.9114	88.9308	116.185	-1.37311	0.2454	0.7645	1.30646	0.34003	1	-1.49634	0.157899	0.394767
LINC01134	0.125312	0.122472	0.125667	0.122439	0.122429	1.02609	0.484672	0.97539	-1.00008	1	1	-1.00027	1	1
AJAP1	0.59811	0.59891	0.599549	0.598466	0.933427	1.00107	1	1	1.5597	0.0799223	1	-1.00074	1	1
NPHP4	10.3388	12.3942	10.8139	26.022	23.304	-1.14613	0.690421	1	-1.11664	0.797725	1	2.09954	0.145894	0.374136
KCNAB2	3.86349	8.91431	5.2241	20.6735	9.7845	-1.70638	0.367031	0.892606	-2.11288	0.312212	1	2.31913	0.280106	0.555905
CHD5	2.06851	2.25147	2.11652	4.01587	5.52613	-1.06376	0.787867	1	1.37607	0.569003	1	1.78367	0.14189	0.369392
RPL22	1606.52	844.505	1008	1179.56	1192.32	1.1936	0.171549	0.671881	1.01082	0.99155	1	1.39674	0.00813835	0.0473477
RNF207	5.56322	4.61984	2.90939	4.54306	6.04098	-1.58791	0.12689	0.589835	1.32972	0.641644	1	-1.0169	0.941437	1
ICMT	194.405	119.062	124.219	175.831	163.855	1.04331	0.892577	1	-1.07309	0.785574	1	1.47681	0.0959922	0.288468
LINC00337	0.280895	0.28105	0.281174	0.346672	0.280831	1.00044	1	1	-1.23445	0.110367	1	1.23349	0.111289	0.31613
GPR153	13.9934	39.4265	41.4749	120.342	131.03	1.05196	0.831823	1	1.08881	0.831003	1	3.05231	0.00129068	0.0108951
ACOT7	207.623	460.558	231.02	217.603	154.987	-1.99359	0.00499566	0.11453	-1.40401	0.149363	1	-2.11651	0.00205481	0.0158521
HES2	0.164776	0.164809	0.164835	0.179965	0.164762	1.00016	1	1	-1.09227	0.167638	1	1.09196	0.175959	0.421779
TNFRSF25	5.91356	6.9933	3.766	11.9483	11.0815	-1.85696	0.00721395	0.139773	-1.07822	0.897779	1	1.70853	0.179931	0.426494
PLEKHG5	47.3614	32.1339	23.3658	45.1051	43.2819	-1.37525	0.532593	1	-1.04212	0.918662	1	1.40366	0.492874	0.759593
NOL9	92.4564	29.7664	62.1492	121.265	119.428	2.0879	0.0463514	0.385492	-1.01538	0.956887	1	4.07389	0.000182494	0.00211646
ZBTB48	3.96379	5.29595	2.53441	8.03969	6.49212	-2.08962	0.0387186	0.351683	-1.23838	0.631991	1	1.51808	0.497466	0.763442
KLHL21	77.0789	123.694	128.951	113.377	116.958	1.04251	0.852186	1	1.03159	0.886606	1	-1.09099	0.760263	0.964477
PHF13	39.3263	37.1136	25.448	53.7667	51.9049	-1.45841	0.258547	0.778536	-1.03587	0.933349	1	1.44871	0.280982	0.556919
THAP3	36.0762	62.9621	33.49	39.2424	35.6309	-1.88003	0.176835	0.68025	-1.10136	0.888474	1	-1.60444	0.285687	0.561505
DNAJC11	95.1436	100.647	100.829	66.2412	64.1593	1.00181	0.95439	1	-1.03245	0.931281	1	-1.5194	0.179014	0.42531
CAMTA1	340.037	336.906	341.452	397.79	294.316	1.01349	0.958039	1	-1.35157	0.0915232	1	1.18071	0.349929	0.633663
VAMP3	591.932	294.118	337.52	196.057	240.581	1.14757	0.504169	0.989123	1.2271	0.274045	1	-1.50017	0.0550379	0.198752
PER3	41.9347	96.8331	53.9769	114.265	98.868	-1.79397	0.0238119	0.277652	-1.15574	0.524735	1	1.18002	0.445001	0.719827
UTS2	0.682416	0.684199	0.685627	0.806788	0.984662	1.00209	1	1	1.22047	0.186014	1	1.17917	0.668905	0.899557
TNFRSF9	0.65606	0.600249	0.600665	0.641164	0.737483	1.00069	1	1	1.15023	0.54264	1	1.06816	0.712516	0.930439
PARK7	2446.12	1462.56	1537.56	609.5	528.425	1.05128	0.684584	1	-1.15343	0.28124	1	-2.39961	2.57321e-11	2.09274e-09
ERRFI1	109.365	43.997	39.9679	49.2039	50.7994	-1.10081	0.8397	1	1.03243	0.965995	1	1.11835	0.870026	1
SLC45A1	3.95662	7.65297	6.49946	17.0618	10.9348	-1.17748	0.79401	1	-1.56033	0.499219	1	2.22944	0.216812	0.476859
RERE	195.773	440.539	360.04	528.282	561.307	-1.22358	0.0999113	0.534961	1.06251	0.625316	1	1.19917	0.122852	0.336864
ENO1	8655.24	1863.08	2002.25	779.949	767.389	1.0747	0.485726	0.975842	-1.01637	0.904562	1	-2.38872	7.11256e-17	2.18525e-14
GPR157	0.0686539	0.0675835	0.0676359	0.0675503	0.0674943	1.00077	1	1	-1.00083	1	1	-1.00049	1	1
MIR34A	1.38258	3.52791	1.23978	1.22747	1.21927	-2.84559	0.000223858	0.0156426	-1.00673	1	1	-2.87414	0.000174566	0.00203671
H6PD	74.5563	48.3239	30.5702	116.502	157.355	-1.58075	0.134483	0.605624	1.35066	0.355583	1	2.41085	0.00351522	0.0245634
SPSB1	17.6012	11.7637	14.8561	16.0526	16.7235	1.26287	0.564162	1	1.04179	0.909486	1	1.36459	0.454365	0.729245
LOC100506022	8.90378	8.05769	3.41391	6.32424	5.44351	-2.36025	0.00606801	0.126945	-1.1618	0.747018	1	-1.27409	0.553759	0.808853
SLC25A33	16.4276	9.40443	9.51781	21.4851	11.0687	1.01206	0.962642	1	-1.94107	0.27768	1	2.28457	0.221764	0.483223
TMEM201	8.63051	6.62762	5.06208	11.8796	9.39833	-1.30927	0.420274	0.932893	-1.26402	0.686603	1	1.79245	0.312995	0.593518
PIK3CD	24.8877	8.34427	5.92141	13.4358	8.17131	-1.40917	0.445678	0.949746	-1.64427	0.389328	1	1.61019	0.454824	0.729859
PIK3CD-AS2	2.61803	2.1579	5.263	2.3323	3.65101	2.43895	0.00325152	0.0874068	1.56541	0.103675	1	1.08082	0.579032	0.829589
CLSTN1	157.323	147.722	133.361	360.568	323.686	-1.10769	0.544954	1	-1.11394	0.49787	1	2.44085	3.88864e-07	1.03533e-05
CTNNBIP1	56.5805	56.3999	81.4584	67.7188	57.1833	1.4443	0.305413	0.829928	-1.18424	0.631268	1	1.20069	0.59258	0.840907
LZIC	39.5672	9.66057	29.6389	28.5199	37.5846	3.06803	0.0277903	0.298546	1.31784	0.651849	1	2.95219	0.0343215	0.141046
NMNAT1	106.354	79.5262	65.4348	67.4084	57.3425	-1.21535	0.495758	0.981127	-1.17554	0.631925	1	-1.17977	0.569393	0.821249
RBP7	0.444458	0.361966	0.362112	0.361865	0.36171	1.0004	1	1	-1.00043	1	1	-1.00028	1	1
UBE4B	90.4883	75.8156	82.1092	101.776	113.775	1.08301	0.856217	1	1.11789	0.694629	1	1.34242	0.41888	0.700539
KIF1B	328.649	553.905	482.181	796.658	614.379	-1.14875	0.329269	0.857322	-1.29669	0.0444715	1	1.43826	0.00627928	0.0387817
RNU6-2_loc1	4.38319	3.58164	2.94205	6.9864	7.92609	-1.2174	0.370383	0.896328	1.1345	0.826469	1	1.95061	0.127103	0.343681
PGD	885.384	1131.64	1170.94	462.045	415.912	1.03473	0.78403	1	-1.11092	0.38167	1	-2.4492	2.03529e-13	2.8967e-11
APITD1-CORT	56.0248	18.4961	16.9137	10.6677	6.40926	-1.09356	0.914977	1	-1.66442	0.403015	1	-1.73385	0.392769	0.677993
APITD1	8.2922	8.96989	6.74856	5.08308	10.162	-1.32915	0.564718	1	1.99919	0.157692	1	-1.76465	0.198401	0.452832
CORT	2.41745	1.28816	1.29233	1.71296	1.82936	1.00324	1	1	1.06795	0.871192	1	1.32977	0.47832	0.747788
DFFA	270.247	191.718	171.904	96.2001	117.965	-1.11527	0.580654	1	1.22624	0.271718	1	-1.99291	0.000291269	0.00313908
PEX14	30.3875	23.6107	13.8444	36.5854	45.5342	-1.70543	0.176641	0.680138	1.2446	0.57923	1	1.54953	0.319251	0.600104
CASZ1	4.90125	11.4405	11.2634	29.6873	20.3521	-1.01573	0.963671	1	-1.45868	0.528698	1	2.59494	0.134216	0.355707
C1orf127	1.4391	2.08548	1.44995	1.79257	2.9222	-1.43831	0.271068	0.794296	1.63017	0.314075	1	-1.1634	0.692942	0.916473
TARDBP	728.98	562.676	577.852	384.655	373.587	1.02697	0.821383	1	-1.02963	0.880911	1	-1.4628	0.00872087	0.0500597
MASP2	0.481146	0.481534	0.651218	0.481318	0.480987	1.35238	0.0871028	0.502823	-1.00069	1	1	-1.00045	1	1
SRM	180.352	103.415	109.229	137.105	119.135	1.05621	0.901393	1	-1.15083	0.662942	1	1.32577	0.394773	0.679764
EXOSC10	331.576	296.588	237.996	171.244	171.996	-1.24619	0.208554	0.720209	1.00439	0.992841	1	-1.73196	0.00215222	0.0164788
MTOR	94.4706	160.618	123.356	179.977	137.255	-1.30207	0.282195	0.802552	-1.31126	0.281197	1	1.12052	0.654515	0.888411
ANGPTL7	0.12136	0.121432	0.121463	0.128427	0.121354	1.00025	1	1	-1.05829	0.21817	1	1.0576	0.236229	0.501089
UBIAD1	83.8735	134.423	75.1982	135.999	73.3763	-1.78758	0.0220534	0.267655	-1.85345	0.0102414	1	1.01172	0.960938	1
PTCHD2	5.20522	56.9076	65.8608	46.2601	68.1269	1.15733	0.606354	1	1.47269	0.150887	1	-1.23017	0.431393	0.707811
FBXO2	0.778516	0.700329	0.700808	0.780786	0.820002	1.00068	1	1	1.05023	0.844544	1	1.11488	0.578419	0.829141
FBXO44	12.7403	39.7302	23.5151	47.9926	54.4111	-1.68957	0.182274	0.685497	1.13374	0.702113	1	1.20796	0.651364	0.886263
FBXO6	12.2467	5.33821	5.73598	7.74204	4.74399	1.07451	0.925298	1	-1.63197	0.428146	1	1.45031	0.611447	0.856636
MAD2L2	53.2868	57.3392	33.6248	39.468	41.5638	-1.70527	0.160825	0.652331	1.0531	0.822142	1	-1.4528	0.309742	0.589863
DRAXIN	1.54819	3.32944	1.56171	2.34036	2.04571	-2.13192	0.0870346	0.502823	-1.14403	0.787072	1	-1.42262	0.524195	0.785987
AGTRAP	65.0502	35.0379	20.6133	28.825	37.6153	-1.69977	0.167382	0.662816	1.30495	0.556527	1	-1.21554	0.626911	0.867679
C1orf167	0.0686539	0.0675835	0.0676359	0.0675503	0.0674943	1.00077	1	1	-1.00083	1	1	-1.00049	1	1
LOC102724659	0.0634289	0.06347	0.0635026	0.0634494	0.0640462	1.00051	1	1	1.00941	0.525029	1	-1.00033	1	1
MTHFR	54.2263	174.639	163.871	147.385	158.425	-1.06571	0.668724	1	1.07491	0.673686	1	-1.18492	0.28887	0.56547
CLCN6	34.5422	78.6943	46.5933	84.5002	83.2977	-1.68896	0.0506912	0.402122	-1.01444	0.936601	1	1.07378	0.7408	0.950543
NPPA-AS1	1.42594	2.18653	1.4326	1.78855	1.9339	-1.52627	0.140686	0.617765	1.08127	0.852878	1	-1.22252	0.609548	0.854748
NPPA	3.7602	44.9357	21.9583	60.0342	57.1532	-2.04641	0.190198	0.697909	-1.05041	0.777618	1	1.336	0.483028	0.751577
NPPB	0.782183	0.783031	0.902964	0.924074	0.908078	1.15317	0.550149	1	-1.01762	0.923324	1	1.18013	0.493283	0.759828
KIAA2013	95.0604	120.246	75.5957	95.4124	129.428	-1.59064	0.00868757	0.15657	1.35651	0.0793458	1	-1.26028	0.19276	0.444955
PLOD1	391.602	202.003	262.249	324.521	350.073	1.29824	0.274211	0.796398	1.07874	0.704117	1	1.60651	0.0407736	0.159818
MFN2	127.391	120.497	129.794	159.766	139.458	1.07716	0.824084	1	-1.14562	0.624272	1	1.3259	0.284935	0.560978
MIIP	27.125	18.4672	18.315	23.0115	25.4871	-1.00831	0.969832	1	1.10758	0.879791	1	1.24607	0.662415	0.89487
TNFRSF8	0.924631	0.812417	0.716353	0.715456	0.714892	-1.1341	0.493152	0.979684	-1.00079	1	1	-1.13552	0.488277	0.756322
TNFRSF1B	26.5704	2.74802	2.82034	8.5956	14.9713	1.02632	1	1	1.74174	0.328505	1	3.12792	0.0036859	0.0254983
VPS13D	64.4101	89.2956	110.491	135.83	123.81	1.23736	0.421118	0.93291	-1.09708	0.780358	1	1.52113	0.0881131	0.273891
SNORA59A_loc2	1.76692	2.80813	2.44994	1.67165	2.27687	-1.1462	0.739917	1	1.36205	0.255413	1	-1.67986	0.0998909	0.296229
DHRS3	5.6557	83.0201	162.77	277.963		1.96061	0.00568089	0.12355	1.26402	0.321598	1	3.34815	8.43107e-07	2.05273e-05
AADACL4	0.603296	0.603858	0.604307	0.724228	0.673999	1.00074	1	1	-1.07452	0.429469	1	1.19934	0.184918	0.433377
HNRNPCL3	21.187	16.1413	12.648	4.61823	4.74422	-1.27619	0.491823	0.979187	1.02728	0.899797	1	-3.49512	2.05172e-05	0.000328479
HNRNPCL4	85.809	76.1954	89.1541	86.6504	71.1091	1.17007	0.539424	1	-1.21856	0.389754	1	1.13721	0.616021	0.860358
HNRNPCL2	0.158465	0.155647	0.155662	0.162714	0.155621	1.0001	1	1	-1.04558	0.340482	1	1.0454	0.353106	0.636973
PDPN	0.466939	0.482508	0.467538	0.483554	0.583515	-1.03202	0.811595	1	1.20672	0.332777	1	1.00217	0.983878	1
PRDM2	119.951	258.733	252.099	353.29	305.669	-1.02632	0.852959	1	-1.15579	0.380588	1	1.36546	0.0626064	0.218383
KAZN	51.3961	56.3281	48.8766	126.335	153.19	-1.15246	0.701578	1	1.21256	0.577645	1	2.24285	0.0332261	0.137806
TMEM51-AS1	1.24149	1.64983	1.24787	1.38741	2.18657	-1.32212	0.235838	0.75211	1.57601	0.184461	1	-1.18914	0.531693	0.7927
TMEM51	25.0758	43.125	51.0585	41.1116	55.2603	1.18396	0.615383	1	1.34415	0.389931	1	-1.04897	0.905348	1
C1orf195	0.0678638	0.0696728	0.0680346	0.0679072	0.0678356	-1.02408	0.432615	0.940919	-1.00106	1	1	-1.026	0.396791	0.680032
FHAD1	0.117439	0.111872	0.111911	0.11179	0.11178	1.00035	1	1	-1.00009	1	1	-1.00073	1	1
EFHD2	33.6907	10.7222	4.60726	17.4121	17.7094	-2.32724	0.000625542	0.0314423	1.01707	0.98344	1	1.62393	0.117399	0.326929
CTRC	0.0686549	0.0675836	0.067636	0.0675503	0.0674942	1.00078	1	1	-1.00083	1	1	-1.00049	1	1
CASP9	22.8928	51.4737	38.997	23.3509	42.8651	-1.31994	0.347324	0.874681	1.83569	0.0457743	1	-2.20435	0.00970418	0.0542873
DNAJC16	72.3239	66.6213	89.5947	80.8468	84.516	1.34484	0.203672	0.713148	1.04538	0.823797	1	1.21353	0.397457	0.680511
AGMAT	1.12032	0.825524	0.826743	1.16915	0.823368	1.00148	1	1	-1.41996	0.304157	1	1.41626	0.306322	0.585944
DDI2	1.18748	1.18356	0.884011	0.91787	0.880722	-1.33885	0.324281	0.85224	-1.04218	0.869752	1	-1.28946	0.404162	0.687671
RSC1A1	5.06079	1.90521	2.23211	1.89785	3.83883	1.17158	0.483919	0.975151	2.02273	0.0376147	1	-1.00388	1	1
PLEKHM2	48.3988	24.7499	44.5991	46.6935	42.0127	1.80199	0.209566	0.721308	-1.11141	0.805126	1	1.88661	0.167556	0.409412
SLC25A34	2.82248	5.35551	4.9609	8.33153	6.00678	-1.07954	0.883429	1	-1.38702	0.597255	1	1.55569	0.550326	0.806587
FBLIM1	161.187	156.593	170.502	224.157	268.523	1.08882	0.738751	1	1.19792	0.348444	1	1.43147	0.08593	0.269683
UQCRHL	162.43	77.6934	126.495	165.924	164.275	1.62813	0.0612358	0.440624	-1.01004	0.971934	1	2.13563	0.00353654	0.0246768
FLJ37453	56.2296	237.628	179.753	84.0692	91.392	-1.32198	0.177316	0.680572	1.0871	0.673056	1	-2.82658	5.00225e-08	1.72899e-06
SPEN	139.655	163.939	188.634	291.319	313.874	1.15063	0.555807	1	1.07742	0.711078	1	1.777	0.0120439	0.0639916
ZBTB17	14.0392	10.3879	10.7809	15.8717	12.221	1.03783	0.98906	1	-1.29872	0.619671	1	1.5279	0.497392	0.763442
HSPB7	2.10148	1.18968	1.19227	1.64786	1.18509	1.00218	1	1	-1.3905	0.234505	1	1.38513	0.241161	0.507587
FAM131C	0.875714	0.877402	0.878752	1.46284	0.99647	1.00154	1	1	-1.46802	0.240367	1	1.66724	0.0579988	0.206783
EPHA2	45.178	4.12051	2.40859	5.96423	7.66402	-1.71076	0.120991	0.578817	1.285	0.685617	1	1.44745	0.479123	0.748438
ARHGEF19	14.5902	7.58895	17.7337	9.97817	10.8251	2.33678	0.125796	0.587463	1.08488	0.852568	1	1.31483	0.628775	0.869169
RSG1	0.602578	0.506803	0.52284	0.506641	0.53212	1.03164	0.786605	1	1.05029	0.682767	1	-1.00032	1	1
FBXO42	49.5527	64.8701	49.502	64.0582	54.4922	-1.31045	0.364377	0.891201	-1.17555	0.558774	1	-1.01267	0.97712	1
SZRD1	216.544	185.307	162.758	111.422	121.17	-1.13854	0.504437	0.989348	1.08749	0.732532	1	-1.66312	0.0156881	0.0784038
NECAP2	169.354	134.437	110.176	68.3027	91.6715	-1.22021	0.384753	0.910759	1.34214	0.189007	1	-1.96826	0.00256527	0.019017
CROCCP3_p1	7.81874	22.5209	9.50777	45.6729	54.2076	-2.36868	0.0873204	0.502878	1.18687	0.763495	1	2.02802	0.255312	0.524943
NBPF1	81.6982	133.991	124.284	182.786	212.258	-1.07811	0.675592	1	1.16123	0.405565	1	1.36417	0.0919861	0.281188
CROCCP2_p1	20.9095	15.0356	40.2626	46.3031	50.6617	2.67783	0.0109191	0.179719	1.09413	0.845465	1	3.07957	0.00259006	0.0191494
MST1P2_p1	0.70734	0.708195	0.708879	0.927224	0.793664	1.00097	1	1	-1.16828	0.299997	1	1.30928	0.110379	0.315257
FAM231A_loc1	0.0675364	0.0675972	0.0676453	0.0675667	0.0685569	1.00071	1	1	1.01466	0.460813	1	-1.00045	1	1
FAM231A_loc2	0.176344	0.176382	0.176412	0.17636	0.193938	1.00017	1	1	1.09967	0.16412	1	-1.00012	1	1
MST1L	8.19357	22.1854	11.1889	10.9563	21.0774	-1.9828	0.247739	0.766245	1.92378	0.324903	1	-2.0249	0.243553	0.509394
CROCC	4.75622	6.10319	3.88803	5.90939	8.99368	-1.56974	0.277719	0.799868	1.52193	0.494117	1	-1.03279	0.883564	1
MFAP2	26.7664	173.402	29.9753	90.5138	120.337	-5.78483	5.03194e-05	0.00564336	1.32948	0.524871	1	-1.91575	0.136567	0.360087
ATP13A2	6.05981	16.8493	38.4916	31.6298	37.7877	2.28447	0.00258738	0.0766598	1.19469	0.517381	1	1.87722	0.0199808	0.0940305
SDHB	477.321	355.444	334.907	193.341	192.132	-1.06132	0.785	1	-1.00629	0.916618	1	-1.83843	0.00304102	0.0217582
PADI2	10.9729	773.518	941.112	655.793	535.415	1.21666	0.240541	0.758044	-1.22483	0.189394	1	-1.17951	0.32134	0.60232
RCC2	198.686	130.037	168.854	220.302	235.469	1.2985	0.100586	0.535613	1.06885	0.665135	1	1.69414	0.00100341	0.00882972
ARHGEF10L	16.9626	34.3584	39.017	161.469	163.679	1.13559	0.589181	1	1.01369	0.992779	1	4.69954	3.43432e-12	3.61938e-10
IGSF21	1.49077	1.49622	1.50059	2.80125	2.48373	1.00292	1	1	-1.12784	0.839689	1	1.87221	0.0405363	0.159346
ALDH4A1	8.55984	11.1183	7.06679	7.65823	9.22187	-1.57332	0.248845	0.76845	1.20418	0.648323	1	-1.45181	0.331958	0.614105
IFFO2	27.2187	90.8624	101.818	81.0195	88.6335	1.12057	0.532086	1	1.09398	0.665344	1	-1.12149	0.595503	0.8432
UBR4	295.856	438.289	316.223	552.151	507.553	-1.38601	0.0388452	0.351759	-1.08787	0.670745	1	1.25979	0.192562	0.444937
EMC1	258.979	199.647	191.708	95.3733	146.892	-1.04141	0.848156	1	1.54018	0.0235096	1	-2.09333	0.000240963	0.00268823
MRTO4	464.278	163.446	139.625	81.8077	78.3496	-1.17061	0.380487	0.906166	-1.04414	0.775194	1	-1.99793	0.000181663	0.00210807
AKR7L	6.61793	5.71705	5.69593	12.1801	10.1317	-1.00371	0.966024	1	-1.20218	0.764514	1	2.13049	0.145979	0.374147
AKR7A3	0.677677	0.837443	0.679305	0.678085	0.786804	-1.23279	0.190582	0.698261	1.16033	0.562526	1	-1.23501	0.189468	0.440153
LOC100506730	8.79263	10.5439	10.613	17.3051	9.41853	1.00656	0.967674	1	-1.83735	0.369319	1	1.64125	0.433356	0.709524
AKR7A2	57.081	77.7138	65.097	75.9625	90.6956	-1.19382	0.480288	0.973237	1.19395	0.47846	1	-1.02306	0.93214	1
PQLC2	9.35049	9.97441	26.8239	13.9173	22.7538	2.68927	0.0506126	0.401758	1.63493	0.328603	1	1.3953	0.507906	0.771353
CAPZB	739.037	544.082	589.041	366.49	376.065	1.08263	0.486589	0.975902	1.02613	0.85864	1	-1.48457	0.000640649	0.00607268
MINOS1-NBL1	49.5631	298.345	322.099	195.315	325.693	1.07962	0.777899	1	1.66753	0.030396	1	-1.52751	0.0702986	0.23611
MINOS1	2056.25	1690.01	1530.21	480.887	445.327	-1.10443	0.542051	1	-1.07985	0.604023	1	-3.51436	4.60294e-15	9.18501e-13
RPS14P3_p1	2764.45	1675.95	1346.09	611.843	628.572	-1.24505	0.194313	0.70201	1.02734	0.801197	1	-2.73919	1.13548e-09	6.15639e-08
NBL1	0.0970539	0.0937948	0.0938816	0.0937449	0.093697	1.00092	1	1	-1.00051	1	1	-1.00053	1	1
TMCO4	26.9723	9.97106	4.03442	17.3707	11.1009	-2.4715	0.0124299	0.192628	-1.56481	0.471929	1	1.74211	0.359022	0.642734
OTUD3	25.4632	29.543	14.7833	27.9759	42.7013	-1.99841	0.130078	0.598074	1.52636	0.370279	1	-1.05602	0.931129	1
PLA2G2F	0.111618	0.111703	0.111742	0.111623	0.117147	1.00035	1	1	1.04949	0.243238	1	-1.00072	1	1
VWA5B1	0.886936	0.927132	1.00969	1.1375	0.955146	1.08904	0.665926	1	-1.19091	0.511302	1	1.2269	0.410844	0.694057
LINC01141	0.626749	0.627709	0.628476	1.02291	0.626351	1.00122	1	1	-1.63312	0.0748517	1	1.62959	0.0753683	0.247611
CAMK2N1	906.119	1334.62	1312.47	2949.87	3315.09	-1.01687	0.929286	1	1.12381	0.311632	1	2.21028	4.36027e-13	5.74132e-11
MUL1	60.6422	89.7774	113.952	151.948	118.68	1.26927	0.462585	0.959574	-1.28032	0.421565	1	1.69249	0.0830318	0.263768
FAM43B	0.367074	0.367281	0.367446	0.43971	0.378163	1.00045	1	1	-1.16275	0.214263	1	1.1972	0.135702	0.358538
CDA	7.31721	1.77896	1.79334	2.34974	2.66223	1.00808	1	1	1.13299	0.762606	1	1.32085	0.407264	0.690608
PINK1	109.216	124.951	113.399	195.089	161.279	-1.10187	0.691937	1	-1.20963	0.372002	1	1.56133	0.0466647	0.176552
PINK1-AS	62.3604	44.5287	41.723	66.7154	76.3233	-1.06725	0.772041	1	1.14401	0.652572	1	1.49826	0.113327	0.31979
DDOST	2198.31	1933.59	1674.58	781.16	673.147	-1.15467	0.380833	0.906271	-1.16046	0.354398	1	-2.47528	1.4761e-08	5.92828e-07
KIF17	0.944075	0.803289	0.803991	0.802801	1.06351	1.00087	1	1	1.32475	0.26423	1	-1.00061	1	1
SH2D5	7.03346	1.80886	1.93921	3.27695	1.78428	1.07206	0.679001	1	-1.83657	0.026879	1	1.8116	0.034464	0.141422
HP1BP3	667.86	452.971	464.286	729.407	654.005	1.02498	0.833431	1	-1.11529	0.365007	1	1.61027	4.46045e-05	0.00064104
EIF4G3	339.929	290.466	372.984	459.189	522.775	1.28409	0.106928	0.547849	1.13847	0.380772	1	1.58087	0.00298627	0.0214321
ECE1	345.231	203.879	227.834	260.797	258.776	1.1175	0.443184	0.947666	-1.00781	0.985172	1	1.27917	0.0873758	0.272167
LOC100506801	0.295537	0.295725	0.295875	0.373971	0.295459	1.00051	1	1	-1.26573	0.104069	1	1.26459	0.104935	0.305431
NBPF3	20.9664	18.3921	11.2255	30.7202	29.9309	-1.63841	0.210951	0.723302	-1.02637	0.942329	1	1.6703	0.219042	0.479399
RAP1GAP	0.125364	0.125393	0.129071	0.125369	0.128122	1.02933	0.461542	0.959162	1.02196	0.54671	1	-1.00019	1	1
USP48	113.881	86.1715	103.037	160.031	192.359	1.19572	0.437818	0.943466	1.20201	0.432201	1	1.85712	0.00680445	0.0412874
LDLRAD2	0.335538	0.304392	0.304473	0.313468	0.31209	1.00027	1	1	-1.00441	0.953561	1	1.02982	0.714648	0.93181
HSPG2	94.3933	36.7781	45.4432	62.478	91.0455	1.23561	0.47538	0.96913	1.45724	0.188566	1	1.69878	0.0634143	0.220583
LOC101928043	0.623301	0.776846	0.796443	0.623679	0.622951	1.02523	0.874569	1	-1.00117	1	1	-1.24559	0.386076	0.670455
LINC00339	93.8513	44.9187	57.1249	33.3606	33.5765	1.27174	0.636682	1	1.00647	0.922864	1	-1.34646	0.336559	0.618655
CDC42	799.052	472.723	429.487	552.761	513.002	-1.10067	0.503862	0.988927	-1.0775	0.584581	1	1.16931	0.25994	0.531186
WNT4	4.56773	16.1714	12.1874	20.2297	23.0698	-1.3269	0.482891	0.974645	1.14039	0.771198	1	1.25095	0.538866	0.797789
ZBTB40	71.7574	89.9776	96.3291	136.551	119.34	1.07059	0.856428	1	-1.14423	0.698116	1	1.51762	0.214844	0.474284
EPHA8	3.28213	3.40565	12.9624	29.238	28.7634	3.80614	7.60584e-06	0.00151772	-1.0165	0.989383	1	8.58515	3.76298e-10	2.29045e-08
EPHB2	109.167	66.0459	47.6354	96.7705	97.3514	-1.38649	0.217884	0.731546	1.006	0.959887	1	1.4652	0.136373	0.359772
KDM1A	265.404	209.615	273.632	381.698	363.343	1.3054	0.0964216	0.526519	-1.05051	0.820447	1	1.82095	0.000197834	0.00227256
MIR3115	0.355644	0.355853	0.356021	0.44145	0.355558	1.00047	1	1	-1.24157	0.0904512	1	1.24054	0.0911492	0.279912
LUZP1	263.252	310.811	240.204	238.525	238.448	-1.29395	0.149476	0.633377	-1.00032	0.980741	1	-1.30306	0.135156	0.357583
HTR1D	0.200453	0.181731	0.181763	0.181709	0.181675	1.00018	1	1	-1.00019	1	1	-1.00012	1	1
LINC01355	15.9055	5.11544	13.728	36.3269	24.8684	2.68363	0.00110478	0.0457355	-1.46077	0.364307	1	7.10142	4.93054e-08	1.70725e-06
HNRNPR	810.633	623.046	763.07	663.648	641.64	1.22474	0.0524621	0.410837	-1.0343	0.74653	1	1.06517	0.545891	0.803396
ZNF436	38.4203	45.7366	24.8087	68.8968	52.0671	-1.84357	0.0570554	0.42722	-1.32323	0.385493	1	1.50638	0.216558	0.476437
ZNF436-AS1	6.00565	7.28985	12.567	9.76128	9.08302	1.72391	0.442022	0.947169	-1.07467	0.852588	1	1.33902	0.692823	0.916473
TCEA3	10.3007	4.92013	2.20185	2.80564	2.96198	-2.23455	0.0487723	0.394005	1.05573	0.948966	1	-1.75366	0.238528	0.504198
ASAP3	29.3305	36.5503	39.4478	65.8828	80.4099	1.07928	0.782393	1	1.2205	0.556988	1	1.80252	0.12338	0.3374
E2F2	2.35283	1.04222	1.0448	1.04044	1.03765	1.00248	1	1	-1.00269	1	1	-1.00171	1	1
ID3	115.699	239.839	134.12	227.76	329.638	-1.78824	0.0130824	0.19814	1.44731	0.129562	1	-1.05303	0.815471	0.999193
MDS2	0.345926	0.346083	0.346209	0.345995	0.4182	1.00036	1	1	1.20869	0.112551	1	-1.00025	1	1
RPL11	3671.71	2088.89	2325.66	2369.96	2235.86	1.11335	0.161236	0.653129	-1.05998	0.445144	1	1.13456	0.0962947	0.289288
TCEB3	211.943	246.665	193.099	160.378	189.232	-1.27741	0.138557	0.61373	1.17991	0.293786	1	-1.53802	0.0089192	0.0508962
TCEB3-AS1	25.0005	51.9307	42.8313	30.2882	30.2786	-1.21245	0.595878	1	-1.00032	0.931788	1	-1.71455	0.116249	0.325162
PITHD1	83.6952	60.6438	96.5458	114.367	102.424	1.59202	0.0397005	0.356472	-1.11661	0.619669	1	1.88589	0.00483796	0.0314769
LYPLA2	41.5511	109.118	20.0994	30.397	38.6819	-5.42889	0.000505584	0.0271411	1.27256	0.629972	1	-3.58975	0.00972759	0.0543711
GALE	41.8961	64.6471	30.2345	16.6508	19.1373	-2.13819	0.117575	0.572525	1.14933	0.749553	1	-3.88251	0.0055114	0.0349881
HMGCL	288.162	316.794	269.741	123.973	106.076	-1.17444	0.456623	0.954178	-1.16872	0.507568	1	-2.55534	1.83989e-05	0.000298016
FUCA1	5.61461	12.8859	15.3517	20.3072	29.7484	1.19135	0.727694	1	1.46492	0.550233	1	1.57592	0.540333	0.799167
PNRC2	544.974	434.88	434.691	279.078	320.805	-1.00043	0.933737	1	1.14952	0.240883	1	-1.55828	0.000401949	0.00410128
SRSF10_loc1	872.533	619.371	622.592	531.136	524.096	1.0052	0.967958	1	-1.01343	0.894204	1	-1.16613	0.204451	0.461283
GRHL3	0.0675364	0.0675972	0.0676453	0.0675667	0.0685569	1.00071	1	1	1.01466	0.460813	1	-1.00045	1	1
STPG1	55.0723	9.03893	15.8298	6.8796	7.27056	1.75129	0.461544	0.959162	1.05683	0.899316	1	-1.31387	0.552474	0.80823
NIPAL3	248.31	35.8194	58.5734	80.9836	54.6071	1.63524	0.0409818	0.363119	-1.48302	0.0812565	1	2.26089	0.000565017	0.00546551
RCAN3AS	0.0686539	0.0675835	0.0676359	0.0675503	0.0674943	1.00077	1	1	-1.00083	1	1	-1.00049	1	1
RCAN3	17.8573	7.30727	5.21788	13.8913	11.1575	-1.40043	0.170689	0.670425	-1.24502	0.554211	1	1.90102	0.0639183	0.22184
NCMAP	0.0675364	0.0675972	0.0676453	0.0675667	0.0685569	1.00071	1	1	1.01466	0.460813	1	-1.00045	1	1
SRRM1	1472.03	1012.9	1048.11	763.236	692.878	1.03477	0.716841	1	-1.10155	0.326222	1	-1.32711	0.00328345	0.0231697
CLIC4	1367.55	556.528	635.344	717.739	834.03	1.14162	0.187398	0.69342	1.16202	0.147464	1	1.28967	0.0134319	0.069627
RUNX3	0.404446	0.404788	0.528509	0.404598	0.424765	1.30564	0.160986	0.65255	1.04984	0.731404	1	-1.00047	1	1
SYF2	273.409	379.154	300.842	236.029	209.491	-1.26031	0.148678	0.631654	-1.12668	0.449233	1	-1.60638	0.00287528	0.0208322
RSRP1	66.8588	139.473	62.6231	109.172	118.279	-2.22718	8.68702e-05	0.00820225	1.08342	0.689652	1	-1.27755	0.23365	0.4989
TMEM50A	534.452	624.345	359.112	355.066	355.696	-1.73858	0.00299148	0.083796	1.00177	0.995583	1	-1.75839	0.00251699	0.0187452
RHCE	0.61962	0.620556	0.621304	0.850557	0.774631	1.00121	1	1	-1.09802	0.782916	1	1.37064	0.288343	0.564895
TMEM57	61.5183	135.72	123.46	223.139	205.727	-1.09931	0.623165	1	-1.08463	0.665567	1	1.64411	0.00734895	0.0439439
LDLRAP1	6.57917	5.25869	3.6303	3.66927	4.51613	-1.44855	0.458013	0.955724	1.2308	0.660724	1	-1.43317	0.456672	0.73137
MAN1C1	15.0522	98.2873	150.416	150.777	209.545	1.53037	0.0259849	0.288753	1.38977	0.114811	1	1.53404	0.0280782	0.121611
SEPN1	126.759	118.8	97.9215	168.728	175.079	-1.21322	0.281071	0.802079	1.03764	0.792389	1	1.42027	0.0452536	0.172393
MTFR1L	309.379	402.179	299.228	219.078	216.2	-1.34405	0.128835	0.595352	-1.01331	0.931927	1	-1.83578	0.00184102	0.0145211
LOC646471	1.0104	1.01241	1.01402	1.61314	1.27538	1.00159	1	1	-1.26484	0.497276	1	1.59337	0.0731327	0.24261
AUNIP	3.50069	1.44295	1.44846	1.43915	2.17336	1.00382	1	1	1.51017	0.172316	1	-1.00264	1	1
PAQR7	26.944	24.3642	46.7448	43.7706	45.4137	1.91858	0.320955	0.847604	1.03754	0.979773	1	1.79651	0.340591	0.623263
STMN1	7026.2	4062.89	4290.48	2025.5	1635.51	1.05602	0.733421	1	-1.23845	0.230393	1	-2.00587	3.17264e-06	6.41689e-05
MIR3917	929.085	497.884	491.972	89.8445	63.928	-1.01202	0.952417	1	-1.4054	0.220172	1	-5.54162	3.94865e-10	2.381e-08
PAFAH2	46.7145	52.1042	31.2725	34.3001	35.1149	-1.66614	0.12711	0.590151	1.02376	0.954462	1	-1.51907	0.204773	0.461688
EXTL1	0.912307	0.756706	0.757558	0.756119	0.940388	1.00113	1	1	1.2437	0.197116	1	-1.00078	1	1
TRIM63	0.283024	0.283177	0.2833	0.348792	0.282961	1.00043	1	1	-1.23265	0.109403	1	1.23171	0.110351	0.31523
PDIK1L	22.6946	72.2419	46.9793	36.0931	42.1357	-1.53774	0.0860197	0.501282	1.16742	0.562166	1	-2.00154	0.0062866	0.0388145
ZNF593	34.3399	23.2715	14.0775	25.3481	27.5617	-1.6531	0.174206	0.676402	1.08733	0.791381	1	1.08923	0.873801	1
CNKSR1	0.666451	0.810299	0.700127	0.717048	0.66614	-1.15736	0.231907	0.745908	-1.07642	0.760048	1	-1.13005	0.275482	0.550453
LOC101928303	0.266332	0.231042	0.231105	0.230998	0.230931	1.00027	1	1	-1.00029	1	1	-1.00019	1	1
CEP85	41.6585	34.2079	28.6716	26.734	16.5631	-1.1931	0.643669	1	-1.61406	0.203466	1	-1.27957	0.591317	0.840117
SH3BGRL3	7725.3	3423.17	2790.35	633.832	646.716	-1.22679	0.0968235	0.527138	1.02033	0.876369	1	-5.40075	4.37856e-42	4.23757e-38
UBXN11	1.06439	1.07486	0.783832	0.781897	0.802195	-1.37129	0.358311	0.885508	1.02596	0.933128	1	-1.37468	0.355902	0.639394
CD52	0.563721	0.439583	0.439803	0.43943	0.439195	1.0005	1	1	-1.00053	1	1	-1.00035	1	1
LIN28A	0.577786	0.69712	0.57877	0.594473	0.624756	-1.20448	0.174861	0.676623	1.05094	0.811649	1	-1.17267	0.218988	0.479386
DHDDS	128.104	102.51	151.889	107.268	103.066	1.4817	0.118436	0.57368	-1.04077	0.84818	1	1.04641	0.817773	1
LOC101928324	0.230892	0.230973	0.231039	0.267175	0.230858	1.00028	1	1	-1.15731	0.128779	1	1.15674	0.129844	0.348267
HMGN2	5787.42	2376.3	2340.96	1679.28	1457.17	-1.0151	0.901159	1	-1.15242	0.286132	1	-1.41507	0.00377458	0.0259173
RPS6KA1	1.9224	1.30253	1.30609	2.2918	1.38466	1.00273	1	1	-1.65513	0.0496703	1	1.75949	0.0164412	0.0810794
ARID1A	227.248	303.356	320.588	463.707	438.485	1.0568	0.623105	1	-1.05752	0.646313	1	1.52859	0.00054345	0.00528329
PIGV	28.5099	13.2747	23.0358	27.5422	37.9293	1.73532	0.18766	0.69375	1.37714	0.522741	1	2.07478	0.0947446	0.285829
ZDHHC18	30.5658	34.9495	25.4662	48.7593	58.3402	-1.37238	0.312378	0.838078	1.19649	0.566255	1	1.39514	0.296693	0.575026
SFN	0.650803	0.570978	0.615093	0.570757	0.632002	1.07726	0.653504	1	1.1073	0.538664	1	-1.00039	1	1
GPN2	17.6956	9.71411	19.1256	18.1978	13.7009	1.96884	0.147558	0.630731	-1.32822	0.576379	1	1.87334	0.20813	0.465429
GPATCH3	7.81597	12.367	9.75643	12.326	12.4499	-1.26757	0.55228	1	1.01005	0.959501	1	-1.00333	0.995094	1
NR0B2	2.90302	31.8817	17.0126	12.1566	7.39542	-1.874	0.421766	0.933152	-1.6438	0.398374	1	-2.62258	0.122179	0.335637
NUDC	185.504	110.077	86.5481	99.1628	134.783	-1.27186	0.259447	0.780519	1.35921	0.137678	1	-1.11007	0.611453	0.856636
KDF1	0.284693	0.284831	0.284942	0.284754	0.343338	1.00039	1	1	1.20574	0.104071	1	-1.00027	1	1
TRNP1	287.137	42.8633	78.052	83.5374	45.746	1.82095	0.178199	0.681099	-1.82612	0.178514	1	1.94893	0.151767	0.384352
FAM46B	1.6043	0.938675	0.940045	1.0091	0.936256	1.00146	1	1	-1.0778	0.652049	1	1.07503	0.665252	0.897127
SLC9A1	19.743	9.53278	19.955	47.5887	47.5608	2.0933	0.0428646	0.371343	-1.00059	0.992664	1	4.99212	3.50704e-05	0.000523564
WDTC1	17.3487	36.8287	23.6044	38.6671	29.5931	-1.56024	0.122555	0.581417	-1.30663	0.408204	1	1.04992	0.921444	1
TMEM222	137.644	248.505	233.748	156.433	186.277	-1.06313	0.75612	1	1.19078	0.359637	1	-1.58857	0.0205707	0.0959762
LOC644961_p1	162.114	101.673	75.7568	94.8322	68.6683	-1.3421	0.198413	0.70639	-1.38102	0.14659	1	-1.07214	0.776145	0.973971
SYTL1	4.71201	14.2344	7.68035	31.6768	32.7589	-1.85335	0.215846	0.727929	1.03416	0.998569	1	2.22538	0.146856	0.375451
MAP3K6	15.0724	15.728	9.30497	16.1161	28.8237	-1.69028	0.288926	0.811087	1.78851	0.287581	1	1.02468	0.993937	1
GPR3	0.330805	0.300118	0.300197	0.316174	0.299979	1.00026	1	1	-1.05399	0.527332	1	1.0535	0.536722	0.796809
WASF2	279.008	220.555	322.638	323.31	348.955	1.46285	0.0295264	0.306073	1.07932	0.716935	1	1.46589	0.0260273	0.114757
AHDC1	21.2709	29.6735	37.7915	75.3079	94.426	1.27358	0.421789	0.933152	1.25387	0.403063	1	2.53788	0.0026053	0.0192254
IFI6	21.8641	333.452	347.754	368.826	278.443	1.04289	0.749046	1	-1.3246	0.235303	1	1.10608	0.645077	0.881529
FAM76A	19.4271	43.3638	37.4717	59.1933	54.2995	-1.15724	0.72865	1	-1.09012	0.774254	1	1.36504	0.406609	0.690128
STX12	334.966	325.891	450.176	293.575	207.965	1.38137	0.0209227	0.25927	-1.41166	0.01424	1	-1.11008	0.463271	0.737408
PPP1R8	108.432	67.7407	117.542	100.375	108.829	1.73518	0.00817429	0.150391	1.08423	0.742802	1	1.48175	0.0516979	0.189799
SCARNA1	2.73561	3.18189	1.71977	2.76831	2.11609	-1.85018	0.246906	0.765291	-1.30822	0.621348	1	-1.1494	0.81711	1
THEMIS2	10.8053	7.4519	13.1447	5.03904	9.2605	1.76394	0.272322	0.795442	1.83775	0.112752	1	-1.47883	0.202666	0.458819
RPA2	362.536	108.586	127.95	92.807	78.2684	1.17833	0.515731	0.998149	-1.18575	0.476638	1	-1.17002	0.681708	0.909007
SMPDL3B	0.583876	0.717928	0.58483	0.584116	0.583653	-1.22758	0.0684435	0.46379	-1.00079	1	1	-1.22909	0.068064	0.231537
XKR8	36.5465	22.0344	32.8764	17.9946	40.3588	1.49205	0.28027	0.801728	2.24283	0.0414773	1	-1.2245	0.637779	0.876267
EYA3	65.8503	77.1573	86.2263	76.9018	70.5565	1.11754	0.591709	1	-1.08993	0.679989	1	-1.00332	0.989162	1
PTAFR	0.71473	0.583789	0.658926	0.583538	0.583154	1.1287	0.459793	0.956963	-1.00066	1	1	-1.00043	1	1
DNAJC8	1758.93	1073.2	1021.72	609.244	500.172	-1.05039	0.706893	1	-1.21807	0.112985	1	-1.76152	1.00939e-05	0.000178264
ATPIF1	376.106	564.434	237.026	236.004	207.586	-2.38132	0.000649532	0.0321543	-1.1369	0.616479	1	-2.39163	0.000453361	0.00452333
SESN2	53.747	67.0383	48.8784	99.4742	98.7257	-1.37153	0.173875	0.676124	-1.00758	0.968518	1	1.48384	0.0861814	0.270011
MED18	71.0339	40.3922	50.1668	27.3521	29.0086	1.24199	0.732516	1	1.06056	0.900347	1	-1.47675	0.322992	0.604358
PHACTR4	167.965	175.264	180.082	222.954	189.957	1.02749	0.894409	1	-1.17371	0.536805	1	1.27211	0.370849	0.655622
RCC1	691.673	430.405	428.017	186.09	173.173	-1.00558	0.999049	1	-1.07459	0.60916	1	-2.31288	6.50363e-10	3.73255e-08
SNHG3	107.054	38.6848	48.3725	56.9665	82.9671	1.25043	0.50353	0.988571	1.45642	0.301406	1	1.47258	0.300681	0.579602
TRNAU1AP	136.451	85.9475	121.429	101.466	74.4734	1.41282	0.15437	0.641117	-1.36245	0.198323	1	1.18056	0.506877	0.770648
SNHG12	30.6906	10.6568	10.3335	21.6013	20.5077	-1.03129	0.98452	1	-1.05332	0.933912	1	2.027	0.250414	0.51897
SNORD99	1.29625	1.1565	1.1596	1.48973	1.92515	1.00268	1	1	1.29228	0.303041	1	1.28814	0.235048	0.500654
SNORA61	14.4202	15.2551	8.20783	10.7982	17.0636	-1.8586	0.112782	0.559746	1.58022	0.245341	1	-1.41274	0.394052	0.679006
SNORA44	3.58019	3.90991	1.89566	2.48065	2.7346	-2.06256	0.107447	0.548466	1.10237	0.814703	1	-1.57617	0.343801	0.626869
SNORA16A	0.449159	0.376822	0.376971	0.389489	0.376561	1.00039	1	1	-1.03433	0.712568	1	1.03362	0.724392	0.938178
RAB42	1.29492	1.29317	1.08569	1.08238	1.70123	-1.1911	0.622669	1	1.57175	0.272636	1	-1.19474	0.618153	0.861726
TAF12	356.163	250.42	174.18	120.66	106.478	-1.43771	0.177523	0.680789	-1.13319	0.618198	1	-2.07542	0.00379739	0.0260277
RNU11	0.540639	0.564111	0.541342	0.634055	0.540475	-1.04206	0.803114	1	-1.17314	0.113919	1	1.12399	0.186395	0.435574
GMEB1	48.6695	83.9274	64.6027	49.4416	74.5728	-1.29913	0.314498	0.840782	1.5083	0.119783	1	-1.69751	0.0461811	0.17503
YTHDF2	394.219	555.067	448.992	369.527	340.325	-1.23625	0.247206	0.76571	-1.08581	0.56733	1	-1.5021	0.0222426	0.101755
OPRD1	0.753952	0.755131	0.756075	0.9465	0.913652	1.00125	1	1	-1.03595	0.613739	1	1.25342	0.2285	0.492121
EPB41	15.8615	54.2271	111.271	172.342	169.895	2.05195	0.000373261	0.022027	-1.0144	0.946255	1	3.17816	9.35547e-09	3.98865e-07
TMEM200B	3.64531	1.48481	1.48984	1.74172	1.64563	1.00338	1	1	-1.05839	0.827725	1	1.17303	0.473234	0.743838
SRSF4	165.261	130.611	186.76	241.358	282.915	1.42989	0.198196	0.706126	1.17218	0.597977	1	1.84792	0.0267681	0.117382
MECR	38.3346	75.4094	41.8615	67.5013	39.5552	-1.8014	0.0436164	0.373392	-1.70651	0.0484928	1	-1.11715	0.721822	0.936183
PTPRU	15.4184	127.017	137.492	166.352	153.024	1.08247	0.821237	1	-1.0871	0.73041	1	1.30969	0.216175	0.475864
LOC101928460	0.0678638	0.0696728	0.0680346	0.0679072	0.0678356	-1.02408	0.432615	0.940919	-1.00106	1	1	-1.026	0.396791	0.680032
MATN1	0.260054	0.26017	0.260263	0.260106	0.310645	1.00036	1	1	1.1943	0.122218	1	-1.00025	1	1
MATN1-AS1	1.12002	1.12489	1.49634	1.47609	1.76833	1.33021	0.435464	0.942928	1.19798	0.389735	1	1.31221	0.478181	0.747761
SDC3	97.3929	39.6155	61.1593	127.41	134.539	1.54382	0.0942492	0.519894	1.05596	0.827609	1	3.21615	4.15583e-06	8.15823e-05
PUM1	326.52	570.44	514.027	639.834	602.934	-1.10975	0.420673	0.93291	-1.0612	0.642925	1	1.12165	0.38498	0.669615
SNORD103B_loc1	0.463651	0.391222	0.39136	0.400527	0.390979	1.00035	1	1	-1.02442	0.756515	1	1.02379	0.769501	0.970096
SNORD103A_loc1	0.705809	0.562278	0.562627	0.617067	0.561663	1.00062	1	1	-1.09864	0.539683	1	1.09744	0.546364	0.803421
NKAIN1	4.81954	25.3683	31.2456	22.701	22.6523	1.23168	0.566753	1	-1.00215	0.943972	1	-1.1175	0.784546	0.979595
SNRNP40	104.279	124.215	54.5106	57.0373	49.8119	-2.27874	0.00882048	0.157645	-1.14505	0.599766	1	-2.17779	0.0157471	0.0785567
ZCCHC17	515.011	364.116	369.034	209.999	179.776	1.01351	0.851379	1	-1.16812	0.259425	1	-1.73389	7.09231e-05	0.00094675
FABP3	16.4028	2.63942	5.00425	4.4867	5.86109	1.89597	0.0915617	0.513234	1.30633	0.680563	1	1.69988	0.145894	0.374136
SERINC2	30.5944	79.4651	29.3506	43.7351	50.2703	-2.70744	0.0121998	0.191182	1.14943	0.717065	1	-1.81696	0.128926	0.346771
LINC01225_p1	0.295555	0.295688	0.349235	0.295614	0.295499	1.18109	0.0920286	0.514234	-1.00039	1	1	-1.00025	1	1
TINAGL1	0.0684462	0.0676355	0.0676754	0.0676101	0.0675674	1.00059	1	1	-1.00063	1	1	-1.00037	1	1
HCRTR1	0.0675164	0.0675905	0.0676492	0.068832	0.0674913	1.00087	1	1	-1.01986	0.382737	1	1.01837	0.424166	0.701947
PEF1	194.778	196.868	151.988	133.73	116.008	-1.29528	0.388594	0.913193	-1.15277	0.646451	1	-1.47212	0.223164	0.484908
COL16A1	100.793	67.6388	40.0559	86.2156	133.808	-1.68861	0.163357	0.656684	1.55202	0.217867	1	1.27465	0.52009	0.782013
BAI2	12.684	20.682	10.0209	47.6945	40.7003	-2.06387	0.013903	0.205268	-1.17184	0.671776	1	2.30609	0.0130272	0.0679114
SPOCD1	14.1527	1.00865	1.03769	0.989756	0.954812	1.02879	1	1	-1.0366	1	1	-1.01909	1	1
PTP4A2	807.997	317.989	430.28	704.504	720.854	1.35313	0.00511897	0.115955	1.02321	0.802073	1	2.2155	1.82675e-13	2.61915e-11
KHDRBS1	704.546	581.025	725.93	907.993	891.501	1.24939	0.147241	0.630731	-1.0185	0.90604	1	1.56274	0.00359605	0.0249854
TMEM39B	70.7257	113.681	58.7509	131.891	96.7487	-1.93497	0.000547781	0.028734	-1.36324	0.077867	1	1.16019	0.372477	0.657323
KPNA6	584.315	425.193	508.268	439.266	467.312	1.19538	0.332668	0.860042	1.06385	0.723156	1	1.0331	0.828183	1
TXLNA	97.0626	136.565	100.534	142.283	131.727	-1.3584	0.213423	0.725374	-1.08013	0.705471	1	1.04186	0.780893	0.976879
CCDC28B	93.4818	885.462	316.715	212.322	211.501	-2.79577	5.04392e-05	0.00564336	-1.00388	0.890978	1	-4.17037	1.42915e-08	5.77508e-07
IQCC	15.4458	5.57903	5.05184	16.3736	9.25717	-1.10436	0.716094	1	-1.76875	0.148126	1	2.93485	0.00227692	0.0172359
DCDC2B	0.235963	0.23605	0.23612	0.27461	0.235927	1.0003	1	1	-1.16396	0.126687	1	1.16335	0.127758	0.344311
TMEM234	12.3197	21.7986	8.03952	11.5505	9.36737	-2.71143	0.102055	0.538522	-1.23305	0.748882	1	-1.88724	0.276253	0.551593
EIF3I	3212.92	1233.9	1320.09	340.322	330.793	1.06985	0.718369	1	-1.02881	0.942095	1	-3.62569	8.35087e-13	1.04284e-10
MTMR9LP_p1	23.7105	62.7596	22.131	85.9446	86.7544	-2.83583	0.0129015	0.196786	1.00942	0.905977	1	1.36943	0.44581	0.72061
FAM167B	0.335022	0.310176	0.310264	0.336817	0.310022	1.00028	1	1	-1.08643	0.389573	1	1.08589	0.396017	0.680032
HDAC1	343.594	141.69	123.189	189.957	194.862	-1.15019	0.551692	1	1.02582	0.983144	1	1.34065	0.179797	0.426385
MARCKSL1	491.544	851.335	1163.18	1317.36	1024.21	1.3663	0.00352813	0.0926601	-1.28622	0.021656	1	1.5474	6.1079e-05	0.000837878
FAM229A	1.39028	1.30875	1.3642	1.73592	1.95295	1.04237	0.747546	1	1.12502	0.755909	1	1.3264	0.160375	0.398488
TSSK3	0.711939	0.66159	0.848996	0.661163	0.757298	1.28327	0.33563	0.86315	1.1454	0.570083	1	-1.00065	1	1
BSDC1	185.864	300.808	194.127	276.97	262.524	-1.54954	0.00697794	0.137199	-1.05503	0.753297	1	-1.08607	0.631571	0.871512
ZBTB8B	0.892553	0.893982	0.895125	1.32423	1.08579	1.00128	1	1	-1.21961	0.578735	1	1.48127	0.163281	0.402539
ZBTB8A	56.4071	102.812	99.4252	111.708	107.175	-1.03406	0.679301	1	-1.04229	0.747873	1	1.08653	0.769906	0.970096
ZBTB8OS	605.698	454.269	412.962	159.099	121.207	-1.10003	0.502768	0.988078	-1.31262	0.108145	1	-2.85526	1.41435e-10	9.61276e-09
RBBP4	747.277	998.342	1046.75	666.522	642.939	1.04849	0.676013	1	-1.03668	0.726808	1	-1.49784	0.000432147	0.00434978
SYNC	111.647	36.0266	31.2267	59.2075	74.2593	-1.15371	0.49513	0.981127	1.25422	0.262332	1	1.64344	0.0311654	0.131338
KIAA1522	20.144	8.45513	7.77654	14.1745	19.1545	-1.08726	0.849085	1	1.35133	0.511562	1	1.67644	0.280657	0.556541
YARS	249.488	170.81	160.135	195.07	227.523	-1.06666	0.735052	1	1.16637	0.406589	1	1.14203	0.494251	0.760774
S100PBP	116.799	77.3911	85.9769	109.556	94.3787	1.11094	0.593108	1	-1.16082	0.432816	1	1.41562	0.0621308	0.217033
FNDC5	17.0946	1097.41	1004.3	1496.56	1526.75	-1.09271	0.604886	1	1.02017	0.934678	1	1.36372	0.0474453	0.178321
HPCA	0.83937	0.88507	0.896051	1.05075	0.896592	1.01241	0.936888	1	-1.17193	0.462401	1	1.18719	0.41743	0.699063
TMEM54	41.2664	20.9006	24.3243	30.1626	39.0519	1.16381	0.795377	1	1.29471	0.647075	1	1.44314	0.550252	0.806579
RNF19B	19.9002	24.5984	43.4071	37.8846	20.2504	1.76463	0.105308	0.545453	-1.87081	0.0688221	1	1.54013	0.19588	0.44933
AK2	529.553	318.151	265.144	218.357	171.873	-1.19992	0.353732	0.88218	-1.27045	0.194886	1	-1.45702	0.0605486	0.213165
AZIN2	11.0308	10.3844	30.903	13.2468	30.5137	2.97592	0.0228989	0.272423	2.30347	0.0869001	1	1.27565	0.595154	0.842954
TRIM62	27.209	61.6066	58.2429	70.2225	63.8324	-1.05775	0.795361	1	-1.10011	0.630688	1	1.13985	0.525892	0.787922
ZNF362	30.1185	52.4099	73.3946	109.724	123.01	1.40039	0.245955	0.764586	1.12108	0.696416	1	2.09357	0.00973751	0.054394
PHC2	166.74	418.48	494.414	440.855	353.201	1.18145	0.366388	0.892322	-1.24817	0.204422	1	1.05347	0.781787	0.977551
ZSCAN20	8.83728	5.36329	5.18129	7.99125	6.90922	-1.03513	0.935496	1	-1.15661	0.7274	1	1.48999	0.290817	0.567841
CSMD2	2.55034	1.79618	2.59945	2.58596	2.21999	1.44721	0.173995	0.676124	-1.16485	0.710693	1	1.4397	0.211112	0.469041
SMIM12	91.7856	66.1272	58.0731	58.8406	46.2263	-1.13869	0.606032	1	-1.27288	0.457667	1	-1.12384	0.639947	0.877688
DLGAP3	1.58783	1.59451	1.59985	3.46057	2.50174	1.00335	1	1	-1.38327	0.434389	1	2.1703	0.00444213	0.0294055
LOC653160	1.27441	1.64824	1.39194	2.31406	1.21849	-1.18413	0.673368	1	-1.89912	0.140172	1	1.40396	0.514983	0.777233
ZMYM6NB	203.578	130.164	159.336	179.94	188.185	1.22412	0.315088	0.841684	1.04582	0.847242	1	1.38241	0.0958728	0.288384
ZMYM6	81.9239	94.1371	53.8749	53.4633	70.2023	-1.74733	0.0380707	0.349366	1.31309	0.286649	1	-1.76078	0.03473	0.142159
ZMYM1	88.7975	37.7863	59.7457	60.4614	72.594	1.58115	0.0868306	0.502599	1.20067	0.488537	1	1.60009	0.0874124	0.272237
SFPQ	652.845	392.989	694.956	757.951	730.778	1.76839	7.75199e-08	6.5238e-05	-1.03718	0.71518	1	1.92868	4.57786e-10	2.70976e-08
ZMYM4	179.613	197.927	179.599	253.215	237.96	-1.10205	0.693967	1	-1.06411	0.835211	1	1.27933	0.281752	0.557969
KIAA0319L	56.4824	69.3232	124.634	166.715	162.879	1.79787	0.00625025	0.129698	-1.02355	0.911713	1	2.40489	5.55176e-05	0.000773093
NCDN	39.076	73.9613	79.6754	157.808	104.839	1.07726	0.715381	1	-1.50524	0.0610914	1	2.13365	0.000561954	0.00544131
TFAP2E	3.58541	6.5838	11.7432	18.2771	13.7675	1.78366	0.179456	0.683437	-1.32755	0.578682	1	2.77607	0.0317429	0.133102
PSMB2	1825.08	960.354	1141.59	335.241	389.264	1.18872	0.181383	0.684217	1.16115	0.188674	1	-2.86467	3.7702e-18	1.45952e-15
C1orf216	40.6086	55.0197	70.2524	64.851	44.6802	1.27686	0.272137	0.795388	-1.45145	0.105604	1	1.17869	0.451032	0.726062
CLSPN	394.701	9.88081	18.3981	39.64	31.8848	1.862	0.395052	0.915453	-1.24323	0.705812	1	4.01182	0.0509984	0.187916
AGO4	47.8126	30.2415	39.7496	61.9381	92.7711	1.3144	0.441732	0.946916	1.4978	0.334368	1	2.04811	0.075974	0.248888
AGO1	108.212	154.541	265.368	186.556	167.294	1.71714	0.003274	0.0875933	-1.11514	0.506594	1	1.20717	0.319186	0.600054
AGO3	18.6603	48.9313	28.8822	29.7234	30.4895	-1.69417	0.18109	0.684217	1.02577	0.967444	1	-1.64622	0.209835	0.467839
TEKT2	0.424912	0.389501	0.38964	0.389404	0.435846	1.00036	1	1	1.11926	0.346602	1	-1.00025	1	1
ADPRHL2	59.9361	70.2552	62.8373	53.3759	66.3217	-1.11805	0.634706	1	1.24254	0.479399	1	-1.31624	0.301661	0.580643
COL8A2	0.964547	0.71633	0.716882	0.715946	0.783897	1.00077	1	1	1.09491	0.597738	1	-1.00054	1	1
TRAPPC3	84.933	94.0188	67.3051	82.8926	95.7466	-1.3969	0.397137	0.917301	1.15507	0.726254	1	-1.13422	0.696017	0.918782
MAP7D1	279.942	267.293	314.718	393.29	390.533	1.17743	0.292203	0.814499	-1.00706	0.962289	1	1.47138	0.0143718	0.0732634
THRAP3	1212.12	1033.05	1005.32	608.363	589.098	-1.02758	0.882475	1	-1.0327	0.794981	1	-1.69809	3.64577e-05	0.000541162
SH3D21	0.188311	0.188355	0.18839	0.18833	0.208792	1.00019	1	1	1.10865	0.151671	1	-1.00013	1	1
EVA1B	19.7898	6.76736	7.94017	5.08033	9.76948	1.1733	0.81775	1	1.923	0.127965	1	-1.33207	0.385362	0.669926
STK40	24.4745	28.9377	30.9543	31.2205	41.2216	1.06969	0.833669	1	1.32034	0.532396	1	1.07889	0.793397	0.985755
LSM10	123.768	156.827	104.949	84.9141	58.5446	-1.49431	0.116826	0.570745	-1.45042	0.148915	1	-1.84689	0.017704	0.0859274
OSCP1	32.462	13.995	33.0515	20.1784	19.6818	2.36167	0.0311257	0.315429	-1.02523	0.927275	1	1.44183	0.307792	0.587595
MRPS15	162.33	171.214	142.722	100.186	96.731	-1.19963	0.35593	0.884046	-1.03572	0.871696	1	-1.70897	0.00816583	0.047479
GRIK3	2.89439	10.0525	4.02279	11.2766	5.87678	-2.49888	0.104383	0.543229	-1.91884	0.316713	1	1.12178	0.921545	1
LINC01137	6.33257	2.66235	6.4006	2.64838	5.88047	2.40412	0.00294792	0.0830566	2.22041	0.0044201	1	-1.00528	1	1
ZC3H12A	4.51742	2.27564	2.16399	2.89973	3.37951	-1.05159	0.75966	1	1.16546	0.70342	1	1.27425	0.317694	0.598674
MEAF6	256.033	386.271	283	193.803	185.642	-1.36492	0.151711	0.636297	-1.04396	0.890723	1	-1.99311	0.00115717	0.0100036
SNIP1	34.1575	43.5167	66.4387	77.2134	49.4092	1.52674	0.122351	0.581417	-1.56273	0.110646	1	1.77434	0.0442905	0.169693
DNALI1	111.843	185.291	152.999	90.5577	51.7019	-1.21106	0.351367	0.879826	-1.75154	0.00910081	1	-2.04611	0.000606953	0.00580157
GNL2	489.448	272.834	298.272	135.051	132.322	1.09324	0.519783	1	-1.02062	0.850746	1	-2.02024	8.19649e-07	2.0057e-05
RSPO1	1.99671	2.56091	2.02921	3.64051	3.12805	-1.26202	0.426195	0.937648	-1.16383	0.756246	1	1.42157	0.46465	0.738889
C1orf109	51.9474	65.8686	57.441	53.109	52.3702	-1.14672	0.574538	1	-1.01411	0.967237	1	-1.24025	0.420641	0.701947
CDCA8	273.032	1.78135	4.01794	9.48102	2.28956	2.25556	0.0227173	0.271382	-4.14098	0.000206907	0.212819	5.32237	3.17462e-05	0.000481945
EPHA10	0.778513	0.779916	0.781039	1.06499	1.08008	1.00144	1	1	1.01417	0.999534	1	1.36552	0.304252	0.583762
MANEAL	8.36636	58.3432	62.0493	91.2573	77.1698	1.06352	0.84091	1	-1.18255	0.592577	1	1.56415	0.177681	0.423964
YRDC	57.1903	61.7054	67.5377	58.0702	67.5931	1.09452	0.704889	1	1.16399	0.501331	1	-1.0626	0.786412	0.980711
C1orf122	117.617	348.482	285.821	318.759	227.085	-1.21923	0.263013	0.785284	-1.4037	0.0656452	1	-1.09325	0.603952	0.849706
MTF1	49.1837	77.1743	64.7496	77.1811	90.6099	-1.19189	0.445788	0.94977	1.17399	0.473153	1	1.00009	0.982335	1
INPP5B	23.6269	6.6822	8.03473	40.9571	39.7987	1.20241	0.580099	1	-1.02911	0.984696	1	6.12928	1.62411e-05	0.000267316
SF3A3	794.933	486.381	438.459	260.408	212.085	-1.1093	0.447164	0.949949	-1.22785	0.159594	1	-1.86776	3.71744e-05	0.000550534
FHL3	50.7379	50.1131	40.2597	64.6835	74.8704	-1.24475	0.561539	1	1.15749	0.712107	1	1.29075	0.611663	0.856868
UTP11L	950.22	515.547	664.238	267.59	274.5	1.28841	0.0465452	0.385862	1.02582	0.803109	1	-1.92663	1.95008e-07	5.68459e-06
POU3F1	2.79401	8.2058	6.07631	8.63204	5.34003	-1.35046	0.658241	1	-1.61648	0.372398	1	1.05194	0.925419	1
RRAGC	163.529	127.271	129.353	173.669	164.261	1.01636	0.861442	1	-1.05727	0.765542	1	1.36456	0.0841411	0.26603
MYCBP	246.927	57.7273	52.4312	47.3048	41.0653	-1.10101	0.880745	1	-1.15194	0.848248	1	-1.22033	0.630054	0.870101
AKIRIN1	199.508	159.502	158.672	197.331	241.805	-1.00523	0.975644	1	1.22538	0.142444	1	1.23717	0.161833	0.400518
NDUFS5	4401.46	3351.53	3408.54	1063.74	961.633	1.01701	0.916135	1	-1.10618	0.563667	1	-3.1507	4.45386e-15	9.17115e-13
MACF1	567.776	635.31	669.099	881.259	894.745	1.05318	0.691913	1	1.0153	0.938681	1	1.38713	0.0306062	0.129744
KIAA0754	12.9485	5.15765	6.06574	33.2199	26.3687	1.17607	0.636717	1	-1.25982	0.614185	1	6.4409	3.28738e-06	6.59384e-05
BMP8A	2.01186	3.35672	2.04033	3.66773	5.49582	-1.64518	0.101023	0.536903	1.49843	0.483152	1	1.09265	0.873898	1
PPIEL_p1	20.4255	38.0341	59.8508	61.1144	54.9049	1.57361	0.131726	0.599925	-1.11309	0.698729	1	1.60683	0.112181	0.317544
PABPC4	511.334	245.755	296.882	330.655	274.054	1.20804	0.256568	0.77597	-1.20653	0.266011	1	1.34547	0.0802986	0.257874
LOC101929516	0.68066	0.549852	0.550296	0.549544	0.658006	1.00081	1	1	1.19737	0.402174	1	-1.00056	1	1
SNORA55	0.673012	0.598365	0.598736	0.652879	0.683265	1.00062	1	1	1.04654	0.828875	1	1.09111	0.630383	0.870368
HEYL	4.13279	18.2108	13.6132	9.81102	14.7906	-1.33773	0.594239	1	1.50755	0.44128	1	-1.85616	0.228484	0.492121
HPCAL4	0.476997	0.479989	0.467753	0.478046	0.541778	-1.02616	0.798072	1	1.13332	0.407855	1	-1.00407	0.965913	1
PPIE	424.966	292.174	250.639	138.512	124.405	-1.16572	0.395697	0.91608	-1.11339	0.62081	1	-2.10938	1.60073e-05	0.000264366
BMP8B	1.08524	1.09043	1.68102	1.91916	1.08301	1.5416	0.0750501	0.477067	-1.77207	0.12089	1	1.76	0.125075	0.340116
OXCT2	0.512923	0.427062	0.42728	0.426911	0.450766	1.00051	1	1	1.05588	0.713619	1	-1.00035	1	1
TRIT1	52.5905	44.0085	51.292	53.9439	52.0254	1.1655	0.643604	1	-1.03688	0.948456	1	1.22576	0.529153	0.790544
MYCL	0.523074	0.453604	0.453787	0.453476	0.492862	1.0004	1	1	1.08685	0.481956	1	-1.00028	1	1
MFSD2A	8.67993	7.62095	7.91475	26.4027	10.9429	1.03855	0.940382	1	-2.41277	0.162887	1	3.46448	0.0595887	0.210744
CAP1	2218.47	981.292	1027.01	573.719	527.621	1.04659	0.654112	1	-1.08737	0.427364	1	-1.71041	7.9481e-07	1.9573e-05
PPT1	537.139	371.931	368.218	254.372	219.313	-1.01008	0.938894	1	-1.15986	0.256591	1	-1.46215	0.00494299	0.0320202
RLF	49.7013	50.0108	51.5217	79.712	94.3103	1.03021	0.807722	1	1.18314	0.493009	1	1.5939	0.0644893	0.223083
ZMPSTE24	495.118	230.172	262.353	145.382	180.985	1.13981	0.577649	1	1.24489	0.315837	1	-1.58322	0.0409033	0.160203
COL9A2	2.89571	2.93677	3.98604	5.25882	4.11807	1.35729	0.50947	0.992582	-1.27701	0.649636	1	1.79068	0.275192	0.550156
SMAP2	191.058	133.082	134.036	160.633	122.234	1.00717	0.975081	1	-1.31414	0.119368	1	1.20703	0.284959	0.560978
ZFP69B	4.63081	2.80508	3.15093	5.97434	5.12088	1.1233	0.435991	0.943388	-1.16666	0.750859	1	2.12983	0.00848147	0.0489467
ZFP69	11.8413	15.5819	15.0518	14.5325	18.6448	-1.03522	0.92249	1	1.28297	0.709511	1	-1.07221	0.891282	1
EXO5	42.9384	32.7046	36.2124	39.2619	35.2248	1.10726	0.805452	1	-1.11461	0.770178	1	1.2005	0.62168	0.863786
ZNF684	33.8745	29.086	27.3451	25.6111	15.5064	-1.06366	0.998366	1	-1.65165	0.24262	1	-1.13568	0.862791	1
RIMS3	7.46729	320.064	288.584	351.369	304.154	-1.10909	0.529344	1	-1.15523	0.347492	1	1.09781	0.551633	0.807573
NFYC-AS1	3.97455	6.65057	7.53794	16.04	7.35925	1.13343	0.842582	1	-2.17957	0.151508	1	2.41182	0.108097	0.311162
NFYC	40.524	89.261	17.6388	54.1806	58.0731	-5.06048	3.83008e-06	0.00101555	1.07184	0.821119	1	-1.64747	0.144101	0.372243
KCNQ4	0.808884	0.787405	0.788455	0.786684	1.15129	1.00133	1	1	1.46347	0.0372464	1	-1.00092	1	1
CITED4	2.08529	2.71672	2.73008	1.53483	1.82687	1.00492	0.945187	1	1.19027	0.663009	1	-1.77004	0.198686	0.453189
CTPS1	284.584	128.018	104.037	80.1072	81.6394	-1.23051	0.369408	0.895575	1.01913	0.886568	1	-1.59809	0.0452482	0.172393
SLFNL1-AS1	0.0675164	0.0675905	0.0676492	0.068832	0.0674913	1.00087	1	1	-1.01986	0.382737	1	1.01837	0.424166	0.701947
SCMH1	59.4412	76.4881	60.628	83.8978	95.243	-1.2616	0.450958	0.950437	1.13523	0.67928	1	1.09687	0.755214	0.96123
FOXO6	3.85527	7.60877	7.90765	16.7657	13.5045	1.03928	0.901488	1	-1.24149	0.624973	1	2.20347	0.0588943	0.209128
HIVEP3	22.0074	61.1643	56.0599	56.2127	51.6471	-1.09105	0.78017	1	-1.0884	0.784812	1	-1.08809	0.760238	0.964477
FOXJ3	95.8062	178.385	160.46	266.701	236.688	-1.11171	0.666211	1	-1.1268	0.600265	1	1.49508	0.06262	0.218391
RIMKLA	2.02615	3.01482	2.26262	8.52481	6.85204	-1.33244	0.413832	0.928295	-1.24413	0.665503	1	2.82764	0.0434849	0.167568
ZMYND12	0.0686539	0.0675835	0.0676359	0.0675503	0.0674943	1.00077	1	1	-1.00083	1	1	-1.00049	1	1
PPCS	132.605	125.876	156.566	135.769	149.943	1.24381	0.312671	0.838078	1.1044	0.631426	1	1.07859	0.730808	0.943156
CCDC30	3.34673	2.16096	4.26126	3.0947	3.72754	1.97193	0.0799561	0.488149	1.20449	0.713834	1	1.4321	0.308739	0.588851
PPIH	205.831	113.636	102.583	67.1184	51.9528	-1.10775	0.736508	1	-1.29191	0.382063	1	-1.69307	0.0642345	0.222698
YBX1	1772.37	613.286	879.239	879.579	813.889	1.43365	0.00305643	0.0843203	-1.08071	0.521167	1	1.43421	0.00308491	0.0219851
CLDN19	0.293675	0.293798	0.293897	0.29373	0.34572	1.00034	1	1	1.177	0.0998864	1	-1.00023	1	1
LEPRE1	155.214	262.148	170.418	194.845	274.913	-1.53826	0.0172754	0.233345	1.41093	0.0570483	1	-1.34542	0.102254	0.301068
C1orf50	11.2792	23.4009	12.7113	20.6644	15.9895	-1.84095	0.284363	0.804771	-1.29237	0.608967	1	-1.13243	0.801975	0.99081
LOC100129924	0.295537	0.295725	0.295875	0.373971	0.295459	1.00051	1	1	-1.26573	0.104069	1	1.26459	0.104935	0.305431
CCDC23	209.416	748.026	637.154	270.346	216.39	-1.17401	0.324197	0.852146	-1.24935	0.184452	1	-2.76693	7.12981e-10	4.03522e-08
ERMAP	34.5182	26.2405	25.6556	18.7716	33.905	-1.0228	0.920168	1	1.80618	0.0632033	1	-1.39788	0.279399	0.555423
ZNF691	51.3659	59.919	36.3363	27.3586	44.4454	-1.64901	0.245442	0.7645	1.62455	0.217514	1	-2.19013	0.0745947	0.24593
SLC2A1	216.621	62.0109	128.485	105.203	57.2617	2.07197	0.00226357	0.0706772	-1.83724	0.00729878	1	1.69653	0.0229331	0.103749
SLC2A1-AS1	1.60083	1.01406	0.978051	0.975258	1.18352	-1.03682	0.900622	1	1.21355	0.531788	1	-1.03979	0.893919	1
FAM183A	0.437224	0.410036	0.410266	0.409877	0.507645	1.00056	1	1	1.23853	0.212079	1	-1.00039	1	1
EBNA1BP2	306.326	179.597	81.9579	144.376	112.574	-2.19133	0.00202733	0.0663448	-1.2825	0.318606	1	-1.24396	0.403161	0.686637
CFAP57	0.867167	0.684566	0.685144	0.684164	0.824138	1.00084	1	1	1.20459	0.397477	1	-1.00059	1	1
TIE1	0.0686539	0.0675835	0.0676359	0.0675503	0.0674943	1.00077	1	1	-1.00083	1	1	-1.00049	1	1
MPL	0.0675164	0.0675905	0.0676492	0.068832	0.0674913	1.00087	1	1	-1.01986	0.382737	1	1.01837	0.424166	0.701947
CDC20	247.293	1.3431	1.42925	4.64695	1.40001	1.06414	1	1	-3.31923	0.056704	1	3.45987	0.034509	0.141576
ELOVL1	442.165	182.151	142.498	88.5196	83.3844	-1.27827	0.325696	0.853416	-1.06159	0.801717	1	-2.05775	0.00617432	0.0383081
MED8	352.851	180.116	171.701	107.419	116.542	-1.04901	0.826922	1	1.08493	0.589109	1	-1.67676	0.0286906	0.123529
SZT2	20.4975	35.9382	28.9674	74.1974	58.5051	-1.24064	0.661275	1	-1.26822	0.616824	1	2.06458	0.131237	0.350666
HYI	30.3074	12.5735	8.40886	29.2658	32.6319	-1.49526	0.381775	0.907144	1.11502	0.876449	1	2.32759	0.122352	0.335969
PTPRF	166.52	43.9282	31.7209	147.989	119.733	-1.38484	0.173866	0.676124	-1.236	0.469051	1	3.36889	1.6165e-06	3.60056e-05
KDM4A	70.1957	81.0378	101.97	138.338	92.9461	1.2583	0.354762	0.882846	-1.48836	0.118014	1	1.70708	0.0344563	0.141422
KDM4A-AS1	9.18383	2.38118	2.78353	6.27153	3.11231	1.16897	0.577261	1	-2.01507	0.188181	1	2.6338	0.0286694	0.12352
ST3GAL3	23.4558	18.1974	22.296	33.0494	36.7814	1.22523	0.602326	1	1.11292	0.777883	1	1.81616	0.142107	0.369857
ARTN	1.48468	1.25967	1.2628	2.2527	1.67215	1.00249	1	1	-1.34719	0.557907	1	1.78832	0.148974	0.379368
IPO13	48.6069	62.7249	43.4	101.812	60.9071	-1.44527	0.35396	0.882211	-1.67159	0.215627	1	1.62315	0.225692	0.488592
DPH2	45.1419	47.5144	18.6579	38.4624	47.0721	-2.54661	0.00204184	0.0665215	1.22385	0.525734	1	-1.23535	0.512651	0.775285
ATP6V0B	432.229	1752.12	694.99	655.279	529.118	-2.52107	5.78408e-06	0.00126694	-1.23843	0.273638	1	-2.67386	1.40786e-06	3.20218e-05
B4GALT2	36.7508	25.5792	19.2881	48.4755	49.3265	-1.32617	0.348005	0.875443	1.01755	0.968483	1	1.89511	0.0762221	0.24945
CCDC24	3.55983	4.15041	2.38021	4.07125	4.80767	-1.74372	0.0812567	0.490576	1.18088	0.729131	1	-1.01944	0.917812	1
SLC6A9	4.1633	2.93378	3.17809	8.03858	5.99526	1.08328	0.745693	1	-1.34082	0.660871	1	2.74	0.0194983	0.0924331
KLF17	1.08391	0.766534	1.03982	0.765745	0.764517	1.35652	0.364992	0.891269	-1.00161	1	1	-1.00103	1	1
DMAP1	32.8321	108.753	33.0286	69.3324	59.8029	-3.29269	0.000341806	0.0206106	-1.15935	0.663766	1	-1.56857	0.152897	0.386449
ERI3	40.0089	70.0401	84.4289	77.3495	91.9505	1.20544	0.382172	0.907646	1.18877	0.376382	1	1.10436	0.642042	0.879439
ERI3-IT1	0.305939	0.306059	0.306155	0.356091	0.305889	1.00031	1	1	-1.16412	0.093766	1	1.16347	0.0945596	0.285538
RNF220	55.1484	43.0692	46.7366	106.298	99.7772	1.08515	0.750252	1	-1.06535	0.842897	1	2.46807	0.00277079	0.0202154
TMEM53	16.8258	31.8836	20.7121	27.2387	26.3354	-1.53937	0.499849	0.985544	-1.0343	0.938717	1	-1.17053	0.722524	0.936583
C1orf228	1.5746	1.70408	1.69871	1.99691	2.36421	-1.00316	0.997276	1	1.18393	0.646029	1	1.17184	0.665242	0.897127
KIF2C	180.624	1.58894	7.02592	5.71846	1.40076	4.42176	0.164315	0.656853	-4.0824	0.211308	1	3.59891	0.22706	0.490127
RPS8	2268.98	768.438	1051.8	1805.73	2098.37	1.36875	0.00259638	0.0766598	1.16206	0.172051	1	2.34987	2.60304e-16	6.90199e-14
SNORD55	3.44077	4.8699	3.6363	4.55136	4.56676	-1.33925	0.364877	0.891269	1.00338	0.998447	1	-1.06999	0.870075	1
SNORD46	3.05457	5.53793	3.93622	2.06291	1.9342	-1.40691	0.53919	1	-1.06655	0.753455	1	-2.68452	0.0209761	0.097557
SNORD38A	512.435	293.72	381.331	857.521	874.184	1.29828	0.129585	0.597202	1.01943	0.999908	1	2.91952	4.1006e-10	2.45731e-08
SNORD38B	1.01395	1.31033	0.959598	1.32192	1.07372	-1.3655	0.462301	0.959574	-1.23116	0.625097	1	1.00885	0.981224	1
PLK3	61.0332	236.056	254.822	148.408	145.121	1.0795	0.610031	1	-1.02265	0.901463	1	-1.59059	0.00655485	0.0400365
BTBD19	2.77933	4.32966	2.7911	4.45548	4.23566	-1.55124	0.161437	0.65372	-1.0519	0.693388	1	1.02906	0.956208	1
PTCH2	13.0234	2.72237	2.75525	4.68168	7.40402	1.01208	1	1	1.58149	0.307994	1	1.71971	0.0219398	0.100751
EIF2B3	529.021	246.759	212.679	111.106	91.8717	-1.16024	0.378441	0.904432	-1.20936	0.258891	1	-2.22094	6.44163e-07	1.62773e-05
HECTD3	74.2354	141.454	121.801	141.822	135.408	-1.16135	0.4575	0.954964	-1.04737	0.862049	1	1.0026	0.998395	1
UROD	739.863	422.904	460.005	180.808	189.639	1.08773	0.672907	1	1.04884	0.805782	1	-2.33896	2.8304e-06	5.80968e-05
ZSWIM5	3.43199	14.7681	6.31606	21.1772	10.3673	-2.33819	0.0789655	0.486325	-2.04269	0.182568	1	1.43398	0.528867	0.790435
LINC01144	0.871273	0.873395	1.17065	1.12961	0.904195	1.34034	0.141472	0.619391	-1.2493	0.454568	1	1.29335	0.392066	0.677453
HPDL	0.300822	0.322599	0.288095	0.287954	0.287866	-1.11977	0.276398	0.799097	-1.00031	1	1	-1.12031	0.272656	0.547007
MUTYH	8.48255	21.4346	4.3796	15.5623	19.8063	-4.89419	7.96863e-07	0.000328172	1.27271	0.518916	1	-1.37734	0.383697	0.668301
TOE1	72.5191	39.0621	33.4401	37.3111	26.2401	-1.16812	0.796141	1	-1.42191	0.409102	1	-1.04693	0.90654	1
TESK2	1.97366	2.70513	2.2531	2.47111	2.00297	-1.20063	0.698434	1	-1.23372	0.551392	1	-1.0947	0.87432	1
CCDC163P_p1	4.42674	2.37534	5.18587	2.84156	3.4257	2.18321	0.0378001	0.347912	1.20557	0.604825	1	1.19627	0.466847	0.740558
MMACHC	8.71599	3.07797	5.07208	5.30076	6.23273	1.64787	0.0418679	0.367027	1.17582	0.687434	1	1.72216	0.036828	0.148009
PRDX1	7074.15	2198.32	2491.36	866.027	958.104	1.1333	0.353836	0.88218	1.10632	0.349881	1	-2.53839	1.50911e-13	2.23066e-11
AKR1A1	731.637	1019.76	815.103	352.027	318.435	-1.25109	0.210601	0.723022	-1.10549	0.505678	1	-2.89684	6.02246e-09	2.6984e-07
NASP	609.948	411.964	470.661	322.498	352.775	1.14248	0.299479	0.82188	1.09388	0.465593	1	-1.27742	0.0547891	0.198187
CCDC17	1.63682	2.59953	1.59045	2.59089	2.34096	-1.63446	0.329601	0.857479	-1.10676	0.754831	1	-1.00333	0.988987	1
GPBP1L1	146.269	135.818	195.521	174.591	147.716	1.43959	0.0443447	0.377423	-1.18194	0.341306	1	1.28548	0.176723	0.422764
RPS15AP10_p1	6.91104	3.81042	8.2252	16.9325	21.0604	2.15861	0.00251151	0.0752214	1.24378	0.607318	1	4.44374	2.56519e-06	5.33316e-05
TMEM69	276.887	173.318	192.548	110.615	110.711	1.11095	0.586209	1	1.00087	0.909693	1	-1.56686	0.0465352	0.1762
IPP	48.9303	48.1259	40.2056	21.9751	35.6018	-1.19699	0.707815	1	1.6201	0.217142	1	-2.19002	0.0577923	0.206199
MAST2	74.6772	80.6184	106.239	158.332	178.295	1.3178	0.276986	0.799603	1.12608	0.69851	1	1.96397	0.00607594	0.0378519
PIK3R3	93.1546	312.973	277.201	234.63	176.834	-1.12905	0.534013	1	-1.32684	0.119985	1	-1.3339	0.118976	0.330116
TSPAN1	2.21323	11.8095	2.86143	7.2451	10.6056	-4.12712	0.0465796	0.385862	1.46383	0.605103	1	-1.62999	0.550791	0.806913
POMGNT1	125.914	104.925	95.2244	152.804	141.753	-1.10187	0.630344	1	-1.07796	0.6159	1	1.45632	0.0278061	0.12073
LURAP1	1.02578	0.736714	0.765643	0.736194	0.826061	1.03927	0.830114	1	1.12207	0.585072	1	-1.00071	1	1
RAD54L	9.89691	1.13334	1.33496	1.11751	1.08903	1.17789	0.484756	0.975459	-1.02615	1	1	-1.01417	1	1
LRRC41	199.161	188.891	227.034	237.818	229.807	1.20193	0.352033	0.88058	-1.03486	0.895342	1	1.25902	0.287479	0.563774
UQCRH	3311.59	2602.51	2482.34	822.778	755.426	-1.04841	0.749339	1	-1.08916	0.591472	1	-3.16307	8.752e-16	2.04101e-13
NSUN4	95.1249	79.2739	84.2648	85.4702	86.819	1.06296	0.815482	1	1.01578	0.989713	1	1.07816	0.73732	0.947898
FAAH	4.15148	3.14887	5.81478	11.6016	13.1948	1.84663	0.0431706	0.371878	1.13733	0.820814	1	3.68437	0.00152929	0.0125208
DMBX1	0.294934	0.295115	0.29526	0.295015	0.371244	1.00049	1	1	1.25839	0.109502	1	-1.00034	1	1
MKNK1	53.4207	53.3626	58.8044	55.3801	55.1025	1.10198	0.686975	1	-1.00504	0.993291	1	1.03781	0.844635	1
MOB3C	21.4785	18.6006	22.089	26.1996	24.7013	1.18755	0.684074	1	-1.06066	0.861933	1	1.40854	0.352385	0.636207
ATPAF1	139.188	45.0811	63.597	89.482	73.5127	1.41072	0.362508	0.88886	-1.21723	0.567431	1	1.98491	0.0555998	0.200098
EFCAB14	161.294	75.8708	144.836	141.182	170.378	1.90899	0.000128225	0.0107612	1.2068	0.247488	1	1.86082	0.000208951	0.0023847
CYP4X1	0.38015	0.380437	0.380666	0.395486	0.486584	1.0006	1	1	1.23034	0.277928	1	1.03956	0.759094	0.964172
LINC00853	0.162411	0.150433	0.150453	0.150418	0.150397	1.00013	1	1	-1.00014	1	1	-1.00009	1	1
STIL	85.4984	1.74497	2.35542	6.47916	3.57546	1.34983	0.76105	1	-1.81212	0.54324	1	3.71305	0.172254	0.416961
CMPK1	456.439	287.25	260.958	241.511	224.972	-1.10075	0.589524	1	-1.07351	0.70938	1	-1.18939	0.326597	0.608198
FOXD2-AS1	0.979491	0.887566	1.09407	0.804478	0.80324	1.23266	0.403821	0.920871	-1.00154	1	1	-1.10328	0.753432	0.959815
FOXD2	0.252751	0.249861	0.244133	0.244069	0.25449	-1.02346	0.694057	1	1.0427	0.522962	1	-1.02373	0.682231	0.90933
TRABD2B	0.712273	0.713394	0.895528	0.872166	0.711801	1.25531	0.246012	0.764586	-1.2253	0.450359	1	1.22256	0.453072	0.728195
SLC5A9	0.146243	0.14626	0.146273	0.151915	0.14942	1.00009	1	1	-1.0167	0.739751	1	1.03867	0.390614	0.676119
SPATA6	24.7333	16.449	40.8548	63.9823	44.4662	2.48373	0.0133406	0.200927	-1.4389	0.358254	1	3.88974	0.000296862	0.00318517
AGBL4	0.0675171	0.0675884	0.0676449	0.068781	0.0674927	1.00084	1	1	-1.01909	0.383876	1	1.01764	0.424628	0.701947
BEND5	9.69621	21.5969	7.5454	19.9584	21.5875	-2.86226	0.0196137	0.249765	1.08163	0.817117	1	-1.0821	0.869039	1
ELAVL4	4.56096	7.1637	10.9437	21.9397	15.0959	1.52766	0.18393	0.687686	-1.45336	0.335891	1	3.06262	0.00138121	0.0115087
DMRTA2	2.05512	1.72763	2.16459	2.97394	1.86796	1.25293	0.110316	0.555929	-1.59208	0.0527369	1	1.7214	0.00714079	0.0429839
FAF1	100.024	63.9862	79.9602	102.401	69.6958	1.24965	0.288899	0.811087	-1.46926	0.0867683	1	1.60037	0.0345921	0.141827
CDKN2C	142.887	110.249	79.3135	76.9923	73.8337	-1.39004	0.0969743	0.527405	-1.04278	0.820797	1	-1.43194	0.0684697	0.232481
RNF11	266.816	298.799	331.999	364.387	306.348	1.11111	0.542037	1	-1.18945	0.330621	1	1.21951	0.244307	0.510285
TTC39A	0.510281	0.497048	0.497252	0.537724	0.566393	1.00041	1	1	1.05331	0.777417	1	1.08184	0.53668	0.796808
TTC39A-AS1	0.431701	0.431936	0.498214	0.431807	0.431602	1.15344	0.075301	0.477333	-1.00047	1	1	-1.0003	1	1
EPS15	173.51	132.146	150.601	230.779	176.242	1.13966	0.568057	1	-1.30944	0.18265	1	1.7464	0.00788454	0.0461764
OSBPL9	172.056	138.706	183.302	189.014	144.815	1.32151	0.145499	0.627359	-1.30522	0.190431	1	1.36269	0.102372	0.3011
NRD1	380.294	378.03	266.383	349.682	268.209	-1.41912	0.037767	0.347772	-1.30376	0.0990283	1	-1.08107	0.657105	0.890493
MIR761	0.431275	0.349365	0.349538	0.349244	0.36058	1.0005	1	1	1.03246	0.766928	1	-1.00034	1	1
RAB3B	1006.29	122.487	150.785	318.909	280.335	1.23103	0.172425	0.672741	-1.1376	0.386633	1	2.60361	1.09457e-09	5.95127e-08
TXNDC12	491.74	417.537	238.329	241.111	217.764	-1.75194	0.00137379	0.0518343	-1.10721	0.564952	1	-1.73172	0.00127919	0.0108311
KTI12	45.7359	21.2493	32.697	36.6096	29.5035	1.53873	0.17886	0.68244	-1.24086	0.49485	1	1.72286	0.0867127	0.27093
BTF3L4	680.977	725.311	696.106	297.382	258.16	-1.04195	0.739187	1	-1.15193	0.311947	1	-2.43898	2.00808e-11	1.68262e-09
ZFYVE9	13.1825	4.624	10.8658	21.3227	17.6825	2.34988	0.0148641	0.212872	-1.20586	0.70109	1	4.61131	0.000257704	0.00283738
CC2D1B	38.1612	35.834	40.0929	40.3365	49.6874	1.11885	0.67103	1	1.23182	0.588776	1	1.12565	0.774468	0.973184
ORC1	27.5239	11.4296	2.84965	4.77157	6.65512	-4.01089	0.0164915	0.226712	1.39474	0.635867	1	-2.39536	0.204308	0.461068
PRPF38A	205.146	207.02	112.407	79.2257	100.366	-1.8417	0.00894731	0.15903	1.26684	0.305012	1	-2.61304	3.93489e-05	0.000577874
ZCCHC11	136.196	139.33	181.609	269.085	349.493	1.30344	0.327791	0.856782	1.29882	0.32982	1	1.93128	0.012291	0.0650723
GPX7	38.1282	15.4017	7.56477	10.194	7.79527	-2.03598	0.258975	0.779704	-1.30772	0.626027	1	-1.51086	0.483526	0.751961
COA7	120.877	76.5035	55.8485	33.922	27.3395	-1.36984	0.277659	0.799868	-1.24077	0.438487	1	-2.25528	0.00477838	0.0311835
ZYG11B	152.309	234.57	185.619	249.887	246.695	-1.26372	0.267386	0.790786	-1.01294	0.964851	1	1.0653	0.840622	1
ZYG11A	2.7178	1.55858	2.42388	2.11285	1.54987	1.55519	0.236037	0.752173	-1.36325	0.373826	1	1.35563	0.382826	0.667553
ECHDC2	20.9981	7.19768	16.3751	14.9776	17.0187	2.27505	0.0897849	0.510275	1.13628	0.807162	1	2.0809	0.142261	0.370008
SCP2	1176.03	1044.08	1153.64	446.431	397.817	1.10494	0.452288	0.95101	-1.1222	0.506761	1	-2.33872	5.28829e-09	2.41416e-07
PODN	3.57676	7.10323	15.9354	21.7041	30.6022	2.2434	0.136243	0.609048	1.40997	0.57786	1	3.05553	0.0569291	0.20372
CPT2	16.9859	29.332	24.9698	28.8665	25.2571	-1.1747	0.748819	1	-1.14291	0.745433	1	-1.01613	0.946056	1
C1orf123	402.674	333.997	254.868	192.002	191.859	-1.31047	0.191597	0.699377	-1.00075	0.939089	1	-1.73955	0.00888122	0.0507244
MAGOH	399.897	227.97	239.312	98.2955	106.102	1.04975	0.839554	1	1.07942	0.73086	1	-2.31923	0.000137144	0.00167586
LOC100507564	1.01873	0.949571	1.0433	0.92692	0.893516	1.09871	0.677027	1	-1.03738	0.844499	1	-1.02444	0.901872	1
LRP8	48.6069	68.9355	136.492	161.613	179.841	1.97999	0.0013255	0.0505047	1.11279	0.612355	1	2.34441	5.38424e-05	0.000752472
GLIS1	3.19859	4.41661	3.34869	3.48974	7.20369	-1.31891	0.517706	0.998477	2.06425	0.186652	1	-1.2656	0.547352	0.804248
NDC1	159.816	36.8199	54.2749	67.4294	70.1852	1.47406	0.163943	0.656817	1.04087	0.927437	1	1.83133	0.0372318	0.149236
YIPF1	118.459	107.27	61.517	50.7693	80.7777	-1.74374	0.0462194	0.385492	1.59107	0.0712556	1	-2.11289	0.00480334	0.0313148
HSPB11	572	131.88	275.556	83.1451	120.878	2.08945	2.93815e-05	0.00379066	1.45382	0.0324919	1	-1.58614	0.00795313	0.0464517
LRRC42	96.1057	100.449	109.256	89.5841	89.7156	1.08768	0.717698	1	1.00147	0.989852	1	-1.12128	0.572921	0.824372
TMEM59	686.476	1063.85	777.02	722.191	666.449	-1.36913	0.00886687	0.158036	-1.08364	0.497962	1	-1.47308	0.00133221	0.0111677
TCEANC2	57.2278	46.765	37.4932	29.2389	28.4714	-1.24729	0.538277	1	-1.02696	0.973135	1	-1.59941	0.12536	0.340606
MIR4781	0.131062	0.123843	0.123874	0.123783	0.12377	1.00025	1	1	-1.0001	1	1	-1.00049	1	1
CDCP2	0.164776	0.164809	0.164835	0.179965	0.164762	1.00016	1	1	-1.09227	0.167638	1	1.09196	0.175959	0.421779
CYB5RL	29.8311	38.4806	26.741	20.8107	26.0395	-1.43901	0.44417	0.948831	1.25126	0.722669	1	-1.84908	0.245701	0.512202
MRPL37	191.07	94.3527	148.324	92.8074	77.1466	1.57201	0.013854	0.204898	-1.203	0.292082	1	-1.01665	0.96001	1
SSBP3	131.724	256.706	248.216	584.723	538.735	-1.03421	0.807256	1	-1.08536	0.594782	1	2.27779	2.68998e-08	1.00175e-06
SSBP3-AS1	0.11925	0.119296	0.119321	0.122364	0.121816	1.00022	1	1	-1.0045	0.93062	1	1.02572	0.504383	0.768244
ACOT11	1.23362	1.98894	1.24069	1.3903	1.95408	-1.60309	0.182653	0.685826	1.40551	0.43262	1	-1.43059	0.350339	0.63399
MROH7	1.41009	1.41559	1.42	2.66944	2.42708	1.00311	1	1	-1.09986	0.818488	1	1.88574	0.0441114	0.169241
TTC4	255.459	137.165	152.397	110.777	114.167	1.11105	0.620255	1	1.03059	0.886755	1	-1.2382	0.228663	0.492158
PARS2	14.7206	29.3463	20.9582	10.8457	9.16036	-1.40023	0.261479	0.783831	-1.18398	0.508868	1	-2.70581	0.000518152	0.00507815
DHCR24	102.475	3.35017	14.7076	11.9282	16.4642	4.39012	6.65173e-06	0.00138442	1.38028	0.342021	1	3.56047	5.38242e-05	0.000752472
TMEM61	3.34071	13.007	12.2807	20.0577	11.0911	-1.05914	0.83634	1	-1.80844	0.258526	1	1.54207	0.456945	0.731565
BSND	2.20889	6.95436	2.92705	3.25605	5.05423	-2.3759	0.178487	0.681687	1.55226	0.490473	1	-2.13582	0.25895	0.529722
PCSK9	2.02455	1.63907	1.64419	2.85403	2.74474	1.00313	1	1	-1.03982	0.943707	1	1.74126	0.120316	0.331962
USP24	105.425	81.9286	105.286	151.406	132.087	1.28509	0.21959	0.733077	-1.14626	0.534162	1	1.84802	0.00479396	0.0312641
LOC100507634	1.33977	0.847085	0.848299	0.846244	0.99666	1.00143	1	1	1.17775	0.570029	1	-1.00099	1	1
PPAP2B	328.55	426.618	461	2005.66	2798.87	1.08059	0.529901	1	1.39549	0.0091312	1	4.70129	1.10859e-34	3.57631e-31
PRKAA2	44.4214	79.0762	160.75	86.8522	82.0229	2.03285	0.0125596	0.193708	-1.05888	0.812513	1	1.09834	0.700822	0.92255
C1orf168	0.0675605	0.0676161	0.0676602	0.0685399	0.067541	1.00065	1	1	-1.01479	0.426429	1	1.01366	0.470571	0.741301
DAB1	1.63726	1.75183	1.2959	1.43206	1.60934	-1.35182	0.198836	0.706696	1.12379	0.678076	1	-1.22329	0.469366	0.741301
OMA1	51.377	36.0381	35.5819	36.9119	37.2732	-1.01282	0.913591	1	1.00979	0.96135	1	1.02425	0.992226	1
MYSM1	145.982	170.319	203.73	266.309	225.613	1.19617	0.32456	0.852514	-1.18038	0.408484	1	1.56359	0.0141197	0.0723212
JUN	211.262	108.284	158.782	324.427	307.181	1.46635	0.0927834	0.515393	-1.05614	0.673278	1	2.99608	6.65543e-07	1.67519e-05
LINC01135	0.200242	0.225666	0.200345	0.200267	0.200219	-1.12639	0.148168	0.630731	-1.00024	1	1	-1.12683	0.143686	0.371646
LINC01358	4.70627	3.0579	1.65619	1.63579	2.12616	-1.84634	0.119002	0.574601	1.29978	0.51642	1	-1.86938	0.113899	0.321047
HSD52	0.0684462	0.0676355	0.0676754	0.0676101	0.0675674	1.00059	1	1	-1.00063	1	1	-1.00037	1	1
FGGY	35.9339	25.4918	18.276	14.831	20.2312	-1.39482	0.552881	1	1.36412	0.598246	1	-1.71882	0.300237	0.579112
LOC101926944	0.137183	0.137207	0.137246	0.137192	0.146573	1.00029	1	1	1.06838	0.194899	1	-1.00011	1	1
HOOK1	2.80221	5.44292	4.30863	17.098	11.139	-1.26326	0.570845	1	-1.53497	0.505696	1	3.14132	0.0484858	0.181351
CYP2J2	0.293823	0.374689	0.29418	0.293911	0.293741	-1.27367	0.103052	0.541	-1.00058	1	1	-1.27484	0.10242	0.3011
LOC101926964	0.547215	0.54774	0.54816	0.622851	0.67585	1.00077	1	1	1.08509	0.550384	1	1.13713	0.534623	0.795095
NFIA-AS2	0.345017	0.345176	0.39744	0.345088	0.36551	1.15141	0.257314	0.777	1.05918	0.572467	1	-1.00026	1	1
NFIA	61.8665	269.053	256.619	769.776	739.076	-1.04845	0.735094	1	-1.04154	0.853657	1	2.86106	1.52859e-08	6.11311e-07
MGC34796_p1	0.282915	0.26839	0.268453	0.291228	0.268279	1.00024	1	1	-1.08554	0.3426	1	1.08509	0.348438	0.632384
TM2D1	272.956	272.793	263.712	190.622	162.118	-1.03444	0.873895	1	-1.17582	0.421414	1	-1.43107	0.112587	0.318226
INADL	10.9918	33.1031	20.4621	28.8474	22.5476	-1.61777	0.330178	0.857479	-1.2794	0.583172	1	-1.14752	0.777993	0.97506
L1TD1	6.90464	14.7317	22.9711	31.4167	26.8946	1.5593	0.422993	0.934587	-1.16814	0.749409	1	2.1326	0.145171	0.373164
KANK4	4.01012	20.386	39.8845	43.8972	58.9399	1.95646	0.154171	0.640758	1.34268	0.58111	1	2.1533	0.0928382	0.282854
USP1	240.97	124.551	102.004	144.968	161.926	-1.22104	0.355676	0.884046	1.11697	0.629391	1	1.16393	0.478593	0.747912
DOCK7	195.739	169.938	172.639	206.605	160.283	1.01589	0.933336	1	-1.289	0.336152	1	1.21577	0.374395	0.659339
ANGPTL3	0.10456	0.104647	0.104693	0.104564	0.109213	1.00044	1	1	1.04446	0.27258	1	-1.00079	1	1
ATG4C	94.3453	94.6412	68.2713	76.5633	67.5265	-1.38625	0.187092	0.692551	-1.13383	0.689764	1	-1.23612	0.366837	0.650706
FOXD3-AS1	0.164776	0.164809	0.164835	0.179965	0.164762	1.00016	1	1	-1.09227	0.167638	1	1.09196	0.175959	0.421779
ALG6	65.7855	71.1305	46.3594	55.7369	50.7315	-1.53433	0.18592	0.690324	-1.09866	0.70178	1	-1.27618	0.481239	0.750112
ITGB3BP	438.125	111.509	91.3413	75.7977	75.5634	-1.22079	0.451568	0.950527	-1.0031	0.930557	1	-1.47114	0.131376	0.35094
EFCAB7	53.6629	87.1323	58.1954	77.2711	66.4682	-1.49724	0.109523	0.553517	-1.16253	0.478318	1	-1.12762	0.67987	0.907682
DLEU2L	10.4546	10.9497	4.22947	23.4136	21.1519	-2.5889	0.0268148	0.293733	-1.10692	0.820955	1	2.13829	0.271525	0.54587
PGM1	113.29	130.551	126.227	110.604	114.493	-1.03426	0.893227	1	1.03516	0.750062	1	-1.18035	0.48375	0.752131
ROR1	63.841	184.282	205.083	274.309	298.746	1.11288	0.563878	1	1.08909	0.738006	1	1.48853	0.0995707	0.295778
ROR1-AS1	1.51817	1.52509	3.20619	2.28445	1.90195	2.10229	0.092607	0.515179	-1.20111	0.717082	1	1.49791	0.303131	0.582373
CACHD1	11.9402	11.458	62.5138	46.3323	89.3632	5.45593	3.5635e-06	0.000957988	1.92874	0.0979512	1	4.04368	6.6273e-05	0.000893301
MIR4794	0.111618	0.111703	0.111742	0.111623	0.117147	1.00035	1	1	1.04949	0.243238	1	-1.00072	1	1
RAVER2	15.3918	11.2163	13.7154	16.167	19.5027	1.22282	0.67157	1	1.20633	0.705811	1	1.44139	0.499596	0.764508
JAK1	450.538	262.861	348.04	432.569	403.835	1.32404	0.132192	0.601202	-1.07115	0.714745	1	1.64562	0.0124706	0.0658613
LINC01359	0.0634289	0.06347	0.0635026	0.0634494	0.0640462	1.00051	1	1	1.00941	0.525029	1	-1.00033	1	1
MIR3671	0.14208	0.142102	0.14213	0.142089	0.152497	1.0002	1	1	1.07325	0.196262	1	-1.00009	1	1
MIR101-1	0.252944	0.265739	0.253055	0.252971	0.270469	-1.05012	0.488753	0.976901	1.06917	0.372908	1	-1.05047	0.480579	0.749841
AK4	6.91158	2.81247	2.71519	5.60765	5.1317	-1.03583	0.819173	1	-1.09275	0.878843	1	1.99385	0.0292996	0.125692
DNAJC6	7.67156	111.98	108.438	111.114	82.4669	-1.03266	0.826899	1	-1.34738	0.209475	1	-1.00779	0.96854	1
LEPROT	328.668	289.462	399.102	641.042	685.382	1.37877	0.0298678	0.308167	1.06917	0.700662	1	2.2146	1.42262e-07	4.32961e-06
LEPR	543.089	480.406	352.617	199.71	155.994	-1.3624	0.19907	0.707139	-1.28024	0.265935	1	-2.40552	0.000262002	0.00287816
PDE4B	38.773	59.4932	87.2215	141.815	159.664	1.46608	0.215867	0.727929	1.12586	0.712889	1	2.38371	0.00514156	0.0330961
SGIP1	86.8558	147.179	186.693	229.908	250.102	1.26847	0.19575	0.703479	1.08784	0.663532	1	1.5621	0.0114491	0.0614728
MIR3117	0.573775	0.574268	0.574662	0.573998	0.688407	1.00069	1	1	1.19932	0.0698485	1	-1.00047	1	1
TCTEX1D1	1.68922	0.89601	0.897529	0.894958	0.893323	1.0017	1	1	-1.00183	1	1	-1.00118	1	1
WDR78	7.66612	5.66692	3.69985	3.80495	3.83121	-1.53166	0.418259	0.932055	1.0069	0.986324	1	-1.48935	0.451214	0.726175
MIER1	229.57	167.685	190.015	211.735	223.683	1.13316	0.459681	0.956961	1.05643	0.737698	1	1.26269	0.188729	0.438963
SLC35D1	90.1067	108.783	56.5185	65.534	85.1818	-1.92473	0.0200682	0.253386	1.29981	0.356114	1	-1.65994	0.0894814	0.276501
C1orf141	0.195782	0.195831	0.195871	0.21872	0.195761	1.0002	1	1	-1.11728	0.142714	1	1.11688	0.144741	0.3725
SERBP1	928.418	512.899	704.313	517.12	558.277	1.3732	0.00508645	0.115827	1.07959	0.493498	1	1.00823	0.905179	1
GADD45A	189.89	190.625	308.063	305.216	315.705	1.61607	0.00504682	0.115189	1.03437	0.843253	1	1.60113	0.00546163	0.0347391
GNG12	734.199	179.502	351.201	393.695	366.695	1.95653	0.000127048	0.0107612	-1.07363	0.665004	1	2.19327	6.07982e-06	0.000114587
GNG12-AS1	2.01377	1.89342	1.65441	1.95322	2.14699	-1.14447	0.517669	0.998477	1.09921	0.79726	1	1.03158	0.900009	1
DIRAS3	66.5855	59.744	81.9878	42.6114	39.0748	1.37232	0.435961	0.943388	-1.09051	0.80509	1	-1.40207	0.389825	0.675088
WLS	260.806	476.204	403.669	252.092	349.723	-1.17969	0.341603	0.869437	1.38728	0.0549118	1	-1.88901	0.000246251	0.00273148
RPE65	0.795397	0.797057	1.24986	0.796149	0.794691	1.56809	0.0291163	0.30386	-1.00183	1	1	-1.00114	1	1
DEPDC1	211.801	2.11616	7.29657	6.43244	3.58346	3.44802	0.123573	0.583031	-1.79503	0.469548	1	3.03967	0.147037	0.375816
DEPDC1-AS1	1.5921	0.866007	0.867394	0.865046	0.863554	1.0016	1	1	-1.00173	1	1	-1.00111	1	1
LRRC7	4.60434	11.7154	19.6007	19.4924	14.5475	1.67307	0.229658	0.742982	-1.33991	0.510377	1	1.66383	0.264515	0.537082
PIN1P1_p1	0.450719	0.449912	0.435928	0.551938	0.435184	-1.03208	0.821819	1	-1.26829	0.201284	1	1.22677	0.299273	0.577808
LRRC40	265.99	160.164	198.425	109.431	117.306	1.23889	0.20116	0.710132	1.07196	0.663058	1	-1.46361	0.0322657	0.134801
SRSF11	605.999	548.051	623.605	1200.24	1172.69	1.13786	0.457389	0.954834	-1.02349	0.86031	1	2.19002	7.23019e-06	0.000133538
ANKRD13C	77.2597	98.9198	163.392	131.608	140.959	1.65177	0.0164419	0.22635	1.07105	0.712186	1	1.33045	0.163361	0.40257
HHLA3	101.875	128.438	142.603	46.9482	39.6182	1.11029	0.816736	1	-1.18502	0.524774	1	-2.73573	3.42681e-05	0.0005139
CTH	11.9485	14.3545	13.8542	8.48081	13.1938	-1.03611	0.997336	1	1.55572	0.327853	1	-1.69258	0.225629	0.488565
PTGER3	6.06987	180.451	183.566	193.662	202.04	1.01726	0.897894	1	1.04326	0.82749	1	1.07321	0.675842	0.9048
ZRANB2-AS1	0.187611	0.201911	0.187677	0.187627	0.191055	-1.07584	0.278734	0.800234	1.01827	0.702283	1	-1.07613	0.271679	0.546066
ZRANB2	1229.7	1091.76	1436.2	1157.56	1134.61	1.31549	0.0210251	0.259317	-1.02023	0.859065	1	1.06027	0.600078	0.846768
MIR186	1.42478	1.50877	1.31607	2.47537	1.52317	-1.14642	0.613651	1	-1.62515	0.267543	1	1.64066	0.248976	0.516525
ZRANB2-AS2	8.61604	16.1839	13.6933	7.6013	10.2404	-1.18189	0.667019	1	1.34719	0.506499	1	-2.12909	0.090902	0.279419
NEGR1	65.6054	59.4218	61.3072	207.071	195.96	1.03173	0.924028	1	-1.0567	0.796502	1	3.48476	7.08859e-09	3.12544e-07
LRRIQ3	6.85438	4.1872	2.58154	2.10222	2.70692	-1.62198	0.278375	0.800003	1.28765	0.420874	1	-1.9918	0.08142	0.26018
FPGT-TNNI3K	65.8633	70.3425	72.8172	19.2213	21.0982	1.03518	0.879655	1	1.09765	0.677681	1	-3.65961	0.000458941	0.00457429
FPGT	37.4041	41.4668	37.831	71.5932	52.7226	-1.09611	0.83257	1	-1.35792	0.298144	1	1.72652	0.0603017	0.212471
TNNI3K	1.30158	1.30702	1.99899	2.82273	1.2993	1.52942	0.15101	0.63541	-2.1725	0.0397337	1	2.15967	0.0421773	0.164031
ERICH3	0.525393	0.525739	0.526016	0.525549	0.613457	1.00053	1	1	1.16727	0.073337	1	-1.00036	1	1
CRYZ	331.139	81.8726	59.691	67.7176	63.8097	-1.37161	0.10554	0.54603	-1.06124	0.768022	1	-1.20903	0.303505	0.582628
TYW3	268.331	109.613	154.477	112.707	127.426	1.40929	0.0369357	0.34322	1.1306	0.447089	1	1.02822	0.869868	1
SLC44A5	2.35258	5.09361	2.80602	5.04945	6.01257	-1.81525	0.128845	0.595352	1.19074	0.748793	1	-1.00875	0.874326	1
ACADM	318.179	265.403	231.18	145.137	159.925	-1.14804	0.450214	0.950437	1.10189	0.565262	1	-1.82864	0.00062636	0.00595035
RABGGTB	455.592	343.708	427.941	277.679	239.962	1.24507	0.272927	0.796054	-1.15718	0.493287	1	-1.23779	0.361021	0.644632
SNORD45C	0.584198	0.451544	0.451779	0.451381	0.45113	1.00052	1	1	-1.00056	1	1	-1.00036	1	1
SNORD45A	0.916433	0.716031	0.71673	0.89853	0.714797	1.00098	1	1	-1.25704	0.357893	1	1.25488	0.361149	0.644751
SNORD45B	1.97507	1.50259	1.41235	1.88838	1.95695	-1.06389	0.77043	1	1.03631	0.920992	1	1.25675	0.424843	0.702122
MSH4	0.666379	0.667165	0.667793	0.816287	0.784607	1.00094	1	1	-1.04038	0.611783	1	1.22352	0.232021	0.496516
LOC101927342	0.0634289	0.06347	0.0635026	0.0634494	0.0640462	1.00051	1	1	1.00941	0.525029	1	-1.00033	1	1
ST6GALNAC3	22.9373	22.6457	52.407	54.0435	75.9428	2.31421	0.00195461	0.0650058	1.40522	0.191222	1	2.38648	0.0013007	0.0109701
ST6GALNAC5	6.21992	33.7843	36.5456	33.7314	39.0469	1.08173	0.808726	1	1.15758	0.757595	1	-1.00157	0.976379	1
MIR7156	0.257914	0.258027	0.258117	0.257964	0.30714	1.00035	1	1	1.19063	0.122733	1	-1.00024	1	1
PIGK	387.601	241.608	254.772	200.617	205.529	1.05449	0.68526	1	1.02448	0.794172	1	-1.20433	0.235901	0.501089
AK5	138.055	64.2205	97.2289	87.5968	89.6861	1.51398	0.0902007	0.510891	1.02385	0.924925	1	1.364	0.206052	0.463438
ZZZ3	156.841	116.884	171.842	169.977	146.613	1.4702	0.0341696	0.331109	-1.15936	0.394669	1	1.45424	0.0400975	0.157974
USP33	161.361	205.792	181.942	322.682	316.808	-1.13109	0.488559	0.976901	-1.01854	0.917609	1	1.568	0.0097239	0.0543662
FAM73A	110.253	106.951	171.287	203.013	178.891	1.60155	0.0420153	0.367235	-1.13484	0.523276	1	1.89819	0.00407246	0.0275683
NEXN-AS1	8.98525	5.64671	2.33008	3.92207	2.87905	-2.4234	0.0538645	0.415842	-1.36228	0.528819	1	-1.43973	0.467866	0.741301
NEXN	718.533	142.347	148.448	349.271	484.73	1.04286	0.86114	1	1.38783	0.10256	1	2.45367	2.31978e-05	0.000365055
FUBP1	528.786	485.137	485.064	303.364	310.928	-1.00015	0.935144	1	1.02494	0.876936	1	-1.59919	0.00109536	0.00954179
DNAJB4	235.805	101.257	78.5203	97.0949	95.3507	-1.28956	0.161231	0.653129	-1.01829	0.927205	1	-1.04286	0.800088	0.989932
PTGFR	24.537	4.26511	8.69979	18.9166	18.4051	2.03976	0.010625	0.176682	-1.02779	0.92988	1	4.43519	4.21177e-05	0.00061188
IFI44L	8.42531	109.156	93.9202	44.9289	29.4064	-1.16222	0.701539	1	-1.52786	0.268501	1	-2.42952	0.0193046	0.0916282
IFI44	38.4037	178.4	203.602	93.8209	93.3133	1.14127	0.520853	1	-1.00544	0.925255	1	-1.9015	0.00561616	0.0355017
ELTD1	47.5414	13.2528	15.1402	7.1607	8.69188	1.14242	0.896096	1	1.21383	0.88409	1	-1.85077	0.366397	0.650402
LPHN2	72.8398	200.945	264.377	275.653	342.677	1.31567	0.123566	0.583031	1.24315	0.231545	1	1.37178	0.0845525	0.266974
TTLL7	70.8729	99.1436	86.7483	124.109	94.9234	-1.14289	0.649345	1	-1.30746	0.328778	1	1.25181	0.427781	0.704092
PRKACB	89.0851	135.006	137.897	226.635	227.739	1.02142	0.903663	1	1.00487	0.908004	1	1.67871	0.00140885	0.0116887
SAMD13	2.39468	1.60133	1.60827	3.76607	2.10729	1.00434	1	1	-1.78716	0.24561	1	2.35185	0.03841	0.152882
RPF1	337.894	244.549	257.653	124.285	152.356	1.05359	0.876421	1	1.22586	0.393985	1	-1.96765	0.00308682	0.0219906
GNG5	1917.87	2482.31	2029.72	564.243	555.947	-1.22298	0.103775	0.541857	-1.01492	0.89149	1	-4.39937	5.82987e-34	1.61204e-30
CTBS	44.8089	21.5151	67.906	39.2732	50.8714	3.1562	0.0662677	0.457948	1.29532	0.682588	1	1.82538	0.39615	0.680032
SSX2IP	153.606	156.962	180.196	168.591	216.245	1.14802	0.427493	0.938367	1.28266	0.188217	1	1.07409	0.619819	0.862595
LPAR3	0.400899	0.343485	0.343579	0.343419	0.343319	1.00027	1	1	-1.00029	1	1	-1.00019	1	1
MCOLN2	0.960924	0.862505	0.769495	0.81688	0.767924	-1.12087	0.561585	1	-1.06375	0.732028	1	-1.05585	0.802251	0.99081
MCOLN3	1.63592	2.20912	1.64952	3.33845	2.51226	-1.33925	0.420508	0.93291	-1.32886	0.598277	1	1.51121	0.459337	0.733818
WDR63	1.62186	1.78157	2.13562	1.43993	1.26784	1.19873	0.637319	1	-1.13573	0.596102	1	-1.23726	0.51275	0.775314
SYDE2	6.08463	3.27711	6.15027	8.39859	8.81955	1.87673	0.0248235	0.281314	1.05012	0.951687	1	2.5628	0.00353157	0.0246598
C1orf52	100.01	131.854	94.5296	115.137	122.059	-1.39484	0.0633876	0.446331	1.06012	0.77721	1	-1.14519	0.466613	0.740531
BCL10	113.575	83.7224	60.8403	53.8596	56.7025	-1.3761	0.280669	0.801986	1.05278	0.82268	1	-1.55446	0.144438	0.3725
LOC646626	0.842436	1.24217	0.845322	0.999989	0.953945	-1.46947	0.294604	0.817201	-1.04827	0.903799	1	-1.24219	0.584935	0.834649
DDAH1	413.55	99.8642	105.026	154.725	60.3918	1.05169	0.823945	1	-2.56201	0.00293834	0.90277	1.54935	0.179931	0.426494
CYR61	747.678	47.4105	10.8414	296.766	467.234	-4.3731	0.0005913	0.0305205	1.57442	0.408188	1	6.2595	0.000118614	0.00148217
ZNHIT6	86.7642	102.688	70.4882	115.382	117.026	-1.45681	0.0799801	0.488149	1.01425	0.962181	1	1.12362	0.624425	0.86577
COL24A1	2.54606	4.12683	2.6556	3.38602	3.58219	-1.55401	0.423084	0.934629	1.05794	0.936877	1	-1.21879	0.697512	0.91994
ODF2L	239.052	264.239	256.207	191.326	184.085	-1.03135	0.779794	1	-1.03934	0.835348	1	-1.38109	0.021478	0.0992189
MIR7856	0.718623	0.633756	0.769162	0.633376	0.632776	1.21366	0.184197	0.68802	-1.00095	1	1	-1.0006	1	1
CLCA3P_p1	0.291409	0.247573	0.247653	0.247517	0.247432	1.00032	1	1	-1.00035	1	1	-1.00022	1	1
SH3GLB1	385.224	378.224	437.111	419.836	447.287	1.15569	0.28494	0.805814	1.06538	0.656153	1	1.11002	0.416986	0.698683
'SEP15'	1267.05	663.748	793.081	555.751	470.113	1.19485	0.381414	0.906625	-1.18216	0.42388	1	-1.19433	0.384056	0.668746
HS2ST1	129.467	166.426	174.305	233.966	177.752	1.04734	0.87704	1	-1.31624	0.170276	1	1.40582	0.0984237	0.293561
LINC01140	2.57128	3.8482	1.83686	2.36616	2.2982	-2.09499	0.120261	0.577868	-1.02957	0.946366	1	-1.62635	0.383604	0.66826
LOC101927844	0.10456	0.104647	0.104693	0.104564	0.109213	1.00044	1	1	1.04446	0.27258	1	-1.00079	1	1
LMO4	974.389	652.879	548.488	790.656	767.364	-1.19033	0.0860147	0.501282	-1.03035	0.716591	1	1.21103	0.0630809	0.219841
PKN2-AS1	0.0675333	0.0675947	0.0676434	0.0675639	0.0685652	1.00072	1	1	1.01482	0.458429	1	-1.00046	1	1
PKN2	236.803	190.909	157.355	232.058	263.402	-1.21324	0.229928	0.743363	1.13507	0.432634	1	1.21554	0.235601	0.501089
GTF2B	229.928	238.724	221.575	95.93	119.74	-1.0774	0.785751	1	1.2482	0.417637	1	-2.48852	0.0006495	0.00614754
CCBL2	229.196	156.751	170.727	97.5099	106.604	1.08916	0.686236	1	1.09326	0.558566	1	-1.60754	0.00947419	0.0533089
RBMXL1	82.7799	62.4781	97.5492	84.8879	97.7872	1.56133	0.0303021	0.309965	1.15196	0.46704	1	1.35868	0.144875	0.3727
GBP3	230.659	35.9433	44.7388	73.7992	63.047	1.24471	0.291043	0.813138	-1.17054	0.437217	1	2.05321	0.000313442	0.00332256
GBP1	260.031	82.499	91.7607	90.3377	72.7036	1.11226	0.661256	1	-1.24255	0.452559	1	1.09502	0.721931	0.936198
GBP2	35.7661	41.9095	70.8443	35.8136	50.6444	1.69041	0.062099	0.443383	1.41411	0.189172	1	-1.17021	0.512047	0.774971
GBP4	0.0684462	0.0676355	0.0676754	0.0676101	0.0675674	1.00059	1	1	-1.00063	1	1	-1.00037	1	1
GBP5	0.746548	0.720706	0.928288	0.720072	0.769325	1.28803	0.0621231	0.443383	1.0684	0.754962	1	-1.00088	1	1
LOC729930_p1	3.31153	2.34852	3.26598	3.17797	4.08055	1.39066	0.211914	0.724389	1.28401	0.588715	1	1.35318	0.267845	0.541283
GBP1P1_p1	1.79805	1.18288	1.80892	1.50835	1.24868	1.52926	0.221531	0.735428	-1.20796	0.592468	1	1.27516	0.495025	0.761722
LRRC8B	14.4218	95.299	104.936	127.74	95.2384	1.10112	0.674755	1	-1.34126	0.310294	1	1.34041	0.302548	0.581647
FLJ27354	3.71582	4.82397	1.92789	2.416	1.89945	-2.5022	0.0144427	0.210042	-1.27194	0.301611	1	-1.99668	0.131733	0.351506
LRRC8C	74.8096	14.5036	9.17797	29.0195	23.124	-1.58026	0.259318	0.78025	-1.25495	0.63995	1	2.00085	0.204901	0.461868
LRRC8D	89.1176	83.4255	124.377	84.8854	96.6541	1.49088	0.0980671	0.530637	1.13864	0.664324	1	1.0175	0.832852	1
GEMIN8P4_p1	2.81013	3.51215	2.54272	2.7043	3.26709	-1.38126	0.483351	0.974862	1.20811	0.745207	1	-1.29873	0.6024	0.848498
ZNF326	190.219	211.551	183.493	217.639	218.383	-1.15291	0.446437	0.949867	1.00342	0.994445	1	1.02877	0.857858	1
ZNF644	236.632	287.972	339.044	274.499	323.631	1.17735	0.368947	0.895354	1.17899	0.373406	1	-1.04908	0.810001	0.995326
HFM1	3.40618	10.923	11.886	9.07175	7.17628	1.08817	0.903118	1	-1.26413	0.630876	1	-1.20406	0.732354	0.944714
CDC7	63.8203	11.9373	18.8878	28.7562	28.1794	1.58225	0.254429	0.773975	-1.02047	0.96191	1	2.40894	0.0377606	0.15098
TGFBR3	78.1348	129.766	222.886	299.299	407.115	1.7176	0.00520484	0.117282	1.36023	0.119831	1	2.30645	1.54406e-05	0.000256319
EPHX4	2.40997	1.94386	1.40332	1.61795	1.39412	-1.38519	0.203876	0.713582	-1.16055	0.488793	1	-1.20144	0.53278	0.793451
SETSIP	110.476	58.1453	54.5907	52.2368	52.1531	-1.06511	0.865464	1	-1.0016	0.99232	1	-1.11311	0.720359	0.935224
BTBD8	3.15189	3.0596	2.36823	3.26414	3.17278	-1.29194	0.173054	0.6737	-1.02879	0.886984	1	1.06685	0.844157	1
KIAA1107	24.3952	171.291	146.981	144.854	112.72	-1.16539	0.530648	1	-1.28507	0.290487	1	-1.18251	0.464715	0.738933
GLMN	97.2895	98.6657	69.5839	54.61	59.0001	-1.41794	0.149009	0.63209	1.08039	0.780204	1	-1.80673	0.0109155	0.0594135
RPAP2	115.884	171.245	186.317	136.453	111.217	1.08802	0.681163	1	-1.22691	0.404254	1	-1.25498	0.366459	0.650452
EVI5	110.786	150.381	161.994	178.276	206.12	1.07722	0.735657	1	1.15619	0.562409	1	1.1855	0.397752	0.680895
RPL5	10047.3	7417.98	6461.64	4142.14	3946.57	-1.148	0.152578	0.637905	-1.04955	0.668859	1	-1.79086	5.97989e-09	2.68554e-07
FAM69A	81.9533	44.326	63.0749	48.7713	48.5488	1.42298	0.282947	0.803314	-1.00458	0.96132	1	1.10029	0.755633	0.961544
SNORD21	0.555316	0.424243	0.4245	0.424065	0.423789	1.00061	1	1	-1.00065	1	1	-1.00042	1	1
SNORA66	0.684054	0.535861	0.536167	0.562797	0.535322	1.00057	1	1	-1.05132	0.685629	1	1.05027	0.6949	0.917996
MTF2	222.107	290.325	410.718	364.063	328.123	1.41468	0.0481914	0.391905	-1.10953	0.510852	1	1.25398	0.17891	0.425168
TMED5	416.738	127.798	181.783	99.3739	141.27	1.42242	0.0621078	0.443383	1.4216	0.0581002	1	-1.28603	0.187755	0.437326
CCDC18	86.1443	2.84181	3.00745	12.9489	17.8095	1.05829	0.904894	1	1.37537	0.583425	1	4.55655	0.000434138	0.00436755
LOC100131564	55.6481	165.823	114.374	133.524	174.365	-1.44983	0.100243	0.534969	1.30587	0.257202	1	-1.2419	0.355572	0.639129
DR1	206.382	154.9	149.745	201.365	158.932	-1.03442	0.832454	1	-1.26699	0.243371	1	1.29997	0.187025	0.436152
FNBP1L	100.414	316.211	247.089	382.858	344.135	-1.27975	0.112294	0.55893	-1.11252	0.569085	1	1.21077	0.360525	0.643994
BCAR3	36.7333	3.20463	6.97945	10.0617	11.5089	2.17793	0.0177089	0.23576	1.14383	0.799078	1	3.13975	0.00235525	0.0177248
MIR760	0.391628	0.391848	0.459616	0.391725	0.423072	1.17294	0.26978	0.792359	1.08002	0.52605	1	-1.00031	1	1
DNTTIP2	521.917	358.063	331.775	218.308	177.196	-1.07923	0.67393	1	-1.23202	0.18834	1	-1.64017	0.00202024	0.015629
GCLM	84.8985	21.1435	27.6758	54.4819	40.4326	1.30895	0.376001	0.902282	-1.34748	0.395012	1	2.57677	0.00490533	0.0318189
ABCA4	1.65237	4.61924	4.35854	1.65984	2.0127	-1.05981	0.850504	1	1.21259	0.390331	1	-2.78295	0.00455785	0.0300585
ARHGAP29	148.147	342.435	433.881	200.638	229.813	1.26705	0.260692	0.782667	1.14541	0.516933	1	-1.70673	0.0087911	0.0503136
ABCD3	184.717	131.763	123.816	170.337	178.935	-1.06418	0.808563	1	1.05048	0.779101	1	1.29275	0.289391	0.566231
F3	160.04	103.731	71.035	40.5852	57.2844	-1.46027	0.153905	0.640231	1.41146	0.170899	1	-2.55587	0.000210367	0.00239945
LINC01057	4.66628	147.429	69.7124	32.2047	29.1371	-2.11481	0.0684567	0.46379	-1.10528	0.798794	1	-4.57786	0.000225379	0.0025363
SLC44A3	6.61135	88.2799	46.5458	88.2528	58.7752	-1.89663	0.0293361	0.305285	-1.50153	0.154952	1	-1.00031	0.997434	1
CNN3	895.393	308.668	447.856	408.37	415.001	1.45093	0.0183557	0.240226	1.01624	0.913346	1	1.32301	0.0753078	0.247589
LOC729970	2.74631	2.15473	2.1626	4.39735	3.57536	1.00365	1	1	-1.22991	0.574874	1	2.04079	0.00198474	0.0153975
ALG14	201.968	97.6678	118.421	47.8615	47.3839	1.21249	0.37086	0.896697	-1.01008	0.936498	1	-2.04063	0.000827785	0.00753751
TMEM56	8.29374	6.1287	5.82321	9.05129	13.1385	-1.05246	0.865343	1	1.45156	0.382065	1	1.47687	0.306588	0.58622
TMEM56-RWDD3	0.729196	0.878938	0.838511	0.704261	0.703415	-1.04821	0.605682	1	-1.0012	1	1	-1.24803	0.247525	0.514497
LOC101928118	1.82474	2.23492	1.3963	1.66384	1.89446	-1.6006	0.25141	0.77096	1.13861	0.743092	1	-1.34323	0.502471	0.767
RWDD3	168.684	137.862	141.18	91.9294	97.1667	1.02407	0.867335	1	1.05697	0.778257	1	-1.49966	0.129118	0.347065
PTBP2	170.141	249.513	211.821	259.236	252.714	-1.17794	0.309468	0.835163	-1.02581	0.847929	1	1.03897	0.761355	0.965144
DPYD	103.944	87.6801	73.051	87.1338	135.391	-1.20026	0.501215	0.986956	1.55383	0.0722378	1	-1.00627	0.951098	1
MIR137HG	4.9706	4.88237	5.41162	7.80815	7.96761	1.1084	0.865269	1	1.02042	0.9896	1	1.59925	0.53185	0.792737
MIR2682	2.57455	1.19612	1.19902	1.27659	1.23783	1.00242	1	1	-1.03131	0.83339	1	1.06727	0.63872	0.87675
LOC729987	1.32645	0.789143	0.790151	0.788443	0.787361	1.00128	1	1	-1.00137	1	1	-1.00089	1	1
SNX7	227.718	148.188	87.3163	68.3884	75.2491	-1.69714	0.04761	0.389492	1.10032	0.725043	1	-2.16685	0.00509434	0.032865
LPPR5	4.87986	53.1574	108.065	40.7805	46.3662	2.03293	0.0022328	0.0700456	1.13697	0.594122	1	-1.3035	0.234618	0.500306
LOC100129620	0.0675173	0.0687107	0.0676349	0.06755	0.0674943	-1.01591	0.450962	0.950437	-1.00083	1	1	-1.01718	0.414198	0.695698
LPPR4	35.7954	209.09	352.33	51.1941	67.5097	1.68507	0.012617	0.194283	1.3187	0.182517	1	-4.08425	3.42296e-11	2.69328e-09
PALMD	9.18568	123.214	234.439	27.8188	46.3249	1.9027	0.0272193	0.296132	1.66524	0.0598093	1	-4.42916	2.05478e-07	5.93616e-06
MIR548AA1	1.93177	2.97301	3.02986	1.93326	1.9304	1.01912	0.939733	1	-1.00148	1	1	-1.53782	0.0887671	0.275216
FRRS1	0.645662	0.58099	0.581379	0.700093	0.616141	1.00067	1	1	-1.13625	0.575012	1	1.205	0.364702	0.64863
AGL	55.9149	87.1553	79.1595	80.6795	99.5844	-1.10101	0.69222	1	1.23432	0.273614	1	-1.08027	0.725289	0.938663
SLC35A3	86.7661	58.6406	67.7645	90.7516	76.8352	1.15559	0.670572	1	-1.18112	0.670321	1	1.54759	0.18064	0.427192
HIAT1	118.277	201.417	131.554	208.439	233.192	-1.53106	0.0180646	0.237863	1.11875	0.544289	1	1.03486	0.882711	1
SASS6	104.85	46.1663	19.7234	30.1439	44.4279	-2.34069	0.0020492	0.0665215	1.47386	0.14193	1	-1.53153	0.11097	0.31613
TRMT13	109.021	93.2531	91.5602	114.431	112.451	-1.01849	0.884078	1	-1.0176	0.919645	1	1.2271	0.387565	0.672411
LRRC39	1.07735	0.893956	0.979254	1.39536	0.891336	1.09542	0.74394	1	-1.56547	0.208477	1	1.56088	0.210889	0.468922
DBT	72.7207	90.8167	95.9201	135.827	123.713	1.05619	0.885194	1	-1.09792	0.775377	1	1.49562	0.277101	0.55266
RTCA-AS1	7.05491	14.7387	16.1618	7.20198	9.98415	1.09656	0.817327	1	1.38631	0.263992	1	-2.04647	0.0223989	0.102277
RTCA	102.447	37.436	81.8668	81.9169	81.609	2.18684	0.00515818	0.116586	-1.00377	0.941535	1	2.18818	0.00374797	0.0258129
MIR553	0.295802	0.295986	0.296133	0.295884	0.373005	1.0005	1	1	1.26064	0.109042	1	-1.00034	1	1
CDC14A	20.9525	17.9973	27.3018	29.7841	23.5397	1.517	0.363329	0.889707	-1.26527	0.599512	1	1.65492	0.286228	0.562288
GPR88	1.36189	2.1011	2.00973	2.41632	1.48546	-1.04547	0.873998	1	-1.62665	0.181439	1	1.15002	0.64714	0.882547
VCAM1	32.0887	31.7439	22.1203	77.99	111.901	-1.43506	0.383702	0.909273	1.43481	0.388078	1	2.45685	0.0199178	0.0938026
EXTL2	398.313	385.183	378.475	320.976	343.62	-1.01772	0.973236	1	1.07055	0.617756	1	-1.20004	0.267375	0.540731
SLC30A7	195.528	216.133	200.872	211.078	245.731	-1.07597	0.600322	1	1.16417	0.285695	1	-1.02395	0.885024	1
DPH5	202.351	139.965	175.615	99.6605	111.195	1.25471	0.36685	0.892606	1.11574	0.610914	1	-1.40441	0.157568	0.394348
LOC102606465	44.7907	34.2554	29.7367	54.9742	32.1384	-1.15196	0.871424	1	-1.71055	0.221461	1	1.60483	0.29457	0.572616
LOC101928370	1.84358	1.52752	1.53145	2.171	2.67197	1.00258	1	1	1.23076	0.615769	1	1.42126	0.146365	0.374705
S1PR1	60.4156	239.748	140.736	274.868	250.808	-1.70354	0.00365543	0.09434	-1.09593	0.584294	1	1.14648	0.443414	0.718438
OLFM3	3.60835	13.1488	6.50298	21.3011	12.0228	-2.02197	0.149254	0.63285	-1.77173	0.280988	1	1.62001	0.34356	0.626589
DNAJA1P5_p1	0.448697	0.467764	0.454513	0.43804	0.465761	-1.02916	0.817474	1	1.06328	0.566428	1	-1.06786	0.551605	0.807573
COL11A1	88.9103	71.3207	49.7792	121.848	70.0655	-1.43274	0.243986	0.761708	-1.73906	0.0972996	1	1.70846	0.0889404	0.275533
LOC101928436	0.117439	0.111872	0.111911	0.11179	0.11178	1.00035	1	1	-1.00009	1	1	-1.00073	1	1
RNPC3	91.9959	103.963	146.25	157.363	178.784	1.40675	0.0722957	0.470372	1.13613	0.523757	1	1.51364	0.0278035	0.12073
AMY2B	6.78391	9.62546	8.12354	35.2995	26.2388	-1.18488	0.755131	1	-1.34532	0.628321	1	3.6673	0.0353664	0.144268
ACTG1P4_p1	53.5123	26.9164	27.0018	45.5182	29.9709	1.00318	0.978612	1	-1.51875	0.157478	1	1.6911	0.0724446	0.241141
AMY2A	4.59644	8.26358	3.93853	19.6781	15.6054	-2.09814	0.0711966	0.468258	-1.26098	0.682153	1	2.38131	0.185434	0.433907
AMY1A_loc2	0.0675167	0.0675898	0.0689084	0.0675531	0.0674919	1.01951	0.392528	0.913193	-1.00091	1	1	-1.00054	1	1
AMY1B_loc2	1.47816	1.3877	1.39665	1.86775	1.71097	1.00645	0.938714	1	-1.09163	0.784042	1	1.34594	0.161637	0.400257
AMY1A_loc1	1.20099	1.2173	1.24879	1.23904	1.29191	1.02587	0.842016	1	1.04268	0.793415	1	1.01786	0.905266	1
AMY1B_loc1	2.5154	2.00772	2.20197	2.24482	2.10111	1.09675	0.550333	1	-1.0684	0.687557	1	1.1181	0.483779	0.752131
AMY1A_loc3	0.146789	0.146805	0.146819	0.152483	0.150011	1.00009	1	1	-1.01648	0.740175	1	1.03868	0.392604	0.677895
AMY1B_loc3	1.82028	1.64555	2.01265	2.85977	1.88641	1.22309	0.284205	0.804604	-1.51599	0.241811	1	1.73788	0.0515741	0.189533
LOC100129138_p1	1.42391	2.07753	1.4832	1.70027	1.77975	-1.40071	0.277716	0.799868	1.04674	0.914294	1	-1.22188	0.474161	0.744608
PRMT6	59.2071	72.9874	71.1718	104.408	86.854	-1.02551	0.891357	1	-1.20211	0.545811	1	1.4305	0.220349	0.481168
NTNG1	21.9353	10.4453	14.4313	13.852	17.9953	1.38161	0.345833	0.873463	1.29912	0.473895	1	1.32614	0.437651	0.712733
VAV3	6.3189	17.2107	24.583	19.0596	26.2044	1.42835	0.532676	1	1.37487	0.534159	1	1.10742	0.927824	1
SLC25A24	238.541	139.53	177.121	142.145	114.141	1.26941	0.31494	0.841405	-1.24534	0.32634	1	1.01874	0.928361	1
NBPF6	0.336773	0.322107	0.322217	0.322031	0.369848	1.00034	1	1	1.14848	0.243755	1	-1.00024	1	1
FAM102B	46.3722	32.3296	56.5923	76.0475	82.0317	1.75048	0.179805	0.683619	1.07869	0.817979	1	2.35225	0.0411651	0.160935
HENMT1	16.4362	8.45097	6.76639	6.01359	8.34475	-1.24896	0.642449	1	1.38765	0.503257	1	-1.40531	0.395472	0.680032
PRPF38B	260.381	379.752	316.671	464.14	362.811	-1.1992	0.314533	0.840782	-1.27929	0.264962	1	1.22222	0.310405	0.590661
STXBP3	240.258	175.134	154.03	127.688	129.156	-1.13701	0.370452	0.896328	1.0115	0.95292	1	-1.37158	0.0311498	0.13133
AKNAD1	2.55804	5.03364	13.7995	5.32391	3.1579	2.74145	0.137991	0.612324	-1.6859	0.30413	1	1.05767	0.949088	1
GPSM2	89.9345	84.1286	89.3493	85.8642	71.2585	1.06206	0.807557	1	-1.20497	0.487207	1	1.02063	0.932384	1
CLCC1	153.788	132.518	127.313	114.24	107.208	-1.04088	0.880418	1	-1.06559	0.870059	1	-1.16	0.617262	0.861284
WDR47	89.9589	74.7059	96.6784	119.334	121.604	1.29412	0.219271	0.732492	1.01902	0.954229	1	1.59739	0.0280251	0.121509
TAF13	101.368	72.6501	76.4918	34.7456	34.1311	1.05288	0.852419	1	-1.01801	0.968286	1	-2.09091	0.0114984	0.0616518
TMEM167B	244.882	289.404	227.381	165.562	211.153	-1.27277	0.224363	0.737801	1.27537	0.151197	1	-1.74801	0.00245342	0.0183282
SCARNA2	0.665097	0.835301	0.666819	0.823301	0.664696	-1.25267	0.298565	0.820884	-1.23861	0.392008	1	-1.01457	0.849497	1
KIAA1324	11.2699	15.0971	19.0717	29.3101	23.0403	1.26327	0.573964	1	-1.27212	0.57801	1	1.94144	0.137987	0.362467
SARS	1959.23	1581.1	1761.68	1052.69	911.566	1.11421	0.376234	0.902282	-1.15481	0.239615	1	-1.50196	0.00061529	0.00586389
CELSR2	13.6242	36.3244	45.0829	88.9028	59.2457	1.24112	0.634782	1	-1.50058	0.317473	1	2.44747	0.0316719	0.132837
PSRC1	61.1423	8.27752	4.80084	17.6427	23.275	-1.72418	0.189687	0.697225	1.31924	0.723812	1	2.1314	0.154046	0.388395
MYBPHL	0.62778	0.628696	0.62943	0.820535	0.802885	1.00117	1	1	-1.02198	0.928053	1	1.30514	0.328443	0.610448
SORT1	101.466	294.241	224.189	388.154	353.049	-1.31247	0.11568	0.567574	-1.09943	0.585222	1	1.31917	0.0969212	0.290673
PSMA5	1087.37	453.336	474.009	329.754	226.85	1.0456	0.758027	1	-1.45362	0.00778703	1	-1.37477	0.0304618	0.129387
SYPL2	1.24491	1.44547	1.47146	1.04796	1.10685	1.01798	0.829548	1	1.05619	0.92384	1	-1.37931	0.411748	0.694955
ATXN7L2	7.90929	18.3299	22.0092	47.8425	56.4786	1.20073	0.701957	1	1.18051	0.716209	1	2.61008	0.0497596	0.184497
CYB561D1	21.9948	136.799	122.276	216.64	157.818	-1.11878	0.531706	1	-1.37272	0.102946	1	1.58364	0.016387	0.0808942
AMIGO1	2.15526	1.97476	1.98449	2.69559	3.63076	1.00493	0.992481	1	1.34692	0.530135	1	1.36502	0.255777	0.525677
GPR61	0.80388	0.915704	0.805703	1.146	0.803465	-1.13653	0.535897	1	-1.42633	0.187718	1	1.2515	0.492274	0.7593
GNAI3	931.74	587.554	521.886	323.937	344.082	-1.12583	0.406722	0.923355	1.06219	0.70623	1	-1.81379	2.29283e-05	0.000361401
MIR197	0.294934	0.295115	0.29526	0.295015	0.371244	1.00049	1	1	1.25839	0.109502	1	-1.00034	1	1
GNAT2	0.12136	0.121432	0.121463	0.128427	0.121354	1.00025	1	1	-1.05829	0.21817	1	1.0576	0.236229	0.501089
AMPD2	89.5537	107.746	84.0646	227.14	209.762	-1.2817	0.3067	0.831558	-1.08285	0.738177	1	2.10811	0.00325087	0.0229733
GSTM4	84.6101	58.3561	59.5861	57.1509	40.4132	1.02108	0.880169	1	-1.41416	0.180576	1	-1.02109	0.920226	1
GSTM2	213.76	175.376	124.477	129.089	88.071	-1.4089	0.20304	0.712221	-1.46573	0.189047	1	-1.35857	0.261966	0.533692
GSTM1	32.1275	35.5352	32.6176	85.135	72.9442	-1.08945	0.794691	1	-1.16713	0.743048	1	2.39579	0.060136	0.211982
GSTM5	10.2059	3.23869	2.05967	3.39068	2.4436	-1.57244	0.283201	0.80376	-1.38757	0.48698	1	1.04693	0.927121	1
GSTM3	730.396	982.429	1014.67	458.528	397.272	1.03282	0.766186	1	-1.15419	0.361992	1	-2.14257	5.33082e-06	0.00010196
CSF1	32.2717	12.6843	14.1884	27.8675	56.3092	1.11857	0.910442	1	2.0206	0.276076	1	2.197	0.225588	0.488529
AHCYL1	432.18	390.15	570.254	547.694	539.506	1.46163	0.00304378	0.0843203	-1.01518	0.887488	1	1.40381	0.00683922	0.0414594
STRIP1	106.88	149.775	156.995	129.057	186.244	1.04821	0.85386	1	1.44311	0.104779	1	-1.16053	0.499144	0.764345
SLC6A17	5.95516	28.0875	29.7154	38.2804	40.4269	1.05796	0.861215	1	1.05607	0.929004	1	1.3629	0.419816	0.701118
KCNC4-AS1	0.257846	0.257961	0.258053	0.307869	0.257798	1.00036	1	1	-1.19422	0.118322	1	1.19347	0.119308	0.330117
KCNC4	1.16834	1.2212	1.09294	1.38675	1.40102	-1.11736	0.659433	1	1.01029	0.990126	1	1.13556	0.688491	0.913395
LOC440600	5.49195	5.0409	3.80894	2.97307	3.03503	-1.32344	0.325163	0.85278	1.02084	0.871969	1	-1.69552	0.0286209	0.123382
RBM15	19.1289	10.9379	5.1056	23.8453	23.4388	-2.14233	0.00779229	0.146862	-1.01734	0.946853	1	2.18006	0.0741302	0.244894
SLC16A4	59.0464	47.3014	49.3782	34.684	60.6092	1.0439	0.742719	1	1.74747	0.202836	1	-1.36378	0.47301	0.743692
LAMTOR5	1513.13	1318.37	1349.24	501.478	448.014	1.02342	0.839716	1	-1.11934	0.327437	1	-2.62896	2.56527e-16	6.89629e-14
LAMTOR5-AS1	2.34771	1.7684	3.61087	2.22329	2.15445	2.04189	0.0811675	0.490196	-1.03195	0.892529	1	1.25723	0.433573	0.709524
PROK1	0.0634289	0.06347	0.0635026	0.0634494	0.0640462	1.00051	1	1	1.00941	0.525029	1	-1.00033	1	1
KCNA2	1.21008	1.21348	1.44908	1.9272	1.69333	1.19416	0.576929	1	-1.13811	0.788483	1	1.58817	0.226578	0.489578
KCNA3	8.67165	17.3089	19.8637	31.3707	23.2509	1.1476	0.890533	1	-1.34923	0.512648	1	1.8124	0.255219	0.524828
LRIF1	152.451	235.613	214.057	173.091	155.118	-1.1007	0.579363	1	-1.11587	0.617706	1	-1.36121	0.106589	0.308484
DRAM2	149.515	131.169	145.898	119.138	88.9579	1.11229	0.757941	1	-1.33927	0.480908	1	-1.10098	0.759337	0.964172
CEPT1	153.947	110.129	126.037	91.3371	109.391	1.14444	0.540754	1	1.19767	0.360425	1	-1.20575	0.400786	0.684394
DENND2D	0.566191	0.573822	0.540884	0.540309	0.671946	-1.0609	0.710433	1	1.24363	0.270358	1	-1.06203	0.702842	0.923862
PIFO	0.872918	0.773011	0.996143	0.926413	0.771453	1.28865	0.402359	0.920496	-1.20087	0.533149	1	1.19845	0.537073	0.796993
OVGP1	5.72349	19.341	19.7948	22.8422	32.7682	1.02346	0.903075	1	1.43455	0.29562	1	1.18102	0.591328	0.840117
WDR77	119.766	95.151	50.6295	49.3957	52.6374	-1.87936	0.0232607	0.275069	1.06563	0.797075	1	-1.9263	0.00943464	0.0531791
ATP5F1	2525.61	1387.55	1509.92	475.17	476.96	1.0882	0.547432	1	1.00377	0.919839	1	-2.9201	1.14654e-14	2.17572e-12
C1orf162	1.67511	2.67258	1.69141	2.8926	3.18146	-1.58009	0.286088	0.807337	1.09986	0.866435	1	1.08232	0.947643	1
AD026	0.165195	0.152926	0.152946	0.152911	0.152889	1.00013	1	1	-1.00014	1	1	-1.00009	1	1
LINC01160	0.601454	0.721408	0.602469	0.601708	0.634595	-1.19742	0.112658	0.559415	1.05465	0.793785	1	-1.19893	0.111942	0.317101
RAP1A	189.414	82.4809	110.963	172.171	182.333	1.34532	0.10502	0.544358	1.05902	0.739829	1	2.08741	0.00010463	0.00132802
FAM212B	36.1999	126.797	164.017	151.837	149.08	1.29354	0.160709	0.652275	-1.01849	0.939733	1	1.19748	0.318348	0.599068
FAM212B-AS1	14.0689	16.9394	23.4809	15.6989	15.0652	1.38618	0.530292	1	-1.04207	0.855907	1	-1.07901	0.921002	1
LOC101928718	0.432696	0.432893	0.433051	0.498428	0.46252	1.00036	1	1	-1.07764	0.657391	1	1.15139	0.279795	0.555743
DDX20	46.0638	18.7558	58.5431	38.6703	51.6975	3.12133	0.00228841	0.0711046	1.33688	0.413503	1	2.06178	0.0436787	0.168181
KCND3	0.0675407	0.067623	0.0691116	0.0675817	0.0675147	1.02201	0.392528	0.913193	-1.00099	1	1	-1.00061	1	1
KCND3-IT1	0.481872	0.482162	0.559049	0.482002	0.481749	1.15946	0.0721806	0.469781	-1.00053	1	1	-1.00033	1	1
LOC643355	0.780181	0.781499	0.782554	1.0227	0.977663	1.00135	1	1	-1.04607	0.775366	1	1.30864	0.226861	0.489862
CTTNBP2NL	250.849	274.116	290.011	216.06	184.461	1.05799	0.762984	1	-1.17131	0.436511	1	-1.2687	0.232621	0.497526
WNT2B	4.34534	9.52656	9.07514	12.9479	19.8671	-1.04974	0.925822	1	1.53438	0.468028	1	1.35914	0.553575	0.808853
ST7L	29.6396	49.3846	37.4127	32.1851	49.4003	-1.32	0.418553	0.932066	1.53488	0.236736	1	-1.5344	0.222001	0.483629
CAPZA1	1223.34	473.911	459.373	434.732	472.958	-1.03165	0.834009	1	1.08793	0.481359	1	-1.09012	0.473817	0.744234
MOV10	109.962	65.9414	101.013	74.5178	66.2531	1.53187	0.249835	0.769854	-1.12474	0.733417	1	1.13006	0.807153	0.993707
RHOC	2160.95	1604.83	998.014	475.835	533.934	-1.60803	0.000914818	0.0407063	1.1221	0.415998	1	-3.37267	7.83741e-18	2.86228e-15
PPM1J	1.41376	1.11028	1.11195	1.10912	1.72859	1.0015	1	1	1.55852	0.0860918	1	-1.00104	1	1
FAM19A3	0.200453	0.181731	0.181763	0.181709	0.181675	1.00018	1	1	-1.00019	1	1	-1.00012	1	1
LINC01356	0.59439	0.736319	0.595559	0.594685	0.594113	-1.23635	0.0661636	0.457707	-1.00096	1	1	-1.23817	0.0658428	0.226372
SLC16A1	292.253	274.369	208.055	223.675	163.03	-1.31873	0.169838	0.668033	-1.37198	0.125888	1	-1.22664	0.302943	0.582128
AKR7A2P1_p1	3.79047	2.24408	4.95138	3.77484	4.13983	2.20642	0.0501454	0.399923	1.09669	0.843813	1	1.68213	0.186371	0.43557
SLC16A1-AS1	5.54617	7.88374	5.17819	6.83016	6.70945	-1.52249	0.158705	0.648627	-1.01799	0.967361	1	-1.15425	0.563438	0.816316
LOC100996251	4.62927	18.195	10.2516	8.52447	8.71585	-1.77484	0.478502	0.97173	1.02245	0.95157	1	-2.13444	0.258745	0.529416
LRIG2	26.2255	40.3793	56.7378	46.3052	52.6832	1.40512	0.203322	0.712694	1.13774	0.612279	1	1.14675	0.609683	0.854838
MAGI3	40.1458	30.6948	34.558	63.1635	84.303	1.12586	0.790406	1	1.33468	0.389631	1	2.05779	0.0309151	0.130699
PHTF1	64.039	49.8502	78.8437	75.3936	76.8632	1.58161	0.0709151	0.467833	1.01949	0.970489	1	1.5124	0.0972242	0.291266
RSBN1	62.8617	129.229	96.7986	149.209	139.512	-1.33503	0.27714	0.79981	-1.0695	0.880366	1	1.15461	0.644959	0.88144
AP4B1-AS1	0.467245	0.461855	0.464587	0.48355	0.465124	1.00592	0.95801	1	-1.03962	0.757126	1	1.04697	0.710652	0.929019
PTPN22	0.658799	0.572376	0.572839	0.736272	0.571559	1.00081	1	1	-1.28818	0.2566	1	1.28634	0.25923	0.530184
BCL2L15	0.562597	0.563151	0.563594	0.603651	0.763078	1.00079	1	1	1.26411	0.350316	1	1.07192	0.674242	0.90347
AP4B1	96.7644	60.1197	84.8251	108.848	61.5501	1.41094	0.423017	0.934587	-1.76844	0.136856	1	1.81052	0.140189	0.366175
DCLRE1B	48.869	16.5698	19.2506	22.219	24.0686	1.16178	0.76228	1	1.08324	0.880105	1	1.34093	0.65197	0.886704
HIPK1-AS1	0.0686549	0.0675836	0.067636	0.0675503	0.0674942	1.00078	1	1	-1.00083	1	1	-1.00049	1	1
HIPK1	138.58	170.855	219.002	180.674	188.123	1.2818	0.231297	0.74535	1.04123	0.924659	1	1.05747	0.717362	0.933248
OLFML3	583.034	578.462	506.2	479.36	563.282	-1.14276	0.380653	0.906263	1.17507	0.246149	1	-1.20674	0.195786	0.449169
SYT6	4.13242	13.2215	17.5395	17.5536	22.5401	1.32659	0.607095	1	1.28407	0.66231	1	1.32766	0.655147	0.888876
TRIM33	195.026	356.014	397.279	415.485	364.918	1.11591	0.438056	0.94358	-1.13857	0.296141	1	1.16705	0.2269	0.489891
BCAS2	474.539	274.398	295.292	177.12	149.596	1.07615	0.576104	1	-1.18399	0.372761	1	-1.54922	0.0193671	0.0918796
DENND2C	4.63744	6.79836	6.13876	7.75471	5.33777	-1.10745	0.817421	1	-1.4528	0.668825	1	1.14067	0.965529	1
NRAS	494.909	245.85	313.163	163.051	146.005	1.2738	0.157465	0.646697	-1.11675	0.577635	1	-1.50781	0.00806632	0.0470276
CSDE1	3504.99	3081.72	2974.36	1997.06	1749.07	-1.0361	0.806438	1	-1.14178	0.162562	1	-1.54313	5.98548e-06	0.000113226
SIKE1	126.224	175.619	117.685	164.545	195.013	-1.49228	0.0439127	0.375099	1.18517	0.372658	1	-1.0673	0.733208	0.944997
TSPAN2	1.54192	1.03262	1.03423	1.32625	1.09958	1.00156	1	1	-1.20614	0.521237	1	1.28436	0.361704	0.645267
NGF	62.7912	27.3872	24.426	17.3688	27.5922	-1.12123	0.803504	1	1.58861	0.289538	1	-1.57681	0.244021	0.50993
VANGL1	58.285	60.3293	62.7364	59.3025	100.136	1.0399	0.945657	1	1.68856	0.0779654	1	-1.01731	0.922407	1
CASQ2	0.500239	0.500611	0.58975	0.500407	0.500082	1.17806	0.0701156	0.466377	-1.00065	1	1	-1.00041	1	1
NHLH2	1.41941	1.42801	1.43488	2.3811	3.42503	1.00482	1	1	1.43843	0.494394	1	1.66743	0.0340212	0.140097
SLC22A15	1.27808	1.56504	1.24389	1.34769	2.45344	-1.25819	0.359875	0.887192	1.82048	0.120192	1	-1.16128	0.589186	0.838611
ATP1A1	387.014	200.434	207.703	269.584	286.561	1.03627	0.865965	1	1.06298	0.708845	1	1.345	0.12399	0.338355
ATP1A1-AS1	6.95567	6.8475	6.20344	7.44048	3.8372	-1.10382	0.939625	1	-1.93904	0.226826	1	1.0866	0.839041	1
CD58	19.6804	3.56925	9.82998	5.12136	8.46313	2.75407	0.00742105	0.142231	1.65252	0.263403	1	1.43485	0.197506	0.451448
IGSF3	3.27271	3.13336	13.8978	13.966	13.6808	4.43544	0.000183399	0.0136533	-1.02085	0.972492	1	4.4572	0.000279306	0.00304064
PTGFRN	2.35859	2.38813	2.41176	8.80024	8.05605	1.0099	1	1	-1.09238	0.855159	1	3.685	3.49375e-05	0.0005222
LOC101929099	0.291603	0.247698	0.247778	0.247642	0.247557	1.00032	1	1	-1.00035	1	1	-1.00023	1	1
TTF2	101.887	21.609	30.6795	24.9434	20.0365	1.41975	0.484356	0.97516	-1.24489	0.64786	1	1.15431	0.868938	1
TRIM45	12.3944	6.0473	19.2204	14.7942	14.6874	3.17835	0.0145205	0.210689	-1.00728	0.933937	1	2.44642	0.0436688	0.16818
VTCN1	0.130138	0.130185	0.138698	0.130146	0.130131	1.06539	0.204828	0.71406	-1.00012	1	1	-1.0003	1	1
MAN1A2	162.982	162.34	167.218	315.717	293.206	1.03005	0.816426	1	-1.07677	0.656547	1	1.94479	0.000323795	0.00342007
FAM46C	12.3872	1.14418	1.32539	1.27509	1.09119	1.15837	0.529854	1	-1.16853	0.505713	1	1.11441	0.619055	0.862198
GDAP2	81.1192	119.444	98.9664	47.4375	73.9229	-1.20691	0.39506	0.915453	1.55832	0.0555459	1	-2.51792	7.92656e-05	0.00104089
WDR3	182.933	84.0462	111.076	70.7025	61.6995	1.32161	0.247171	0.76571	-1.14592	0.562287	1	-1.18873	0.488359	0.756335
SPAG17	0.249894	0.243632	0.243676	0.24895	0.259506	1.00018	1	1	1.0424	0.623661	1	1.02183	0.724038	0.9378
TBX15	0.570013	0.719627	0.571204	0.671001	0.569738	-1.25984	0.242226	0.759312	-1.17774	0.487445	1	-1.07247	0.629419	0.869707
WARS2	71.7619	47.2677	47.4686	38.8686	32.7738	1.00425	0.994065	1	-1.18597	0.728854	1	-1.21609	0.581899	0.832219
LOC101929147	10.1949	12.494	16.5586	18.4726	17.9117	1.32532	0.629706	1	-1.03131	0.921222	1	1.47851	0.472049	0.742844
HSD3BP4_p1	0.147639	0.159512	0.147685	0.14765	0.147628	-1.08009	0.202879	0.711917	-1.00015	1	1	-1.08034	0.186956	0.436145
LINC00622	6.08764	14.3138	14.2157	10.3764	12.5728	-1.0069	0.94546	1	1.21168	0.793168	1	-1.37946	0.578058	0.828855
ZNF697	71.5193	108.732	156.75	71.644	73.2407	1.44162	0.107719	0.548545	1.02229	0.891801	1	-1.51768	0.066573	0.228001
PHGDH	199.193	207.915	104.931	215.373	300.254	-1.98144	0.00216947	0.0688398	1.39411	0.139274	1	1.03587	0.897611	1
NBPF7	1.36509	1.41457	1.32138	1.70869	2.33058	-1.07053	0.731498	1	1.36396	0.50144	1	1.20792	0.482403	0.751137
NOTCH2	247.291	122.887	132.565	120.414	167.025	1.07876	0.744365	1	1.38708	0.134887	1	-1.02053	0.907491	1
FAM72B	4.25701	1.59192	1.5993	1.58685	2.62925	1.00464	1	1	1.6569	0.0585619	1	-1.0032	1	1
HIST2H2BA_p1	2.38707	7.21098	6.18312	1.91532	2.01648	-1.16624	0.612022	1	1.05282	0.790873	1	-3.76489	0.000142451	0.00172438
SRGAP2-AS1	0.401762	0.350952	0.351058	0.350877	0.363634	1.0003	1	1	1.03636	0.654703	1	-1.00021	1	1
SRGAP2D_loc2	12.0904	10.2119	5.65991	8.98305	7.05464	-1.80425	0.251253	0.770726	-1.27335	0.728122	1	-1.13679	0.710825	0.929019
EMBP1_p1	4.02753	2.01952	3.28479	2.59425	3.13643	1.62652	0.174373	0.676512	1.20899	0.712815	1	1.28459	0.424958	0.702253
ANKRD20A12P_p1	3.90308	2.50555	2.55813	17.6339	14.4104	1.02098	1	1	-1.22369	0.745948	1	7.03791	1.46889e-05	0.00024659
LOC102723769	1.14175	1.146	1.1494	2.21206	1.77799	1.00297	1	1	-1.24413	0.708838	1	1.93024	0.110464	0.315453
LOC100132057_loc2	2.33656	3.39176	3.25524	2.64074	2.05758	-1.04194	0.902442	1	-1.28342	0.135318	1	-1.28439	0.452211	0.72718
LINC01138	101.855	77.5607	92.2625	46.7154	35.8408	1.18955	0.651151	1	-1.30341	0.506574	1	-1.66028	0.160721	0.398919
PPIAL4G	260.454	104.397	131.578	149.856	149.58	1.26035	0.485687	0.975842	-1.00185	0.979522	1	1.43544	0.278789	0.554772
FAM72D	0.131062	0.123843	0.123874	0.123783	0.12377	1.00025	1	1	-1.0001	1	1	-1.00049	1	1
NBPF20	280.609	250.17	252.244	363.607	318.289	1.00829	0.975351	1	-1.14238	0.440176	1	1.45344	0.0338776	0.139667
LINC00623_loc1	14.0214	10.4871	12.3872	20.3128	20.5476	1.18119	0.823401	1	1.01156	0.97298	1	1.93694	0.329547	0.611398
LINC00869_loc1	0.0675173	0.0687107	0.0676349	0.06755	0.0674943	-1.01591	0.450962	0.950437	-1.00083	1	1	-1.01718	0.414198	0.695698
PPIAL4B_loc3	1.56019	1.33579	1.19049	1.25428	1.26971	-1.12205	0.330038	0.857479	1.01231	0.926051	1	-1.06499	0.658761	0.891787
PFN1P2_p1	52.8755	38.0614	16.3097	18.519	25.6188	-2.33366	0.0166136	0.227474	1.38337	0.303023	1	-2.05526	0.0364358	0.147047
NBPF9_loc1	27.4666	44.2259	41.9122	53.1488	43.1294	-1.0552	0.970625	1	-1.23231	0.553711	1	1.20176	0.594001	0.842122
LOC653513_p1	10.8116	9.15935	11.7096	8.24609	11.0015	1.27843	0.384611	0.910535	1.33415	0.330321	1	-1.11075	0.695798	0.918682
PDE4DIP	148.568	219.001	120.568	220.817	213.536	-1.81642	0.00464889	0.109469	-1.0341	0.894553	1	1.00829	0.995829	1
SEC22B_p1	590.767	285.613	306.304	196.56	204.772	1.07244	0.657571	1	1.04178	0.792921	1	-1.45306	0.0157279	0.0785018
NOTCH2NL	59.8995	48.0363	78.6059	52.8091	69.4328	1.63639	0.0570321	0.427211	1.31479	0.174951	1	1.09936	0.724968	0.938439
NBPF25P_loc2	47.2055	36.9981	67.6528	54.2826	69.5745	1.82855	0.147926	0.630731	1.28171	0.572397	1	1.46717	0.361557	0.645063
NBPF10	81.2999	59.705	67.8681	80.7447	87.58	1.13672	0.621367	1	1.08465	0.835745	1	1.35239	0.166182	0.407179
LOC101928979	0.699047	0.719982	0.700265	0.783438	0.904339	-1.02816	0.874294	1	1.15432	0.615354	1	1.08814	0.676765	0.905472
TXNIP	80.3775	295.857	406.628	503.002	571.057	1.37441	0.127011	0.589835	1.1353	0.51056	1	1.70015	0.00824208	0.0478793
POLR3GL	55.3041	69.5683	66.2433	94.6808	76.7219	-1.05019	0.813493	1	-1.23408	0.403417	1	1.36098	0.247813	0.514775
ANKRD34A	4.97894	5.57444	4.65672	4.28092	7.33127	-1.19707	0.63206	1	1.71254	0.285117	1	-1.30216	0.514422	0.776568
LIX1L	141.592	103.275	65.7702	128.084	153.179	-1.57024	0.27423	0.796398	1.19593	0.682308	1	1.24022	0.5487	0.805143
RBM8A	890.255	357.529	505.825	311.35	339.693	1.41478	0.0338401	0.329811	1.09104	0.501139	1	-1.14832	0.340095	0.622906
GNRHR2	0.367391	0.367677	0.367906	0.486225	0.367272	1.00062	1	1	-1.32388	0.0938639	1	1.32243	0.094649	0.285674
PEX11B	166.565	155.316	137.548	104.299	92.3615	-1.12918	0.455345	0.952915	-1.12924	0.652573	1	-1.48915	0.0442097	0.169517
ITGA10	7.72259	4.25756	2.96869	7.06963	4.23057	-1.43416	0.218404	0.731976	-1.67108	0.345935	1	1.66049	0.364605	0.648589
ANKRD35	15.3362	5.86774	10.7061	15.7837	17.558	1.82457	0.194066	0.701988	1.11242	0.910473	1	2.68991	0.0732905	0.242996
PIAS3	82.8794	39.0091	56.2029	101.139	127.633	1.44077	0.365127	0.891336	1.26196	0.555078	1	2.59272	0.018851	0.0899806
NUDT17	2.97905	7.58695	1.81636	1.78194	2.93098	-4.177	0.00107308	0.0449159	1.64483	0.131843	1	-4.25769	0.000852483	0.00772865
POLR3C	208.212	140.513	140.515	65.0203	62.9615	1.00001	0.97991	1	-1.0327	0.874037	1	-2.16106	0.000687004	0.00643643
RNF115	111.592	48.1228	88.8567	94.6871	101.27	1.84646	0.085996	0.501282	1.06952	0.848965	1	1.96761	0.059252	0.209975
CD160	0.222192	0.222263	0.22232	0.254217	0.222163	1.00026	1	1	-1.14428	0.131182	1	1.14377	0.132282	0.35188
PDZK1	1.08251	1.27302	1.02395	1.7031	1.01793	-1.24324	0.466964	0.961446	-1.6731	0.116326	1	1.33784	0.407649	0.691114
GPR89A	14.7516	17.1269	14.8654	11.335	14.6749	-1.15213	0.743722	1	1.29466	0.470113	1	-1.51098	0.271936	0.5463
NBPF25P_loc3	239.951	252.77	247.037	356.411	377.559	-1.02321	0.84757	1	1.05934	0.680486	1	1.41002	0.0181063	0.0874416
PDZK1P2_loc2	0.464939	0.417107	0.417257	0.417001	0.459254	1.00036	1	1	1.10132	0.403962	1	-1.00025	1	1
NBPF11_loc2	3.14857	3.73994	2.40391	3.0029	2.98991	-1.55577	0.137774	0.612324	-1.00435	0.945746	1	-1.24544	0.560272	0.814038
NBPF12	4.65092	5.72755	3.21445	4.32274	4.31862	-1.78181	0.276781	0.799259	-1.00095	0.986448	1	-1.32498	0.639184	0.877015
LOC728989_p1	3.97608	4.87244	5.20151	5.78609	4.33903	1.06753	0.72542	1	-1.3335	0.507695	1	1.18751	0.785819	0.980425
RNVU1-8	0.214548	0.195692	0.195723	0.19567	0.195638	1.00016	1	1	-1.00017	1	1	-1.00011	1	1
NBPF13P_p1	2.30236	1.9555	1.96203	3.11404	3.9802	1.00334	1	1	1.27815	0.624436	1	1.59245	0.0599281	0.211533
PRKAB2	57.9336	72.6512	62.4315	104.483	75.6577	-1.16369	0.523973	1	-1.381	0.216653	1	1.43815	0.151085	0.383026
PDIA3P1_p1	122.974	86.9756	133.452	179.011	148.734	1.53436	0.0741415	0.474455	-1.20357	0.444343	1	2.05818	0.00304929	0.0218035
FMO5	1.42688	1.89958	1.26091	1.77767	1.68113	-1.50651	0.317487	0.843851	-1.05743	0.887452	1	-1.06858	0.899565	1
CHD1L	112.284	61.9457	97.665	72.9871	67.7698	1.57662	0.0571939	0.427596	-1.07699	0.793431	1	1.17824	0.509874	0.772923
BCL9	22.8735	50.7377	63.9383	61.4903	67.9343	1.26017	0.384046	0.909532	1.1048	0.731438	1	1.21193	0.405672	0.689151
ACP6	11.8904	5.59561	5.77667	8.53482	14.7036	1.03236	0.881179	1	1.72277	0.345267	1	1.52527	0.407054	0.69053
GJA5	0.390924	0.391126	0.391288	0.42721	0.44751	1.00041	1	1	1.04752	0.77079	1	1.09226	0.478316	0.747788
GPR89B	122.704	209.002	191.778	129.879	130.066	-1.08981	0.66727	1	1.00143	0.994361	1	-1.6092	0.0311473	0.13133
PDZK1P2_loc1	0.668529	0.571007	0.571273	0.587374	0.618414	1.00047	1	1	1.05285	0.737669	1	1.02866	0.816009	0.999599
NBPF8_loc1	20.4056	15.3467	35.9284	25.1492	20.7327	2.34111	0.03584	0.338235	-1.21302	0.65072	1	1.63873	0.201653	0.457638
NBPF11_loc1	2.03361	2.30848	1.70922	1.72378	1.65038	-1.35061	0.344209	0.871259	-1.04447	0.845385	1	-1.3392	0.385731	0.670276
LOC101927468	3.09183	2.909	3.20923	4.53033	2.79774	1.10321	0.827138	1	-1.61928	0.376103	1	1.55735	0.426712	0.704069
LOC100132057_loc1	2.81258	3.74106	3.80955	3.00757	2.19513	1.01831	0.985311	1	-1.37011	0.118209	1	-1.24388	0.539864	0.798778
PPIAL4C_loc2	8.19408	4.57556	3.26863	5.34087	3.54039	-1.39984	0.141453	0.619391	-1.50855	0.120977	1	1.16726	0.640819	0.878164
RNVU1-19_loc1	0.0684462	0.0676355	0.0676754	0.0676101	0.0675674	1.00059	1	1	-1.00063	1	1	-1.00037	1	1
PPIAL4D_loc1	0.0675358	0.0686409	0.0676449	0.0675661	0.0675144	-1.01472	0.465206	0.959846	-1.00077	1	1	-1.01591	0.427715	0.704092
NBPF9_loc2	0.770842	0.653355	0.653969	0.800377	0.652267	1.00094	1	1	-1.22707	0.236034	1	1.22503	0.237637	0.502919
NBPF14	88.3029	74.3876	93.0064	82.1122	75.4972	1.25029	0.214904	0.726836	-1.08762	0.625775	1	1.10384	0.56752	0.819708
NBPF25P_loc1	92.5498	44.8974	59.2333	92.4402	92.2538	1.3193	0.215575	0.727928	-1.00202	0.948793	1	2.05892	0.000916021	0.00821617
NBPF15	31.7244	61.4423	50.9283	60.1343	42.0669	-1.20645	0.469386	0.963767	-1.42949	0.105444	1	-1.02175	0.947132	1
PPIAL4E_loc2	2.72463	2.20338	2.06924	2.83684	1.89397	-1.06483	0.743037	1	-1.49783	0.0365588	1	1.28749	0.313741	0.594061
DRD5P2	2.22485	3.92565	4.35097	3.24941	5.73164	1.10834	0.849658	1	1.7639	0.388669	1	-1.20811	0.731305	0.943675
LOC645166_p1	308.96	165.758	109.989	79.7338	69.2584	-1.50704	0.0748371	0.476182	-1.15125	0.536966	1	-2.07889	0.00123423	0.0105427
FAM231D	0.826022	0.828	1.09436	1.0774	0.825177	1.3217	0.274998	0.797193	-1.30566	0.345776	1	1.30121	0.347686	0.631373
PPIAL4C_loc3	41.0177	40.6444	28.1692	48.3576	38.1839	-1.44287	0.446055	0.949867	-1.26644	0.637083	1	1.18977	0.706151	0.926091
LINC00869_loc2	5.5758	5.58202	4.80006	4.55998	4.30816	-1.16291	0.723196	1	-1.05845	0.911771	1	-1.22413	0.625921	0.86668
LOC103091866	7.64657	5.8365	5.27439	3.52089	6.84181	-1.10657	0.896489	1	1.9432	0.298475	1	-1.65768	0.411817	0.694955
HIST2H2BF	8.46327	2.51021	3.02891	2.00372	2.80341	1.20663	0.539804	1	1.3991	0.198169	1	-1.25278	0.342348	0.625093
HIST2H3D	0.968095	0.743936	0.744661	0.920491	0.742656	1.00098	1	1	-1.23946	0.381158	1	1.23733	0.384581	0.669239
HIST2H3A_loc1	0.327806	0.270455	0.270562	0.270381	0.270267	1.00039	1	1	-1.00042	1	1	-1.00027	1	1
HIST2H2AA3_loc1	9.79071	23.2695	17.0365	16.8355	11.9141	-1.36586	0.490515	0.978239	-1.41307	0.391479	1	-1.38217	0.434921	0.710528
HIST2H2BC_p1	1.40269	2.20335	2.36187	1.41759	1.28144	1.07195	0.969544	1	-1.10625	0.79123	1	-1.5543	0.339548	0.622553
HIST2H3C_loc2	0.162528	0.150531	0.150551	0.150517	0.150495	1.00014	1	1	-1.00014	1	1	-1.00009	1	1
HIST2H4A_loc2	17.6439	22.882	14.1178	4.54223	2.78634	-1.62079	0.477923	0.971301	-1.63018	0.151599	1	-5.03761	0.00309517	0.0220339
HIST2H2BE	43.0501	118.147	81.5024	49.7117	37.9941	-1.44961	0.257962	0.777622	-1.3084	0.372251	1	-2.37664	0.00793797	0.0464191
HIST2H2AC	7.54417	3.80187	4.98388	8.8478	4.86893	1.3109	0.392158	0.913193	-1.8172	0.260571	1	2.32722	0.0655393	0.225766
BOLA1	8.67513	6.87381	7.46343	13.2851	12.5856	1.08578	0.803306	1	-1.05558	0.899147	1	1.93271	0.264965	0.537764
SV2A	87.116	172.536	162.981	293.093	276.301	-1.05863	0.810694	1	-1.06077	0.81233	1	1.69873	0.0366415	0.147542
SF3B4	94.241	95.6555	67.7496	65.7167	118.021	-1.4119	0.294803	0.817201	1.79591	0.0791667	1	-1.45557	0.257644	0.527775
MTMR11	34.2002	20.3445	23.1049	28.1063	16.1114	1.13568	0.766191	1	-1.7445	0.136411	1	1.38152	0.416878	0.698683
OTUD7B	35.1979	10.7482	40.9622	32.7734	42.0789	3.81107	0.00355557	0.0932542	1.28393	0.61378	1	3.04919	0.0153801	0.0772635
VPS45	238.553	327.444	315.298	249.551	165.602	-1.03852	0.841284	1	-1.50693	0.0114484	1	-1.31213	0.0909363	0.27948
PLEKHO1	164.187	125.012	80.2333	104.056	78.8126	-1.55811	0.0806781	0.489228	-1.32029	0.34642	1	-1.2014	0.428356	0.704798
ANP32E	602.48	133.72	206.441	147.757	159.763	1.54384	0.0810993	0.490184	1.08125	0.729099	1	1.10498	0.694589	0.917711
CA14	0.469946	0.4702	0.4869	0.510362	0.533157	1.03552	0.769177	1	1.04467	0.781225	1	1.08541	0.547711	0.804413
APH1A	64.907	48.5255	33.4548	35.9856	38.4906	-1.45048	0.273911	0.796398	1.06961	0.817212	1	-1.34847	0.369402	0.654056
C1orf54	362.609	418.263	589.514	331.266	307.685	1.40943	0.0757141	0.478755	-1.07664	0.713699	1	-1.26262	0.231768	0.496194
CIART	31.9819	31.1047	31.5988	49.5296	30.967	1.01588	0.96168	1	-1.59943	0.268422	1	1.59235	0.289065	0.56568
MRPS21	941.794	783.732	797.824	453.63	404.389	1.01798	0.94814	1	-1.12176	0.534485	1	-1.72769	0.000527545	0.00515455
PRPF3	125.063	105.865	85.5576	91.0947	83.0153	-1.23735	0.287246	0.808761	-1.09732	0.676445	1	-1.16214	0.437043	0.712582
RPRD2	85.4597	106.452	109.774	190.091	147.113	1.03121	0.820038	1	-1.29215	0.282082	1	1.78569	0.0145391	0.0738827
TARS2	81.1273	93.3644	64.5388	75.4322	69.1759	-1.44664	0.147386	0.630731	-1.09044	0.755875	1	-1.23773	0.416933	0.698683
MIR6878	0.447575	0.447795	0.447972	0.512965	0.447482	1.00039	1	1	-1.14634	0.077138	1	1.14553	0.0777031	0.252862
ECM1	284.708	607.644	449.781	314.097	382.705	-1.35098	0.105788	0.546453	1.21843	0.198179	1	-1.93457	0.000232671	0.00260926
FALEC	1.05995	0.887708	0.888798	1.16093	1.03543	1.00123	1	1	-1.1212	0.730857	1	1.30778	0.379386	0.663827
ADAMTSL4	12.7099	26.1214	19.2644	39.5022	45.7639	-1.35594	0.615152	1	1.15851	0.804602	1	1.51225	0.541888	0.800671
ADAMTSL4-AS1	16.9978	16.905	21.0635	40.2764	40.8607	1.24599	0.418769	0.932066	1.01451	0.956106	1	2.38252	0.00748551	0.0445505
MCL1	313.002	303.847	314.335	398.5	459.887	1.03452	0.817072	1	1.15404	0.377037	1	1.31151	0.0942938	0.285269
ENSA	290.254	390.926	324.332	265.224	248.088	-1.20533	0.336342	0.863885	-1.06907	0.722373	1	-1.47395	0.0428415	0.165782
GOLPH3L	101.983	47.5153	63.1648	42.2035	67.0506	1.32936	0.266763	0.7903	1.58874	0.0937598	1	-1.12586	0.706943	0.926372
HORMAD1	0.0634289	0.06347	0.0635026	0.0634494	0.0640462	1.00051	1	1	1.00941	0.525029	1	-1.00033	1	1
CTSS	9.69432	9.19948	9.78395	12.819	10.1689	1.06353	0.89056	1	-1.26061	0.713334	1	1.39345	0.528876	0.790435
CTSK	122.32	73.312	47.8647	85.9984	115.966	-1.53165	0.196901	0.70463	1.34846	0.342358	1	1.17305	0.615104	0.859574
ARNT	84.4458	133.111	131.769	163.776	139.097	-1.01018	0.911751	1	-1.17742	0.443252	1	1.23038	0.328929	0.610837
SETDB1	68.9266	99.6085	122.195	109.705	103.06	1.22675	0.376049	0.902282	-1.06447	0.870007	1	1.10136	0.664332	0.896584
CERS2	311.42	242.43	201.492	225.198	273.068	-1.20317	0.248965	0.768574	1.21257	0.244959	1	-1.07652	0.622893	0.864823
ANXA9	0.606832	0.607578	0.608175	0.765828	0.731967	1.00098	1	1	-1.04626	0.738721	1	1.26046	0.271996	0.546337
FAM63A	21.8024	81.7156	30.8875	54.0662	39.9531	-2.64559	0.00248139	0.0745803	-1.35324	0.345249	1	-1.5114	0.179381	0.425923
PRUNE	41.4916	67.2351	56.3722	82.5769	70.6994	-1.1927	0.607383	1	-1.168	0.58586	1	1.22818	0.48913	0.756924
BNIPL	0.907775	0.949927	0.860579	0.858434	1.38442	-1.10382	0.716924	1	1.61273	0.177289	1	-1.10658	0.711428	0.929428
C1orf56	13.6228	7.81721	12.6565	16.0462	18.0835	1.61905	0.34885	0.876538	1.12696	0.9664	1	2.05267	0.205922	0.463361
CDC42SE1	118.171	252.717	319.974	152.263	140.774	1.26613	0.118449	0.57368	-1.08162	0.578654	1	-1.65974	0.00108079	0.00943186
MLLT11	1330.12	4614.87	4433.91	1038.4	920.149	-1.04081	0.809126	1	-1.12851	0.500811	1	-4.44423	4.21018e-21	4.52735e-18
GABPB2	17.6221	20.5258	4.98946	19.7853	19.4074	-4.11382	4.72825e-06	0.00111107	-1.01947	0.880494	1	-1.03743	0.990795	1
SEMA6C	6.52128	13.5813	24.7727	28.0376	30.394	1.82403	0.175336	0.677533	1.08405	0.855914	1	2.06442	0.120246	0.331881
TNFAIP8L2-SCNM1	38.3136	41.8964	28.5188	57.403	47.4907	-1.46908	0.423532	0.935084	-1.20872	0.653591	1	1.37012	0.472319	0.743209
TNFAIP8L2	0.821653	0.841333	0.681009	0.679803	0.679028	-1.23542	0.261918	0.784661	-1.00114	1	1	-1.23761	0.260347	0.531522
LYSMD1	6.4627	13.0767	5.09335	10.1639	27.8495	-2.5674	0.0740253	0.474455	2.74004	0.12732	1	-1.28658	0.620036	0.862728
SCNM1	439.445	335.367	336.006	103.787	96.1449	1.00191	0.970789	1	-1.07949	0.87439	1	-3.2313	0.0118267	0.0630453
TMOD4	1.99681	1.64532	1.65097	2.12111	3.77213	1.00343	1	1	1.77838	0.286594	1	1.28918	0.385391	0.669926
VPS72	63.1663	273.648	80.7565	63.1738	75.4331	-3.38856	0.000159747	0.0125694	1.19406	0.581219	1	-4.33167	4.5593e-06	8.87825e-05
PIP5K1A	219.623	191.602	250.809	171.269	179.298	1.30901	0.207437	0.718275	1.04688	0.838813	1	-1.11872	0.620242	0.862892
PSMD4	675.958	752.747	562.736	283.668	295.259	-1.33766	0.107592	0.548466	1.04086	0.79065	1	-2.65362	2.17731e-08	8.31242e-07
ZNF687	10.6317	8.1922	13.5552	5.97414	10.9326	1.65465	0.216382	0.728878	1.82998	0.0804516	1	-1.37128	0.306863	0.586512
PI4KB	41.4958	88.4141	26.4603	53.3759	78.6504	-3.34139	0.00661285	0.133456	1.47352	0.364238	1	-1.65644	0.241382	0.507787
RFX5	49.8575	111.548	89.7357	133.65	83.2731	-1.24307	0.509376	0.992582	-1.60496	0.110474	1	1.19814	0.551056	0.807132
SELENBP1	189.921	478.747	318.262	229.381	222.966	-1.50425	0.000727929	0.0346188	-1.02877	0.815655	1	-2.08712	7.73095e-10	4.35001e-08
PSMB4	1868.44	1257.44	1338.42	692.699	698.415	1.0644	0.636644	1	1.00825	0.902896	1	-1.81528	4.51042e-05	0.000646215
POGZ	132.079	196.023	199.544	299.118	308.331	1.01797	0.89083	1	1.0308	0.818427	1	1.52594	0.00185183	0.0145767
CGN	3.04505	1.98705	2.12393	4.44319	4.6736	1.06888	0.827392	1	1.05186	0.983193	1	2.23608	0.0659885	0.226708
TUFT1	57.4146	55.6893	34.3901	42.2786	52.8079	-1.61934	0.328591	0.856861	1.24905	0.619222	1	-1.3172	0.513814	0.776174
SNX27	136.17	137.551	113.996	152.341	157.978	-1.20663	0.403432	0.920677	1.037	0.817773	1	1.10752	0.650088	0.885199
CELF3	4.98834	86.3244	125.64	102.277	90.2893	1.45544	0.327193	0.855885	-1.13277	0.628907	1	1.1848	0.538517	0.797577
RIIAD1	2.25763	3.00549	1.92033	2.83389	3.50118	-1.56509	0.177862	0.680789	1.23547	0.62772	1	-1.06055	0.814168	0.998229
MRPL9	134.432	77.6276	89.838	77.2908	88.2906	1.15729	0.558646	1	1.14232	0.62652	1	-1.00436	0.973377	1
OAZ3	6.09941	5.66257	5.59315	5.45196	3.92751	-1.01241	0.964866	1	-1.38815	0.489027	1	-1.03863	0.869534	1
TDRKH	5.3203	30.5097	31.159	31.235	27.362	1.02128	0.945592	1	-1.14155	0.739843	1	1.02377	0.990158	1
LINGO4	1.35728	2.7112	1.384	2.82876	2.51164	-1.95896	0.438423	0.943893	-1.12626	0.657272	1	1.04336	0.964116	1
RORC	2.50373	4.55572	3.97105	3.53139	4.47097	-1.14723	0.77484	1	1.26606	0.613891	1	-1.29007	0.582335	0.832596
LOC100132111	0.735022	0.73618	0.924509	0.735545	0.892247	1.25582	0.228164	0.74162	1.21304	0.483026	1	-1.00086	1	1
THEM5	0.285696	0.285826	0.28593	0.285754	0.34188	1.00036	1	1	1.19641	0.103412	1	-1.00025	1	1
THEM4	51.9124	46.8382	43.2555	52.6927	57.2602	-1.08283	0.798018	1	1.08668	0.844388	1	1.12499	0.5976	0.844995
S100A10	4880.13	364.335	290.895	130.245	94.9079	-1.25246	0.0556352	0.421659	-1.37233	0.0114067	1	-2.7973	4.73792e-17	1.52845e-14
NBPF18P	0.0675364	0.0675972	0.0676453	0.0675667	0.0685569	1.00071	1	1	1.01466	0.460813	1	-1.00045	1	1
S100A11	7501.63	1562.64	1668.9	882.182	1076.94	1.06801	0.590457	1	1.22076	0.100526	1	-1.77133	1.43263e-05	0.000242608
TCHH	3.30969	11.7748	15.8128	13.5276	7.1337	1.34294	0.553942	1	-1.8963	0.289821	1	1.14886	0.812345	0.996625
FLG-AS1	2.13795	1.91292	2.29708	2.45568	3.46405	1.20082	0.428063	0.93877	1.41063	0.461754	1	1.28373	0.322593	0.603821
S100A9	0.40746	0.407646	0.466595	0.407544	0.407383	1.14461	0.0780237	0.483499	-1.00039	1	1	-1.00025	1	1
S100A6	22376	2084.19	2148.05	896.596	943.933	1.03064	0.803226	1	1.0528	0.714417	1	-2.32456	1.10523e-10	7.75104e-09
S100A5	0.29424	0.260549	0.260604	0.26051	0.260451	1.00021	1	1	-1.00023	1	1	-1.00015	1	1
S100A4	774.382	10.9542	2.30427	3.46585	8.19443	-4.75389	2.87426e-05	0.00373384	2.36433	0.00953803	1	-3.16062	0.000568921	0.00549496
S100A3	1.92843	0.99906	1.00129	0.99753	0.995101	1.00223	1	1	-1.00244	1	1	-1.00153	1	1
S100A2	22.341	1.49741	2.54726	2.71613	2.02784	1.70111	0.655673	1	-1.33942	0.80053	1	1.81388	0.595452	0.8432
S100A16	744.038	205.232	189.368	128.84	107.659	-1.08377	0.709226	1	-1.19675	0.40108	1	-1.59291	0.030373	0.12918
S100A14	0.267896	0.261696	0.268619	0.261666	0.277074	1.02646	0.663866	1	1.05889	0.422421	1	-1.00012	1	1
S100A13	2224.3	331.324	359.606	228.903	192.485	1.08536	0.577095	1	-1.1892	0.297975	1	-1.44744	0.0093505	0.0527816
CHTOP	90.2293	80.9665	104.011	148.973	152.899	1.28462	0.215608	0.727928	1.02635	0.928649	1	1.83993	0.00336345	0.0236308
SNAPIN	152.815	147.95	136.966	110.614	89.0106	-1.0802	0.73555	1	-1.24271	0.273798	1	-1.33754	0.246135	0.512941
ILF2	2560.82	975.662	1145.63	540.033	393.978	1.17421	0.211019	0.723302	-1.37072	0.0216036	1	-1.80667	3.48544e-06	6.94074e-05
INTS3	92.3413	96.8733	115.975	125.137	134.42	1.19718	0.457062	0.954824	1.07418	0.839927	1	1.29176	0.243692	0.509605
SLC27A3	11.6343	15.1599	12.0589	27.7854	26.8276	-1.25716	0.635669	1	-1.0357	0.962076	1	1.83283	0.279373	0.555423
GATAD2B	89.5738	117.739	147.949	206.698	253.607	1.25659	0.344015	0.871259	1.22695	0.387299	1	1.75556	0.0148944	0.0753519
DENND4B	61.4384	90.293	69.1825	115.814	122.95	-1.30514	0.222653	0.736322	1.06162	0.855924	1	1.28264	0.236912	0.501934
CRTC2	41.9932	79.0898	51.8266	54.5091	101.828	-1.52605	0.277528	0.799868	1.86809	0.111282	1	-1.45095	0.278923	0.554836
SLC39A1	159.639	206.19	154.299	151.229	160.542	-1.33629	0.168594	0.665971	1.06158	0.798968	1	-1.36343	0.136836	0.360698
CREB3L4	21.5666	21.5427	29.3711	25.5811	26.1861	1.36339	0.260949	0.782968	1.02365	0.902945	1	1.18746	0.53078	0.791927
JTB	207.105	128.62	178.417	219.619	287.217	1.38716	0.0933714	0.517702	1.3078	0.15434	1	1.7075	0.00771159	0.0454385
RAB13	1147.46	457.3	335.532	348.465	378.497	-1.36291	0.0778782	0.483499	1.08618	0.582175	1	-1.31233	0.124812	0.339687
RPS27	32724.5	30366.3	32876.6	16029.5	14666.7	1.08267	0.611664	1	-1.09291	0.632676	1	-1.89441	7.40669e-05	0.000982618
NUP210L	0.427302	0.427509	0.490137	0.427395	0.427215	1.1465	0.0762903	0.480436	-1.00042	1	1	-1.00027	1	1
TPM3_loc1	1549.56	726.888	411.78	325.215	271.762	-1.76523	0.00933225	0.162588	-1.19669	0.404855	1	-2.2351	0.000222532	0.00251303
C1orf43	349.702	593.693	462.913	337.159	372.392	-1.28251	0.236211	0.752252	1.1045	0.649586	1	-1.76087	0.00754793	0.0448086
UBAP2L	225.497	253.757	214.242	240.603	280.791	-1.18444	0.32814	0.856802	1.16703	0.316627	1	-1.05467	0.756448	0.962148
HAX1	890.109	438.68	305.481	192.891	176.85	-1.43603	0.0176182	0.235348	-1.0907	0.575393	1	-2.27424	5.9931e-08	2.03513e-06
ATP8B2	40.2942	19.9847	20.3227	50.8917	61.4543	1.01691	0.920258	1	1.20755	0.594444	1	2.54653	0.014357	0.0732628
IL6R	7.59232	3.32416	3.35985	9.79581	13.0116	1.01074	1	1	1.32828	0.479483	1	2.94685	4.0963e-05	0.000597498
SHE	0.0675605	0.0676161	0.0676602	0.0685399	0.067541	1.00065	1	1	-1.01479	0.426429	1	1.01366	0.470571	0.741301
UBE2Q1	151.724	133.609	114.179	203.171	174.925	-1.17018	0.538941	1	-1.16147	0.531903	1	1.52064	0.0790949	0.255521
CHRNB2	3.49682	5.17379	14.3653	13.5857	9.11743	2.77656	0.0364871	0.340522	-1.49008	0.452423	1	2.62587	0.0431374	0.166571
ADAR	322.233	507.55	502.708	518.069	505.008	-1.00963	0.936737	1	-1.02586	0.810581	1	1.02072	0.830678	1
KCNN3	5.37445	74.4073	91.844	102.012	110.276	1.23434	0.393316	0.913859	1.08101	0.794173	1	1.37099	0.183553	0.4318
PMVK	67.8163	127.092	58.8771	56.1168	60.0444	-2.1586	0.00474079	0.110959	1.06999	0.801371	1	-2.26478	0.00265494	0.0195024
PBXIP1	37.5586	102.107	84.4571	162.213	198.948	-1.20898	0.416343	0.929508	1.22646	0.421295	1	1.58866	0.0740127	0.244661
PYGO2	40.1905	65.5759	68.25	84.7853	64.5244	1.04078	0.996303	1	-1.314	0.543639	1	1.29293	0.647664	0.883017
SHC1	250.419	172.057	193.058	112.098	150.233	1.12206	0.671859	1	1.34019	0.178804	1	-1.53487	0.0713473	0.238514
CKS1B	1941.17	177.062	229.713	80.0532	97.0827	1.29736	0.259202	0.780024	1.21273	0.341628	1	-2.2118	0.00102834	0.00901471
FLAD1	118.263	199.578	122.892	62.9473	85.2364	-1.62401	0.0190445	0.245587	1.35409	0.150112	1	-3.17055	4.03468e-08	1.43822e-06
ZBTB7B	2.34351	2.27792	1.79934	2.70965	3.01571	-1.26597	0.273586	0.796274	1.11295	0.752445	1	1.18953	0.603351	0.849219
DCST2	1.10622	1.10929	1.11174	1.76802	1.71833	1.00221	1	1	-1.02892	0.911686	1	1.59384	0.0465536	0.176235
DCST1	0.0634289	0.06347	0.0635026	0.0634494	0.0640462	1.00051	1	1	1.00941	0.525029	1	-1.00033	1	1
ADAM15	24.7228	8.84017	12.5943	10.8488	10.8752	1.42467	0.387311	0.913193	1.00243	0.996818	1	1.22722	0.588466	0.83808
EFNA4	21.1877	35.2268	31.2219	21.3872	30.1311	-1.12827	0.694171	1	1.40884	0.27546	1	-1.6471	0.104567	0.305002
EFNA3	4.84535	16.787	18.8566	20.0266	39.8249	1.12329	0.845692	1	1.9886	0.106044	1	1.19298	0.705133	0.925473
EFNA1	4.51904	21.7122	18.4409	17.9501	10.9092	-1.1774	0.732411	1	-1.64541	0.311377	1	-1.20959	0.674898	0.904129
SLC50A1	135.054	137.156	144.07	94.9247	74.1427	1.05041	0.802882	1	-1.2803	0.243145	1	-1.44489	0.0891859	0.276028
DPM3	30.2478	103.185	19.4675	46.0395	44.978	-5.30038	3.79256e-07	0.000193181	-1.0236	0.962686	1	-2.24123	0.012312	0.0651658
KRTCAP2	1371.73	1296.42	1297.88	682.231	645.084	1.00112	0.996637	1	-1.05759	0.671525	1	-1.90026	1.99059e-07	5.78526e-06
TRIM46	18.7097	10.9494	15.8182	33.8507	35.0471	1.44467	0.329171	0.857181	1.03534	0.946978	1	3.09157	0.0140707	0.0721082
MUC1	7.00289	11.4273	8.79492	13.9952	11.2136	-1.29931	0.586869	1	-1.24806	0.770444	1	1.22471	0.901099	1
THBS3	43.7711	150.083	150.41	124.556	129.666	1.00218	0.914719	1	1.04103	0.897053	1	-1.20495	0.50006	0.764788
MTX1	119.114	106.66	75.3212	52.0813	55.0783	-1.41606	0.165078	0.658143	1.05755	0.819872	1	-2.04794	0.00661267	0.040326
GBAP1_p1	64.4912	26.8938	64.2233	69.2281	66.188	2.38803	0.00397944	0.0995169	-1.04593	0.980739	1	2.57412	0.00192804	0.0150584
GBA	109.239	72.2961	108.343	46.8718	46.5262	1.4986	0.146995	0.630452	-1.00743	0.946383	1	-1.54242	0.0940662	0.284848
FAM189B	54.7237	42.2627	40.2601	71.8493	61.5544	-1.04974	0.876515	1	-1.16725	0.600762	1	1.70006	0.0550524	0.198753
SCAMP3	193.39	264.09	189.273	146.29	135.255	-1.39528	0.144761	0.625584	-1.08159	0.707739	1	-1.80524	0.00648243	0.0397321
CLK2	39.5314	29.6158	33.0345	63.9539	75.0658	1.11543	0.764838	1	1.17375	0.723274	1	2.15945	0.156126	0.391954
HCN3	6.06293	20.2836	13.0264	47.6785	32.1543	-1.55711	0.371873	0.897615	-1.4828	0.462581	1	2.3506	0.127914	0.344593
PKLR	0.528721	0.529153	0.599144	0.640516	0.540375	1.13227	0.489386	0.97732	-1.18532	0.398674	1	1.21045	0.325819	0.607163
FDPS	473.795	160.081	224.627	142.742	133.316	1.40321	0.0984448	0.530757	-1.0707	0.88845	1	-1.12147	0.618879	0.862198
RUSC1-AS1	0.110295	0.106103	0.106132	0.106037	0.106031	1.00027	1	1	-1.00006	1	1	-1.00062	1	1
RUSC1	113.767	163.037	134.222	262.102	221.535	-1.21468	0.330418	0.857479	-1.18312	0.387563	1	1.60763	0.0156699	0.0783533
ASH1L	227.941	283.728	333.395	482.869	442.725	1.17505	0.40478	0.921924	-1.09067	0.665891	1	1.70187	0.00987232	0.0549354
MIR555	2.3048	1.88791	1.89602	4.17261	3.39021	1.0043	1	1	-1.23078	0.655695	1	2.21018	0.0264982	0.116356
POU5F1P4_p1	0.547537	0.548025	0.662659	0.610976	0.547334	1.20918	0.188744	0.695474	-1.11628	0.582653	1	1.11487	0.587844	0.837441
ASH1L-AS1	7.04675	8.13053	14.7979	9.45959	8.40789	1.82005	0.172253	0.672706	-1.12508	0.708087	1	1.16347	0.722973	0.936733
MSTO1	9.98321	11.1184	10.2218	10.0469	9.86999	-1.08772	0.84566	1	-1.01792	0.931289	1	-1.10665	0.819763	1
MSTO2P_p1	12.0957	9.15876	11.0155	10.6923	10.2929	1.20273	0.670618	1	-1.03881	0.891164	1	1.16744	0.738595	0.948766
YY1AP1	123.646	158.627	115.079	210.3	178.642	-1.37841	0.103551	0.541857	-1.17721	0.437813	1	1.32576	0.166636	0.407969
DAP3	665.947	491.933	451.828	255.253	221.489	-1.08876	0.661738	1	-1.15244	0.439403	1	-1.92724	0.000214715	0.00244329
MSTO2P_p2	59.7396	23.3699	23.8263	89.2706	59.703	1.01953	0.910048	1	-1.49525	0.306302	1	3.81989	0.000983721	0.00871039
GON4L	191.219	215.727	193.12	206.825	204.181	-1.11706	0.650969	1	-1.01295	0.979994	1	-1.04304	0.844433	1
SYT11	361.198	1493.6	1517.3	1142.01	869.472	1.01587	0.905223	1	-1.31345	0.0431355	1	-1.30787	0.0450968	0.171965
RIT1	171.568	179.823	204.21	62.0747	81.6543	1.13561	0.539681	1	1.31542	0.170409	1	-2.89688	1.61107e-07	4.81975e-06
KIAA0907	53.9249	84.9031	72.9149	109.469	128.518	-1.16441	0.434344	0.94219	1.17402	0.342754	1	1.28934	0.190918	0.442299
SNORA80E	4.03781	1.61015	1.61601	1.66674	2.14781	1.00364	1	1	1.28863	0.240101	1	1.03515	0.777932	0.97506
SCARNA4	0.633447	0.570744	0.571076	0.640417	0.62922	1.00058	1	1	-1.01779	0.933675	1	1.12208	0.517024	0.778978
RXFP4	0.26523	0.265352	0.26545	0.318588	0.26518	1.00037	1	1	-1.2014	0.1152	1	1.20062	0.116191	0.325047
ARHGEF2	123.262	161.034	145.216	197.894	237.696	-1.10893	0.707748	1	1.20113	0.501021	1	1.2289	0.417516	0.699146
SSR2	3442.04	2898.2	3094.37	1177.38	1212.3	1.06769	0.543817	1	1.02966	0.773989	1	-2.46157	9.43239e-18	3.31952e-15
UBQLN4	60.6891	71.3418	64.3841	151.675	105.66	-1.10807	0.71296	1	-1.4355	0.230558	1	2.12603	0.00726196	0.0435729
LAMTOR2	741.9	967.077	850.401	253.552	226.655	-1.1372	0.432861	0.940919	-1.11867	0.521466	1	-3.81412	9.50615e-16	2.16472e-13
RAB25	0.3531	0.353236	0.353345	0.404315	0.353044	1.00031	1	1	-1.14523	0.0864696	1	1.1446	0.0871697	0.27171
MEX3A	120.804	231.021	253.179	303.765	256.311	1.09591	0.613904	1	-1.18514	0.319163	1	1.31488	0.0971258	0.291167
LMNA	321.247	75.4773	38.4403	62.5668	96.0677	-1.96349	0.0464386	0.385613	1.53544	0.207985	1	-1.20635	0.60842	0.853869
SEMA4A	1.28311	1.60425	1.29203	1.90834	2.00815	-1.24164	0.474895	0.96894	1.0523	0.639553	1	1.18955	0.375491	0.660187
SLC25A44	85.2784	82.3777	111.657	92.964	95.6248	1.35543	0.125132	0.585986	1.02862	0.856506	1	1.12851	0.540363	0.799167
PMF1-BGLAP	3.94879	9.21381	2.38939	5.39322	3.17599	-3.85614	0.00896013	0.159112	-1.69812	0.353485	1	-1.70841	0.403089	0.686637
PMF1	57.7632	96.4491	48.487	43.5194	65.9196	-1.98917	0.0670303	0.460082	1.51472	0.258877	1	-2.21623	0.0270923	0.118481
BGLAP	5.79914	4.64459	9.05043	12.139	8.98979	1.94859	0.0352696	0.335747	-1.35032	0.505854	1	2.61359	0.0072967	0.0436854
PAQR6	4.27697	4.87961	4.94279	14.8432	14.9645	1.01295	0.929647	1	1.00817	0.998169	1	3.04188	0.0114823	0.0615823
SMG5	33.6374	44.2539	30.1401	64.7935	70.0937	-1.46827	0.260856	0.782811	1.0818	0.838875	1	1.46413	0.326257	0.607858
TMEM79	19.8272	11.2264	9.57765	15.9862	15.4341	-1.17214	0.744508	1	-1.03577	0.968075	1	1.42399	0.746278	0.954155
C1orf85	305.452	232.703	268.675	88.8094	92.1701	1.15458	0.445776	0.94977	1.03784	0.773813	1	-2.62025	6.93026e-07	1.73759e-05
CCT3	1742.3	1047.18	1120.56	515.633	451.122	1.07007	0.586371	1	-1.143	0.260855	1	-2.03086	2.04961e-08	7.8614e-07
TSACC	0.880885	0.882781	1.18989	0.919519	1.21825	1.34789	0.222551	0.736322	1.32487	0.395657	1	1.04162	0.887831	1
C1orf61	0.312047	0.312176	0.312279	0.312104	0.371083	1.00033	1	1	1.18897	0.118152	1	-1.00023	1	1
MEF2D	100.547	408.971	388.985	439.218	407.458	-1.05138	0.786566	1	-1.07795	0.635499	1	1.07396	0.590758	0.839966
IQGAP3	12.4986	1.51752	1.55065	1.49556	3.96236	1.02183	1	1	2.64941	0.00411395	1	-1.01468	1	1
TTC24	2.78095	2.90231	8.91171	27.0662	35.9946	3.07055	0.00114213	0.0464519	1.32987	0.585976	1	9.32572	1.17467e-07	3.63597e-06
APOA1BP	80.6805	288.182	267.157	309.069	244.162	-1.0787	0.784515	1	-1.26583	0.297356	1	1.07248	0.723779	0.93759
GPATCH4	291.271	154.257	203.881	104.203	67.039	1.3217	0.196684	0.70463	-1.55437	0.0255374	1	-1.48035	0.0797354	0.256927
HAPLN2	0.332613	0.332781	0.332916	0.407707	0.332544	1.0004	1	1	-1.22602	0.107212	1	1.22515	0.108133	0.311162
BCAN	2.83247	5.36231	5.13893	6.41815	6.31144	-1.04347	0.971677	1	-1.01691	0.947176	1	1.1969	0.719301	0.934415
NES	138.832	102.355	168.627	117.298	178.383	1.64747	0.018983	0.245351	1.52077	0.0368892	1	1.14599	0.513538	0.776063
CRABP2	150.843	42.1791	47.4543	52.2568	57.2189	1.12507	0.750108	1	1.09496	0.795233	1	1.23893	0.547574	0.804344
ISG20L2	31.7949	77.6547	34.247	50.7966	60.3706	-2.26749	0.00730598	0.141273	1.18848	0.511026	1	-1.52874	0.171054	0.414851
RRNAD1	24.138	31.6724	31.9487	39.6497	32.0462	1.00872	0.86354	1	-1.23727	0.477419	1	1.25187	0.447927	0.722687
MRPL24	427.368	187.211	192.298	108.204	105.814	1.02717	0.894772	1	-1.02258	0.94519	1	-1.73017	0.007572	0.0448893
HDGF	483.616	196.703	182.845	280.44	268.325	-1.07579	0.63993	1	-1.04515	0.764541	1	1.4257	0.0425059	0.164959
PRCC	109.463	112.69	80.809	119.295	113.479	-1.39452	0.118481	0.57368	-1.05125	0.821336	1	1.05861	0.718825	0.933985
SH2D2A	0.0858166	0.0858911	0.0859719	0.085853	0.0882542	1.00094	1	1	1.02797	0.332754	1	-1.00044	1	1
NTRK1	5.45411	47.8281	39.6921	64.9967	65.2341	-1.20498	0.49578	0.981127	1.00365	0.927215	1	1.35897	0.275067	0.550156
INSRR	0.385855	0.386071	0.386243	0.412482	0.456611	1.00045	1	1	1.10698	0.546074	1	1.06841	0.58115	0.831454
PEAR1	37.639	10.0755	8.58309	15.1802	23.5739	-1.17388	0.762764	1	1.55293	0.518864	1	1.50664	0.601075	0.847614
LRRC71	0.0686539	0.0675835	0.0676359	0.0675503	0.0674943	1.00077	1	1	-1.00083	1	1	-1.00049	1	1
ARHGEF11	15.5887	24.1307	44.3846	57.0487	51.3274	1.83935	0.0553606	0.421045	-1.11147	0.729307	1	2.36416	0.00766749	0.0452199
ETV3	6.28411	5.0387	9.67156	7.67757	6.45778	1.91946	0.243097	0.760406	-1.18889	0.750205	1	1.52372	0.452422	0.727393
CYCSP52_p1	0.194763	0.194794	0.205828	0.200004	0.194751	1.05665	0.323284	0.851127	-1.02698	0.575971	1	1.02675	0.589873	0.83922
FCRL4	0.294934	0.295115	0.29526	0.295015	0.371244	1.00049	1	1	1.25839	0.109502	1	-1.00034	1	1
FCRL1	0.291555	0.291721	0.291854	0.291629	0.362772	1.00046	1	1	1.24395	0.110613	1	-1.00032	1	1
KIRREL	210.742	174.63	196.193	249.476	326.519	1.12348	0.489172	0.977133	1.30882	0.160237	1	1.4286	0.0559874	0.201206
MNDA	0.0686549	0.0675836	0.067636	0.0675503	0.0674942	1.00078	1	1	-1.00083	1	1	-1.00049	1	1
PYHIN1	1.6732	0.935874	0.937319	0.934872	0.966512	1.00154	1	1	1.03384	0.815431	1	-1.00107	1	1
IFI16	603.786	416.178	446.402	431.566	484.777	1.07262	0.572998	1	1.1233	0.410953	1	1.03697	0.694366	0.917604
CADM3	3.66495	15.7385	12.0573	24.0438	35.09	-1.30531	0.643361	1	1.45942	0.535793	1	1.52771	0.551457	0.807536
CADM3-AS1	0.52588	0.627344	0.526674	0.52608	0.525693	-1.19114	0.0698319	0.466377	-1.00074	1	1	-1.19249	0.0694475	0.234267
ACKR1	2.26535	2.29881	2.32559	9.27796	8.91942	1.01165	1	1	-1.0402	0.946505	1	4.03598	3.62327e-05	0.000538234
FCER1A	0.132195	0.132234	0.132271	0.140825	0.132188	1.00028	1	1	-1.06534	0.192988	1	1.06497	0.206607	0.463554
DUSP23	4.47777	8.69216	3.26421	6.37192	10.4064	-2.66287	0.00133548	0.0507848	1.63316	0.280538	1	-1.36414	0.444042	0.718935
SLAMF8	0.140932	0.140953	0.140986	0.140942	0.151136	1.00023	1	1	1.07233	0.19604	1	-1.00008	1	1
C1orf204	2.21669	1.91478	1.74954	2.06039	2.35201	-1.09445	0.550596	1	1.14154	0.675701	1	1.07605	0.720894	0.935355
CFAP45	1.27579	0.840388	0.84142	0.839672	0.963951	1.00123	1	1	1.14801	0.519293	1	-1.00085	1	1
TAGLN2	2611.87	1619.76	1429.54	751.547	656.995	-1.13306	0.323479	0.85141	-1.14392	0.321595	1	-2.15523	3.93051e-09	1.85107e-07
IGSF9	2.94491	6.62914	7.95621	6.13965	8.0516	1.20019	0.820163	1	1.31141	0.732429	1	-1.07973	0.822987	1
SLAMF9	0.0686539	0.0675835	0.0676359	0.0675503	0.0674943	1.00077	1	1	-1.00083	1	1	-1.00049	1	1
LINC01133	7.39846	3.07507	5.19643	7.12922	5.88955	1.68986	0.106097	0.546899	-1.21049	0.742487	1	2.31839	0.0311599	0.131338
PIGM	137.148	160.16	189.808	139.826	140.372	1.18512	0.351147	0.879609	1.00391	0.98745	1	-1.14542	0.513338	0.77596
KCNJ9	0.481907	0.4824	0.534159	0.482127	0.632205	1.10729	0.596558	1	1.31128	0.200781	1	-1.00057	1	1
IGSF8	18.5253	39.8836	23.031	43.089	56.6956	-1.73174	0.175325	0.677533	1.31578	0.546363	1	1.08037	0.914918	1
ATP1A2	4.44483	107.577	87.3195	32.1325	35.4494	-1.23199	0.604699	1	1.10323	0.816186	1	-3.34793	0.000449751	0.00449426
LOC729867	0.50816	0.600111	0.508854	0.508334	0.507997	-1.17934	0.0711478	0.468096	-1.00066	1	1	-1.18054	0.0707432	0.2371
PEA15	438.648	170.472	184.292	194.194	267.64	1.08107	0.804104	1	1.37821	0.0702901	1	1.13915	0.488173	0.756322
DCAF8	127.012	226.629	152.55	211.38	180.105	-1.4856	0.0388257	0.351759	-1.17365	0.45908	1	-1.07214	0.724858	0.93836
PEX19	168.02	127.375	146.901	105.541	124.296	1.15329	0.506454	0.990391	1.17771	0.436453	1	-1.20688	0.388737	0.673746
COPA	805.034	928.61	918.82	670.174	857.898	-1.01066	0.909087	1	1.28011	0.00337004	0.958103	-1.38563	0.000122287	0.00152022
SUMO1P3_p1	323.261	209.878	220.205	159.574	169.508	1.04921	0.814585	1	1.06225	0.8376	1	-1.31524	0.205069	0.462085
NCSTN	345.266	345.517	326.735	272.831	308.665	-1.05748	0.640607	1	1.13134	0.332656	1	-1.26641	0.0638722	0.22172
NHLH1	3.46546	6.54397	14.5714	30.4167	15.4935	2.22669	0.0854494	0.500347	-1.96319	0.222956	1	4.64805	0.00310848	0.0221143
VANGL2	34.8267	116.377	85.918	113.668	102.819	-1.35451	0.235226	0.751361	-1.10552	0.642907	1	-1.02382	0.938136	1
SLAMF1	0.257914	0.258027	0.258117	0.257964	0.30714	1.00035	1	1	1.19063	0.122733	1	-1.00024	1	1
LY9	0.0674255	0.0675278	0.0693966	0.0674765	0.0673919	1.02767	0.392528	0.913193	-1.00126	1	1	-1.00076	1	1
F11R	3.83635	16.2672	14.134	8.17214	7.28593	-1.15093	0.742196	1	-1.12163	0.754071	1	-1.99057	0.0808397	0.258847
TSTD1	2.27372	3.18715	1.52927	1.80663	1.5115	-2.0841	0.00639242	0.131211	-1.19526	0.344937	1	-1.76414	0.059521	0.210697
USF1	37.7225	59.5012	47.5934	32.3016	30.9709	-1.2502	0.559844	1	-1.04297	0.866728	1	-1.84205	0.150016	0.381163
ARHGAP30	0.293675	0.293798	0.293897	0.29373	0.34572	1.00034	1	1	1.177	0.0998864	1	-1.00023	1	1
PVRL4	0.325813	0.325971	0.337742	0.325883	0.385074	1.03611	0.701912	1	1.18163	0.197075	1	-1.00027	1	1
KLHDC9	2.01418	2.37915	2.5123	4.48518	1.76998	1.05597	0.894564	1	-2.53402	0.0430836	1	1.8852	0.258343	0.528822
PFDN2	215.621	168.757	165.31	196.917	194.843	-1.02085	0.897439	1	-1.01065	0.927141	1	1.16687	0.608319	0.85383
NIT1	189.274	210.753	163.477	124.671	82.3552	-1.28919	0.311899	0.837768	-1.51382	0.0916393	1	-1.69047	0.0364582	0.147079
DEDD	144.926	107.353	149.4	73.9201	80.174	1.39167	0.163728	0.656817	1.0846	0.685092	1	-1.45229	0.127035	0.343681
UFC1	898.701	668.936	679.358	302.32	237.604	1.01558	0.86508	1	-1.27237	0.251037	1	-2.21268	6.2245e-05	0.000850257
USP21	29.6459	39.535	26.7575	68.4054	59.0621	-1.47753	0.219829	0.73355	-1.15819	0.761598	1	1.73025	0.0935018	0.28434
PPOX	21.6223	48.4149	22.0797	55.4473	48.0525	-2.19273	0.0432058	0.372016	-1.15389	0.710667	1	1.14525	0.71631	0.933005
B4GALT3	187.23	175.758	152.432	126.749	106.313	-1.15302	0.579371	1	-1.19223	0.578706	1	-1.38666	0.242671	0.508503
ADAMTS4	4.83782	5.15641	4.43158	4.32424	6.50693	-1.16356	0.736294	1	1.50476	0.455049	1	-1.19244	0.679802	0.907653
NDUFS2	775.87	814.419	810.032	428.873	352.219	-1.00542	0.963176	1	-1.21763	0.207356	1	-1.89897	1.01597e-05	0.000179099
FCER1G	0.410549	0.410731	0.410877	0.410631	0.468933	1.00035	1	1	1.14198	0.0824473	1	-1.00024	1	1
TOMM40L	36.2086	64.7124	24.5089	47.9128	43.8691	-2.64036	0.0273396	0.296593	-1.09218	0.919222	1	-1.35063	0.476889	0.746611
NR1I3	1.22345	1.02513	1.18194	1.33006	1.0231	1.15296	0.428403	0.938878	-1.30003	0.221623	1	1.29746	0.22906	0.492686
MPZ	0.378228	0.354474	0.354607	0.40645	0.35424	1.00037	1	1	-1.14739	0.276779	1	1.14663	0.280711	0.556591
SDHC	179.651	119.218	92.5611	121.769	106.589	-1.288	0.327866	0.856782	-1.14241	0.568984	1	1.0214	0.916677	1
CFAP126	0.0686539	0.0675835	0.0676359	0.0675503	0.0674943	1.00077	1	1	-1.00083	1	1	-1.00049	1	1
FCGR2A	0.851234	0.853054	1.17027	0.979869	1.09379	1.37186	0.34991	0.877996	1.11626	0.747254	1	1.14866	0.741375	0.950776
RPL31P11_p1	18782.6	16851.7	18058.9	8098.42	7833.39	1.07163	0.670293	1	-1.03383	0.924422	1	-2.08087	4.79294e-06	9.32384e-05
FCRLA	0.650586	0.609315	0.734739	0.608979	0.608444	1.20584	0.12128	0.579385	-1.00088	1	1	-1.00055	1	1
FCRLB	0.266332	0.231042	0.231105	0.230998	0.230931	1.00027	1	1	-1.00029	1	1	-1.00019	1	1
DUSP12	82.1288	155.184	59.4656	66.4797	66.773	-2.60964	0.00646457	0.132131	1.00441	0.969021	1	-2.3343	0.0168476	0.0826623
ATF6	299.095	222.492	296.252	289.947	343.378	1.33152	0.140311	0.617242	1.18428	0.463225	1	1.30318	0.187011	0.436152
OLFML2B	35.0951	191.895	196.698	230.883	285.894	1.02503	0.882563	1	1.23826	0.195394	1	1.20318	0.279736	0.555743
NOS1AP	3.24597	6.45477	26.9862	57.1135	76.0828	4.18081	0.00178403	0.0616636	1.33213	0.55102	1	8.84825	7.72282e-06	0.000141422
C1orf226	3.89164	14.3717	36.0454	60.9599	70.5363	2.50808	0.074635	0.475771	1.15709	0.783534	1	4.24167	0.00532715	0.0339891
UHMK1	385.454	256.02	193.211	177.605	167.168	-1.32508	0.0947154	0.520383	-1.06243	0.785354	1	-1.44151	0.0301019	0.128338
UAP1	586.249	88.4289	78.3627	60.4942	136.728	-1.12846	0.509281	0.992582	2.26018	0.000830951	0.446774	-1.46177	0.0750929	0.247026
DDR2	301.66	267.346	249.65	251.069	298.467	-1.07088	0.724713	1	1.18879	0.412526	1	-1.06483	0.770023	0.970097
HSD17B7	9.91282	30.2961	8.46028	20.1013	14.841	-3.58098	0.00181298	0.0621092	-1.35444	0.541585	1	-1.50717	0.345073	0.628397
RGS4	381.116	46.0647	65.6938	21.935	20.3485	1.42612	0.420096	0.932675	-1.07797	0.923807	1	-2.10006	0.0808655	0.258887
RGS5	77.7399	86.5249	136.328	54.7859	48.1627	1.57559	0.160357	0.651663	-1.13752	0.637177	1	-1.57933	0.130588	0.34956
NUF2	195.557	11.8394	1.62823	4.7483	1.52103	-7.27137	0.727186	1	-3.12176	0.912076	1	-2.4934	0.814722	0.998655
PBX1	244.1	438.182	490.161	771.988	871.598	1.11862	0.383907	0.909495	1.12903	0.385036	1	1.7618	1.2721e-05	0.000218457
LMX1A	0.667714	0.708179	0.723467	0.699361	0.733763	1.02159	0.851547	1	1.04919	0.706904	1	-1.01261	0.923146	1
RXRG	1.51448	3.31785	1.52579	1.72516	2.10875	-2.17452	0.0126609	0.194495	1.22235	0.47063	1	-1.92321	0.0745723	0.245912
MGST3	2081.28	1145.43	1005.39	586.763	417.109	-1.13928	0.459054	0.956594	-1.40674	0.0618337	1	-1.95211	0.000172396	0.00201748
ALDH9A1	491.171	252.96	226.139	164.002	166.823	-1.1186	0.46439	0.959846	1.0172	0.883541	1	-1.54242	0.00313661	0.0222619
TMCO1	1208.56	891.21	1059.06	596.764	501.245	1.18834	0.333581	0.860866	-1.19056	0.381963	1	-1.4934	0.0276272	0.120196
LOC100147773	3.10535	2.93767	3.40345	1.93438	2.65953	1.15855	0.813199	1	1.37487	0.382579	1	-1.51866	0.263466	0.535733
UCK2	125.65	53.7706	63.4023	34.404	53.1052	1.17912	0.574905	1	1.54357	0.145809	1	-1.56292	0.114399	0.321914
MIR3658	20.0817	5.14257	3.718	10.2961	10.169	-1.38316	0.131221	0.599354	-1.0125	0.990133	1	2.00214	0.060963	0.214196
POGK	133.199	168.025	150.263	205.786	166.314	-1.11821	0.646987	1	-1.23733	0.345391	1	1.22473	0.37875	0.663387
TADA1	80.173	97.4162	89.5446	84.6785	60.2407	-1.08791	0.758837	1	-1.40567	0.141835	1	-1.15042	0.575393	0.826639
ILDR2	1.25147	1.25726	2.39615	1.51936	1.76226	1.90585	0.113226	0.561085	1.15987	0.672707	1	1.20847	0.656111	0.889552
GPA33	0.360813	0.360956	0.36107	0.360877	0.412848	1.00032	1	1	1.14401	0.0880607	1	-1.00022	1	1
DUSP27	0.0675171	0.0675884	0.0676449	0.068781	0.0674927	1.00084	1	1	-1.01909	0.383876	1	1.01764	0.424628	0.701947
POU2F1	39.9225	99.9848	72.8515	162.534	162.155	-1.37245	0.182137	0.685368	-1.00234	0.993346	1	1.62559	0.0515947	0.189572
CD247	0.285696	0.285826	0.28593	0.285754	0.34188	1.00036	1	1	1.19641	0.103412	1	-1.00025	1	1
CREG1	19.5881	93.2361	138.6	64.3613	76.9188	1.48655	0.179664	0.683483	1.19511	0.464083	1	-1.44863	0.107519	0.310201
RCSD1	0.703989	0.874379	0.853412	0.704437	0.70357	-1.02457	0.664341	1	-1.00123	1	1	-1.24124	0.241559	0.507944
MPZL1	240.812	181.068	283.699	371.722	402.118	1.56681	0.00244794	0.0741507	1.08177	0.595325	1	2.05294	1.2332e-06	2.86896e-05
MPC2	169.522	451.256	152.846	203.55	253.604	-2.95236	0.000644679	0.0320781	1.2459	0.477419	1	-2.21693	0.0101871	0.0562093
DCAF6	146.086	102.385	91.1325	144.24	122.21	-1.12347	0.513584	0.996506	-1.18026	0.492281	1	1.40881	0.180189	0.426679
GPR161	87.0349	123.942	110.395	119.166	103.68	-1.12272	0.649675	1	-1.14936	0.558515	1	-1.04008	0.842084	1
TIPRL	272.678	184.29	202.407	169.416	178.498	1.09831	0.571894	1	1.0536	0.769328	1	-1.08779	0.687207	0.912567
SFT2D2	36.2137	43.6268	36.3892	12.3407	9.06883	-1.19889	0.724727	1	-1.36078	0.49171	1	-3.5352	0.0114636	0.0615228
ANKRD36BP1_p1	115.932	83.2519	121.713	53.9401	59.6764	1.46199	0.110675	0.557002	1.10635	0.656964	1	-1.54341	0.0729043	0.242328
TBX19	4.94703	5.52937	3.00428	7.18914	4.14099	-1.8405	0.140559	0.61761	-1.73609	0.354749	1	1.30017	0.720588	0.935265
DPT	1.4284	2.42207	2.53624	2.29179	1.84846	1.04714	0.941277	1	-1.23984	0.602241	1	-1.05684	0.845395	1
ATP1B1	183.728	415.274	382.08	588.7	383.865	-1.08688	0.602519	1	-1.53361	0.00671518	1	1.41762	0.0247123	0.109851
NME7	230.713	92.1414	141.692	49.7624	49.663	1.53777	0.131323	0.599412	-1.002	0.912017	1	-1.85163	0.0324515	0.135402
BLZF1	147.897	65.2553	78.6595	29.8838	27.0399	1.20541	0.556597	1	-1.10518	0.646597	1	-2.18364	0.00442903	0.0293489
CCDC181	11.3099	38.8099	45.0627	44.4477	26.4775	1.16111	0.653066	1	-1.6787	0.153221	1	1.14527	0.686864	0.912407
SLC19A2	24.2148	51.2344	41.2563	48.1414	36.0798	-1.24185	0.478275	0.971712	-1.3343	0.314724	1	-1.06425	0.804059	0.991718
METTL18	64.8339	50.6437	43.7087	27.6214	17.6036	-1.15866	0.643255	1	-1.56908	0.247314	1	-1.83349	0.110308	0.31523
C1orf112	24.218	6.38451	10.8231	5.11907	11.2087	1.69521	0.376166	0.902282	2.18959	0.157601	1	-1.2472	0.629597	0.869841
SCYL3	29.0962	20.2622	18.2811	17.7162	18.0295	-1.10837	0.774631	1	1.01768	0.938684	1	-1.14371	0.694431	0.917628
KIFAP3	171.197	486.376	479.464	344.933	326.82	-1.01442	0.92939	1	-1.05542	0.760732	1	-1.41006	0.0364428	0.147047
METTL11B	0.277851	0.278004	0.342626	0.27792	0.277789	1.23245	0.106976	0.547849	-1.00047	1	1	-1.00031	1	1
LOC101928650	0.796038	0.696644	0.697418	0.962345	0.74172	1.00111	1	1	-1.29745	0.398522	1	1.3814	0.269658	0.543415
GORAB	97.575	84.0094	45.4002	42.8084	59.867	-1.85042	0.0499299	0.399007	1.39849	0.2856	1	-1.96245	0.0322107	0.134717
PRRX1	387.785	228.077	303.335	493.924	668.586	1.32997	0.0757361	0.478755	1.35362	0.0641854	1	2.1656	8.99822e-07	2.16629e-05
MROH9	0.251241	0.277466	0.251372	0.259282	0.251212	-1.1038	0.253553	0.773121	-1.03213	0.641869	1	-1.07013	0.488181	0.756322
FMO3	4.02418	40.4279	22.9964	13.6257	19.6381	-1.75801	0.264707	0.78729	1.44126	0.399529	1	-2.96703	0.0153487	0.0771461
FMO2	6.48405	44.3646	16.0963	114.294	113.573	-2.7562	0.00917901	0.161078	-1.00635	0.964831	1	2.57625	0.0151186	0.0762738
FMO1	0.770055	0.771435	1.07434	0.908688	0.877256	1.39265	0.280948	0.80207	-1.03583	0.914261	1	1.17792	0.61698	0.861014
FMO4	3.10024	3.17663	10.4543	13.6364	20.6446	3.291	5.31096e-05	0.00577522	1.51393	0.316377	1	4.29274	3.33612e-06	6.67775e-05
TOP1P1_p1	59.91	40.717	40.0566	42.5409	49.9071	-1.01649	0.998184	1	1.17316	0.601469	1	1.04479	0.922512	1
PRRC2C	1185.67	1498.17	1303.79	1521.16	1488.89	-1.14909	0.28621	0.807388	-1.02167	0.845761	1	1.01534	0.88285	1
VAMP4	78.2854	50.0468	53.5049	87.7216	72.2399	1.0691	0.817507	1	-1.21431	0.528081	1	1.75279	0.0738119	0.244265
METTL13	69.9511	50.4295	31.9099	47.7551	55.1734	-1.58037	0.305002	0.82956	1.15534	0.698283	1	-1.056	0.875357	1
DNM3	6.6251	22.4697	29.2984	49.2379	40.2018	1.3039	0.724485	1	-1.22477	0.727066	1	2.1913	0.255915	0.525904
DNM3OS	231.322	355.861	247.587	496.939	527.576	-1.43732	0.0375322	0.347097	1.06165	0.761444	1	1.39644	0.0504632	0.186484
MIR214	9.05569	11.3739	10.9082	15.9459	14.0142	-1.04269	0.886663	1	-1.13784	0.727101	1	1.40198	0.392445	0.677805
MIR199A2	22.4345	39.1785	32.5214	28.5799	32.3386	-1.2047	0.499485	0.985194	1.13152	0.726005	1	-1.37084	0.285596	0.561446
PIGC	132.446	148.789	113.284	112.805	83.2185	-1.31342	0.376327	0.902282	-1.35553	0.303193	1	-1.31899	0.355648	0.639129
SUCO	124.834	163.634	166.018	216.121	178.205	1.01457	0.993518	1	-1.21277	0.329088	1	1.32076	0.177637	0.423912
TNFSF18	1.8587	1.84055	1.26008	1.59489	1.24952	-1.46066	0.0972736	0.528143	-1.2764	0.407712	1	-1.15403	0.391036	0.676519
TNFSF4	14.2834	1.45201	1.48831	2.02536	3.14067	1.025	1	1	1.55067	0.752505	1	1.39486	0.878961	1
LOC100506023	3.26214	5.26151	2.0926	4.0701	5.27567	-2.51434	0.213732	0.725535	1.2962	0.643051	1	-1.29272	0.742252	0.951397
LOC101928673	1.93292	2.49532	1.6433	2.24653	3.53443	-1.51848	0.11836	0.57368	1.57329	0.166989	1	-1.11074	0.713045	0.93076
PRDX6	3061.63	709.818	672.959	434.339	432.165	-1.05477	0.789353	1	-1.00503	0.988193	1	-1.63425	0.00313722	0.0222619
ANKRD45	1.63927	1.08854	1.10221	1.36415	1.04793	1.01256	0.959553	1	-1.30175	0.377116	1	1.25319	0.465793	0.739736
KLHL20	113.198	123.011	106	149.659	169.016	-1.16049	0.460573	0.957864	1.12934	0.583532	1	1.21663	0.27789	0.553584
CENPL	79.9214	19.1073	12.7317	10.6228	17.8014	-1.50076	0.419967	0.932675	1.67577	0.356901	1	-1.7987	0.263629	0.535839
DARS2	69.3773	20.1426	13.5822	14.886	20.9783	-1.48301	0.452021	0.950865	1.40927	0.524088	1	-1.35312	0.589696	0.839108
GAS5-AS1	0.881903	0.630831	0.631493	0.630372	0.729354	1.00105	1	1	1.15702	0.541569	1	-1.00073	1	1
GAS5	419.723	429.398	511.482	421.817	392.707	1.19116	0.20714	0.717632	-1.07413	0.600103	1	-1.01797	0.916242	1
SNORD81	9.96999	10.764	16.2626	16.847	10.9528	1.51083	0.354021	0.882249	-1.53814	0.355671	1	1.56513	0.340785	0.623344
SNORD47	12.7317	7.3227	7.3933	11.6596	13.8364	1.00964	0.996332	1	1.18669	0.803123	1	1.59226	0.453144	0.728251
SNORD80	61.0546	8.53072	12.1865	4.64289	6.31963	1.42854	0.44875	0.950437	1.36114	0.4843	1	-1.83737	0.165434	0.405951
SNORD79	128.885	199.614	251.775	182.72	213.557	1.26131	0.317744	0.843851	1.16877	0.534619	1	-1.09246	0.814112	0.998223
SNORD78	0.906937	0.626978	0.627485	0.626626	0.626085	1.00081	1	1	-1.00086	1	1	-1.00056	1	1
SNORD44	0.428725	0.365802	0.365923	0.374517	0.365588	1.00033	1	1	-1.02442	0.750227	1	1.02382	0.763382	0.966259
SNORD77	6.19419	3.8875	5.0356	2.58596	2.4456	1.29533	0.635284	1	-1.05739	0.706512	1	-1.50331	0.137925	0.362467
SNORD76	4.98438	3.35391	2.10522	2.63676	2.21052	-1.59314	0.231826	0.745883	-1.19282	0.629158	1	-1.27198	0.582766	0.832761
SNORD75	0.288977	0.36085	0.289282	0.289052	0.288907	-1.2474	0.106771	0.547849	-1.0005	1	1	-1.24839	0.106118	0.307535
SNORD74	1.24436	0.936426	1.23752	0.935318	0.967042	1.32153	0.0767499	0.481859	1.03392	0.859091	1	-1.00119	1	1
ZBTB37	5.53476	5.01759	7.17864	5.07498	4.73109	1.4307	0.53009	1	-1.07269	0.858449	1	1.01144	0.952192	1
SERPINC1	0.745449	0.746769	0.949292	0.926747	0.74489	1.2712	0.252059	0.771276	-1.24414	0.437518	1	1.24101	0.440004	0.71493
RC3H1	77.2877	41.5398	61.1602	129.366	152.223	1.47233	0.329713	0.857479	1.17669	0.688736	1	3.11427	0.00291745	0.0210317
RABGAP1L	69.2549	152.367	146.002	107.135	131.973	-1.0436	0.863257	1	1.23183	0.273919	1	-1.42219	0.0693367	0.234098
GPR52	0.0994533	0.0995486	0.0996185	0.103523	0.0994499	1.0007	1	1	-1.04096	0.260445	1	1.03993	0.285155	0.560978
CACYBP	1220.47	462.456	453.883	208.057	191.469	-1.01889	0.924188	1	-1.08663	0.576318	1	-2.22274	5.6746e-08	1.94747e-06
MRPS14	646.601	435.847	374.227	183.41	167.412	-1.16466	0.390541	0.913193	-1.09556	0.666685	1	-2.37636	1.93644e-07	5.65335e-06
TNN	0.0634289	0.06347	0.0635026	0.0634494	0.0640462	1.00051	1	1	1.00941	0.525029	1	-1.00033	1	1
TNR	0.494573	0.494963	0.495274	0.494746	0.66728	1.00063	1	1	1.34873	0.0922896	1	-1.00044	1	1
RFWD2	64.8663	49.5423	78.7013	70.8266	68.0415	1.58857	0.131461	0.599424	-1.04093	0.865028	1	1.42962	0.206121	0.463538
SCARNA3	1.92614	1.34928	2.12943	1.82152	1.52585	1.57819	0.041661	0.365804	-1.19377	0.543238	1	1.34999	0.289531	0.566313
PAPPA2	1.46158	1.42116	1.42506	2.38502	2.46144	1.00274	1	1	1.03204	0.964003	1	1.67822	0.0683051	0.232069
ASTN1	5.90352	28.7717	42.8743	109.134	86.0809	1.49015	0.237277	0.75365	-1.26781	0.527581	1	3.79312	0.00054896	0.00532883
BRINP2	5.59031	48.5781	29.5853	75.4311	64.1267	-1.64197	0.0928812	0.515574	-1.17628	0.559495	1	1.55278	0.133332	0.354113
SEC16B	4.46459	4.98954	4.95153	7.34845	6.48831	-1.00768	0.99939	1	-1.13257	0.862045	1	1.47277	0.576814	0.828189
LOC730102_p1	2.18453	1.81484	1.4228	1.78629	1.41521	-1.27554	0.289603	0.811927	-1.2622	0.302423	1	-1.01598	0.944609	1
RASAL2-AS1	1.63573	1.65735	1.16663	1.47562	1.15788	-1.42063	0.209685	0.721404	-1.27442	0.545942	1	-1.12316	0.509002	0.772059
RASAL2	82.0346	46.0771	75.2319	68.7231	99.982	1.63274	0.100016	0.534969	1.45485	0.226961	1	1.49148	0.180409	0.426843
C1orf220	7.88148	3.6452	7.25952	6.64329	6.89638	1.99153	0.070863	0.467812	1.0381	0.936001	1	1.82248	0.110095	0.315004
RALGPS2	241.345	145.528	149.858	115.138	131.7	1.02975	0.86511	1	1.14384	0.51472	1	-1.26394	0.39509	0.680032
ANGPTL1	5.78291	109.184	135.862	108.767	103.149	1.24434	0.461739	0.959361	-1.05447	0.812804	1	-1.00384	0.95404	1
FAM20B	135.864	90.9315	130.898	162.579	148.31	1.43952	0.137228	0.611037	-1.09621	0.683404	1	1.78793	0.0186782	0.0894224
TOR3A	78.8742	89.6682	108.23	97.3105	88.3122	1.207	0.450199	0.950437	-1.10189	0.701911	1	1.08523	0.759354	0.964172
ABL2	183.685	95.9557	130.707	136.632	127.939	1.36216	0.112526	0.559071	-1.06795	0.739674	1	1.42391	0.0700314	0.235517
SOAT1	224.552	41.9805	49.4275	76.5884	57.14	1.17739	0.570568	1	-1.34036	0.382571	1	1.82438	0.0695439	0.23447
AXDND1	0.308548	0.271634	0.271695	0.271592	0.271527	1.00022	1	1	-1.00024	1	1	-1.00016	1	1
FAM163A	2.81356	2.85195	9.22413	9.32669	5.86131	3.23432	0.000152935	0.012283	-1.59123	0.257933	1	3.27028	0.000136603	0.0016703
TOR1AIP2	299.086	271.477	250.058	244.144	294.271	-1.08566	0.596978	1	1.20532	0.211311	1	-1.11196	0.483177	0.751738
TOR1AIP1	199.509	141.43	123.871	153.079	236.767	-1.14176	0.532624	1	1.5467	0.0368985	1	1.08236	0.676176	0.90496
CEP350	212.221	223.301	285.008	342.503	408.421	1.27634	0.088207	0.50483	1.19246	0.240312	1	1.53382	0.00251665	0.0187452
QSOX1	509.374	215.703	183.496	547.512	695.236	-1.17552	0.321219	0.847604	1.26981	0.153517	1	2.53827	6.56201e-08	2.20511e-06
FLJ23867	74.3924	14.7032	17.0622	67.2375	91.7262	1.16044	0.71588	1	1.36421	0.494034	1	4.57298	0.000561926	0.00544131
LHX4	0.533449	0.534041	0.534514	0.556317	0.760292	1.00089	1	1	1.36665	0.208027	1	1.04171	0.804076	0.991718
LHX4-AS1	4.41133	6.69535	3.18101	23.4297	21.7687	-2.10479	0.0305809	0.311867	-1.0763	0.887759	1	3.49939	0.0322559	0.13479
ACBD6	82.4659	109.744	107.306	143.306	163.351	-1.02272	0.948245	1	1.13987	0.506964	1	1.30582	0.226206	0.489007
XPR1	90.1236	158.737	178.698	249.007	187.584	1.12575	0.53045	1	-1.32744	0.132661	1	1.56867	0.0141289	0.0723488
KIAA1614	2.86018	2.38716	2.17962	6.24976	5.51171	-1.09522	0.63243	1	-1.13391	0.846129	1	2.61807	0.0123813	0.0654786
STX6	106.642	137.581	160.863	136.884	152.02	1.16922	0.358905	0.885812	1.11058	0.503006	1	-1.00509	0.972688	1
MR1	20.7181	7.83788	13.3709	18.2939	23.5489	1.70593	0.183882	0.687686	1.28725	0.658305	1	2.33403	0.0441616	0.169366
IER5	185.923	62.4131	94.8632	154.961	126.521	1.51992	0.0762671	0.480436	-1.22479	0.408464	1	2.48283	0.000110913	0.00139767
CACNA1E	3.44585	11.7376	6.11143	19.2098	18.5452	-1.92059	0.218638	0.732171	-1.03584	0.984214	1	1.63661	0.418681	0.700431
GLUL	644.257	662.834	648.737	241.983	290.781	-1.02173	0.882259	1	1.20166	0.209045	1	-2.73917	6.58987e-12	6.40972e-10
RNASEL	24.1752	51.2413	59.6876	44.4634	36.6774	1.16483	0.575726	1	-1.21228	0.412098	1	-1.15244	0.645546	0.881762
RGS16	15.1238	852.164	886.944	490.042	399.861	1.04081	0.848788	1	-1.22553	0.294294	1	-1.73896	0.00392601	0.0267577
LOC284648	0.3531	0.353236	0.353345	0.404315	0.353044	1.00031	1	1	-1.14523	0.0864696	1	1.1446	0.0871697	0.27171
RGS8	0.307083	0.307209	0.307309	0.357988	0.307032	1.00033	1	1	-1.16596	0.0932246	1	1.16529	0.0939463	0.284529
NPL	2.76494	2.12753	2.13687	4.65519	3.90827	1.00439	1	1	-1.19111	0.770059	1	2.18807	0.0178799	0.086586
DHX9	627.565	497.471	576.297	476.763	397.213	1.15845	0.192119	0.699825	-1.20027	0.156482	1	-1.04343	0.795539	0.986755
LAMC1	630.244	647.411	899.863	873.698	1032.19	1.38994	0.0202682	0.254418	1.18141	0.251932	1	1.34952	0.0343372	0.141051
LAMC2	4.44638	3.65063	10.9847	3.15898	4.68664	3.009	0.0556033	0.421659	1.48359	0.344603	1	-1.15563	0.685527	0.911587
NMNAT2	4.82884	33.0633	49.4286	98.2309	63.2443	1.49497	0.156596	0.644735	-1.5532	0.0985665	1	2.971	7.18521e-05	0.00095783
SMG7-AS1	0.0675164	0.0675905	0.0676492	0.068832	0.0674913	1.00087	1	1	-1.01986	0.382737	1	1.01837	0.424166	0.701947
SMG7	113.836	132.388	139.935	167.918	147.484	1.05701	0.836166	1	-1.13855	0.514855	1	1.26838	0.251008	0.519683
NCF2	1.097	0.786183	0.786848	0.812711	0.828376	1.00085	1	1	1.01927	0.901998	1	1.03374	0.813204	0.997242
ARPC5	1243.55	752.753	563.821	364.545	338.963	-1.33509	0.0285519	0.301172	-1.07547	0.633869	1	-2.06491	3.47175e-08	1.25606e-06
RGL1	48.2501	108.979	128.185	135.35	151.438	1.17624	0.536712	1	1.11886	0.6294	1	1.24198	0.43024	0.706239
APOBEC4	0.39515	0.395348	0.395506	0.405379	0.460822	1.0004	1	1	1.13677	0.186976	1	1.02537	0.831943	1
COLGALT2	11.4847	15.1158	13.5637	16.9562	16.6632	-1.11443	0.793293	1	-1.01758	0.949011	1	1.12175	0.766479	0.968089
TSEN15	103.556	81.4743	56.3603	117.851	91.5942	-1.4456	0.081413	0.490654	-1.28666	0.228023	1	1.44648	0.0750468	0.246958
C1orf21	77.8375	54.4718	98.752	135.421	167.978	1.8129	0.0299564	0.308325	1.24041	0.466411	1	2.48608	0.000855482	0.00774858
EDEM3	142.077	117.114	112.58	173.449	188.271	-1.04027	0.855259	1	1.08545	0.797926	1	1.48104	0.0485057	0.18139
FAM129A	105.698	34.431	23.4094	87.7796	105.95	-1.47082	0.635212	1	1.20701	0.796347	1	2.54944	0.265945	0.539018
RNF2	67.0763	80.0224	45.4347	90.4599	66.1149	-1.76126	0.0624533	0.443734	-1.36822	0.297712	1	1.13043	0.657556	0.890972
TRMT1L	50.5923	31.7815	29.8014	47.3199	43.7345	-1.06644	0.874708	1	-1.08198	0.865887	1	1.48891	0.319813	0.60066
SWT1	19.2464	38.2155	19.56	39.1878	23.1451	-1.95376	0.0578497	0.429179	-1.69314	0.138618	1	1.02544	0.979912	1
IVNS1ABP	241.277	179.21	206.374	178.229	135.473	1.15158	0.401322	0.920268	-1.31561	0.130172	1	-1.00551	0.972429	1
HMCN1	12.0998	27.606	26.6014	26.7157	22.6809	-1.03776	0.9353	1	-1.17789	0.736507	1	-1.03332	0.910268	1
RNU6-72P_p1	0.620952	0.62159	0.749752	0.621239	0.687187	1.20618	0.158275	0.648019	1.10616	0.643033	1	-1.00057	1	1
PRG4	1.02512	1.45706	1.45746	1.02671	1.42028	1.00027	0.991525	1	1.38333	0.484802	1	-1.41916	0.432947	0.709279
TPR	537.583	482.927	691.341	629.167	677.695	1.43156	0.00462858	0.109469	1.07713	0.62332	1	1.30282	0.0299697	0.127915
C1orf27	175.044	233.146	169.775	193.129	176.117	-1.37327	0.124524	0.585022	-1.0966	0.689853	1	-1.20721	0.359702	0.643295
OCLM	0.540952	0.541391	0.644536	0.54115	0.540765	1.19052	0.0681657	0.462952	-1.00071	1	1	-1.00044	1	1
LOC102724919	0.2158	0.215846	0.215883	0.215821	0.238229	1.00017	1	1	1.10383	0.151882	1	-1.00012	1	1
PTGS2	4.84632	2.63026	3.62388	3.80589	5.36772	1.37777	0.207861	0.718843	1.41037	0.476798	1	1.44696	0.157286	0.393794
PLA2G4A	7.03489	2.52137	4.869	5.44281	4.3974	1.93109	0.157687	0.646878	-1.23773	0.793123	1	2.15867	0.140875	0.367193
BRINP3	2.41078	2.56857	6.16961	60.2366	52.9001	2.40196	0.00707739	0.137956	-1.13869	0.78651	1	23.4514	1.56594e-12	1.81499e-10
LINC01351	6.99417	14.4885	13.3352	14.6876	13.7597	-1.08649	0.842172	1	-1.06743	0.937092	1	1.01374	0.995315	1
RGS18	0.926302	0.928237	1.22782	0.957603	1.25379	1.32275	0.101581	0.537284	1.3093	0.33539	1	1.03164	0.877161	1
RGS21	0.553152	0.553636	0.664598	0.553371	0.552947	1.20042	0.0673537	0.461159	-1.00077	1	1	-1.00048	1	1
RGS13	0.340893	0.391603	0.341129	0.340951	0.340838	-1.14796	0.0875971	0.50358	-1.00033	1	1	-1.14856	0.0870447	0.27171
RGS2	89.9939	953.804	1104.52	714.848	756.305	1.15801	0.271167	0.794296	1.058	0.689723	1	-1.33428	0.036059	0.145955
LINC01032	0.165195	0.152926	0.152946	0.152911	0.152889	1.00013	1	1	-1.00014	1	1	-1.00009	1	1
UCHL5	132.32	122.074	138.189	150.258	110.912	1.13201	0.553195	1	-1.35475	0.122294	1	1.23087	0.287216	0.563567
TROVE2	681.899	899.677	735.644	490.761	473.552	-1.22298	0.121638	0.579767	-1.03634	0.763873	1	-1.83323	4.02303e-06	7.9297e-05
GLRX2	43.6849	16.4348	16.9977	10.5376	21.7165	1.03425	0.919414	1	2.06086	0.135028	1	-1.55963	0.323039	0.60436
CDC73	161.018	114.565	103.261	137.991	125.06	-1.10948	0.529306	1	-1.1034	0.57188	1	1.20447	0.287798	0.564272
B3GALT2	31.6789	278.69	240.735	215.841	157.726	-1.15766	0.472276	0.96642	-1.36845	0.137346	1	-1.29118	0.206997	0.464105
KCNT2	14.3814	49.2897	36.8662	110.276	120.196	-1.33699	0.29886	0.82108	1.08996	0.771227	1	2.23729	0.00249476	0.018594
CFH	107.874	165.165	242.465	112.935	228.78	1.46802	0.109709	0.554155	2.02576	0.00346493	0.958103	-1.46247	0.11823	0.328615
CFHR3	1.68301	1.62653	2.43444	2.21363	2.55128	1.4967	0.171298	0.671555	1.15253	0.817198	1	1.36095	0.24993	0.518116
CFHR1	12.1821	4.00674	23.6385	30.1449	58.9918	5.89968	1.15647e-06	0.000406995	1.95694	0.156721	1	7.52357	8.08107e-08	2.63773e-06
CFHR5	0.0675171	0.0675884	0.0676449	0.068781	0.0674927	1.00084	1	1	-1.01909	0.383876	1	1.01764	0.424628	0.701947
ASPM	440.42	6.82805	9.69565	5.80006	8.60698	1.41997	0.318727	0.844609	1.48395	0.36883	1	-1.17724	0.892275	1
ZBTB41	56.8737	96.5062	101.522	112.681	104.198	1.05198	0.805356	1	-1.08142	0.695191	1	1.16761	0.459065	0.733712
CRB1	8.61867	74.9928	86.1183	79.8666	68.6016	1.14835	0.651142	1	-1.16421	0.63368	1	1.06499	0.831813	1
DENND1B	59.9078	39.5153	74.9408	66.7828	63.4758	1.8965	0.118627	0.57368	-1.0521	0.894494	1	1.69005	0.21013	0.46804
C1orf53	1.87965	1.30614	1.3081	1.55631	1.5969	1.0015	1	1	1.02608	0.903648	1	1.19154	0.24201	0.508503
LHX9	0.908556	0.910396	0.911868	1.36207	1.23139	1.00162	1	1	-1.10612	0.814519	1	1.49613	0.209971	0.467839
NEK7	300.927	70.2463	110.795	198.169	156.054	1.57724	0.033177	0.32764	-1.26987	0.25755	1	2.82107	5.94613e-07	1.5224e-05
PTPRC	0.248315	0.248412	0.248489	0.248358	0.291383	1.00031	1	1	1.17324	0.125773	1	-1.00022	1	1
MIR181A1HG	9.11957	10.8363	27.1803	8.72345	10.6639	2.50827	0.0420245	0.367235	1.22244	0.649572	1	-1.2422	0.561851	0.815263
MIR181B1	0.362689	0.290191	0.290329	0.290096	0.289948	1.00047	1	1	-1.00051	1	1	-1.00033	1	1
NR5A2	0.90698	0.795224	0.796344	1.12488	0.93893	1.00141	1	1	-1.19805	0.631383	1	1.41455	0.329198	0.611182
ZNF281	192.036	206.611	201.804	263.293	296.476	-1.02382	0.877798	1	1.12603	0.43451	1	1.27434	0.124358	0.338975
KIF14	138.014	1.50697	2.43384	1.65641	2.99752	1.61505	0.177289	0.680572	1.80966	0.0984582	1	1.09916	0.700787	0.92255
DDX59	30.3739	14.2009	24.2941	37.8707	39.7619	1.71074	0.238331	0.755137	1.04994	0.986128	1	2.66678	0.0246004	0.109522
LOC101929224	0.0675407	0.067623	0.0691116	0.0675817	0.0675147	1.02201	0.392528	0.913193	-1.00099	1	1	-1.00061	1	1
CAMSAP2	203.835	241.406	278.452	410.983	356.44	1.15346	0.337502	0.864684	-1.15302	0.361136	1	1.70245	0.000295596	0.00317511
C1orf106	1.98103	1.98974	3.20083	3.92044	2.59967	1.60867	0.0644787	0.45023	-1.50805	0.330748	1	1.97033	0.0257509	0.113694
KIF21B	4.44102	6.93131	15.3778	37.7799	28.1771	2.2186	0.0742039	0.474455	-1.3408	0.5922	1	5.45061	0.000800062	0.00733586
TMEM9	264.402	421.512	262.554	273.686	315.105	-1.60543	0.00416073	0.102122	1.15134	0.410075	1	-1.54013	0.0119916	0.0637839
IGFN1	0.689673	0.667159	0.739108	0.705034	0.869097	1.10784	0.656457	1	1.2327	0.451311	1	1.05677	0.802003	0.99081
PKP1	1.3751	1.21842	1.60832	1.21689	1.868	1.32001	0.279678	0.801104	1.53506	0.159853	1	-1.00125	1	1
TNNT2	5.47264	142.674	120.416	78.0953	70.4083	-1.18484	0.680402	1	-1.10918	0.865336	1	-1.82692	0.0263861	0.115996
LAD1	0.0675171	0.0675884	0.0676449	0.068781	0.0674927	1.00084	1	1	-1.01909	0.383876	1	1.01764	0.424628	0.701947
TNNI1	0.895738	1.06065	0.899361	1.31333	1.14999	-1.17934	0.680279	1	-1.14204	0.764213	1	1.23823	0.630898	0.870769
PHLDA3	102.254	166.777	76.8073	131.792	130.671	-2.17137	7.87309e-05	0.00769655	-1.00858	0.949828	1	-1.26546	0.218897	0.479321
CSRP1	2182.08	649.934	651.421	522.146	585.654	1.00229	0.972585	1	1.12163	0.383985	1	-1.24474	0.116616	0.325812
RPS10P7_p1	40.532	52.1136	45.3162	75.7214	64.9828	-1.15	0.580892	1	-1.16525	0.565443	1	1.45301	0.15362	0.387697
NAV1	351.346	524.668	740.962	830.545	625.95	1.41225	0.00601665	0.126585	-1.32685	0.0303246	1	1.58299	0.000285881	0.00309854
IPO9-AS1	0.796219	0.720383	0.986463	0.839698	0.718726	1.36936	0.281212	0.802079	-1.16831	0.618835	1	1.16563	0.623105	0.864823
MIR1231	0.0686539	0.0675835	0.0676359	0.0675503	0.0674943	1.00077	1	1	-1.00083	1	1	-1.00049	1	1
IPO9	374.383	366.849	374.454	515.984	539.249	1.02073	0.924154	1	1.04509	0.781513	1	1.40653	0.0248124	0.110174
MIR6739	0.4154	0.415655	0.48812	0.415513	0.456898	1.17434	0.295593	0.817708	1.0996	0.479771	1	-1.00034	1	1
SHISA4	20.031	20.9117	19.2859	25.0726	23.7393	-1.0843	0.756073	1	-1.05616	0.879918	1	1.19898	0.570055	0.821749
LMOD1	9.63147	1.73085	1.75564	1.97802	3.08639	1.01433	1	1	1.56034	0.101519	1	1.1428	0.440611	0.715582
TIMM17A	1404.13	574.903	510.626	278.442	223.218	-1.12588	0.379208	0.904813	-1.2474	0.0815069	1	-2.06471	1.24328e-08	5.12018e-07
RNPEP	295.883	151.731	202.875	152.175	181.738	1.33707	0.126996	0.589835	1.19427	0.398232	1	1.00293	0.910194	1
ELF3	1.33181	2.74689	1.34333	1.66975	1.72497	-2.04483	0.0362208	0.339676	1.03307	0.951365	1	-1.64509	0.176054	0.421902
GPR37L1	0.84601	0.847836	0.849298	1.1439	1.2313	1.00172	1	1	1.0764	0.95202	1	1.3492	0.342819	0.625706
ARL8A	34.2152	36.461	19.5487	59.2981	71.2479	-1.86514	0.0800341	0.488168	1.20152	0.607528	1	1.62634	0.185373	0.433867
LGR6	0.149584	0.149601	0.149615	0.152586	0.155876	1.00009	1	1	1.02156	0.704516	1	1.01995	0.615915	0.860335
UBE2T	646.204	34.1661	80.63	28.066	13.1733	2.35994	0.00138072	0.0519944	-2.13052	0.00437017	1	-1.21735	0.444977	0.719827
PPP1R12B_loc1	19.2121	18.1684	24.0629	38.6692	48.0255	1.32444	0.59756	1	1.24196	0.672839	1	2.12838	0.1465	0.374839
PPP1R12B_loc2	1.17878	0.991022	0.992144	1.15252	1.27901	1.00113	1	1	1.10975	0.779503	1	1.16296	0.546892	0.803928
SYT2	0.45237	0.452606	0.452795	0.452475	0.534498	1.00042	1	1	1.18128	0.0804744	1	-1.00029	1	1
KDM5B	195.018	473.328	562.183	559.673	536.299	1.18772	0.247739	0.766245	-1.04358	0.756881	1	1.18242	0.241069	0.50752
PCAT6	7.37826	15.4286	8.8592	17.9588	14.929	-1.74154	0.204539	0.71406	-1.20295	0.670904	1	1.16399	0.745072	0.953488
LOC148709_p1	1.08209	0.913659	1.21939	0.912517	1.03112	1.33462	0.0588279	0.433247	1.12997	0.56243	1	-1.00125	1	1
RABIF	73.655	112.072	58.0859	51.1849	31.3692	-1.92941	0.0274443	0.296766	-1.6317	0.088866	1	-2.18955	0.00808735	0.0471218
KLHL12	78.49	94.4891	99.1736	105.655	96.3731	1.04958	0.814541	1	-1.09632	0.622266	1	1.11818	0.59426	0.842261
ADIPOR1	175.918	105.009	119.958	158.733	220.554	1.14235	0.508504	0.991798	1.38946	0.065987	1	1.51161	0.0246106	0.109522
CYB5R1	167.819	196.424	179.413	160.052	139.455	-1.09481	0.659326	1	-1.1477	0.49638	1	-1.22725	0.23281	0.49765
TMEM183A	121.923	81.0568	103.18	119.371	124.686	1.27294	0.188224	0.694387	1.04453	0.799006	1	1.47268	0.0385515	0.153319
PPFIA4	3.07015	2.41797	2.45553	9.11022	14.4243	1.01554	1	1	1.58331	0.377383	1	3.76772	0.000189734	0.00218991
ADORA1	0.786927	0.703378	0.70398	0.836301	0.822685	1.00086	1	1	-1.01655	0.961972	1	1.18898	0.478957	0.74824
MYBPH	0.14208	0.142102	0.14213	0.142089	0.152497	1.0002	1	1	1.07325	0.196262	1	-1.00009	1	1
CHIT1	0.528675	0.529106	0.631914	0.576167	0.528496	1.19431	0.165132	0.658143	-1.0902	0.637518	1	1.08895	0.643528	0.88023
LINC01353	0.28436	0.284522	0.353354	0.284432	0.284293	1.24192	0.104785	0.543904	-1.00049	1	1	-1.00032	1	1
LINC01136	0.508758	0.509076	0.50933	0.577202	0.589001	1.0005	1	1	1.02044	0.943922	1	1.13382	0.397141	0.680282
BTG2	37.6029	399.115	531.715	431.998	457.638	1.33224	0.157808	0.647146	1.05935	0.782084	1	1.08239	0.690942	0.915015
FMOD	3.35229	3.08365	14.4192	16.9029	18.1292	4.67602	9.69564e-06	0.00178732	1.07255	0.881378	1	5.48147	2.26365e-06	4.78332e-05
PRELP	3.25059	2.53959	2.5922	18.2682	14.5631	1.02072	1	1	-1.25441	0.614876	1	7.19334	8.03562e-08	2.63177e-06
ATP2B4	905.895	260.375	236.894	376.739	409.834	-1.09912	0.578012	1	1.08785	0.615923	1	1.44691	0.0253164	0.11198
SNORA77	5.81994	2.54998	2.56623	5.61421	4.74097	1.00637	1	1	-1.18419	0.692015	1	2.20167	0.00752327	0.0447375
LINC00260	9.44291	5.8931	6.83821	21.8093	16.85	1.16037	0.752736	1	-1.29432	0.694556	1	3.70082	0.0265896	0.116705
LAX1	0.0675171	0.0675884	0.0676449	0.068781	0.0674927	1.00084	1	1	-1.01909	0.383876	1	1.01764	0.424628	0.701947
ZC3H11A	318.819	340.817	342.062	477.12	535.451	1.00365	0.963445	1	1.12226	0.406112	1	1.39993	0.0270467	0.118416
ZBED6	10.1519	23.5221	25.89	25.7698	25.991	1.10067	0.948754	1	1.00858	0.912082	1	1.09556	0.880119	1
SNRPE	3229.55	1309.05	1375.19	491.971	503.583	1.05053	0.789651	1	1.0236	0.817957	1	-2.66083	2.64451e-08	9.9008e-07
SOX13	2.58905	3.26968	3.48238	3.37164	3.50054	1.06505	0.920882	1	1.03823	0.944607	1	1.03118	0.965053	1
ETNK2	3.8847	4.37435	3.06961	6.69672	10.6997	-1.42505	0.283799	0.804402	1.59776	0.389241	1	1.53091	0.466144	0.74005
REN	5.43706	37.2049	50.787	33.0898	25.1466	1.36506	0.400571	0.92025	-1.31588	0.400914	1	-1.12436	0.720766	0.935335
KISS1	1.21223	1.35008	1.41673	1.38202	1.40796	1.04937	0.859664	1	1.01877	0.985732	1	1.02366	0.901029	1
GOLT1A	4.58285	69.0515	32.1961	33.2251	25.505	-2.14472	0.0256688	0.286635	-1.30269	0.374324	1	-2.07829	0.0404311	0.159069
PLEKHA6	22.2797	112.233	109.833	301.246	288.129	-1.02185	0.869289	1	-1.04552	0.789718	1	2.68412	3.98703e-08	1.42649e-06
PPP1R15B	112.467	126.578	141.922	172.254	156.586	1.12122	0.55068	1	-1.10006	0.660063	1	1.36085	0.0908544	0.279361
PIK3C2B	10.9496	26.1956	32.2258	28.8344	35.1347	1.2302	0.633411	1	1.2185	0.54358	1	1.10073	0.870233	1
MDM4	132.124	126.642	141.262	316.493	287.336	1.11545	0.430964	0.940919	-1.10147	0.457758	1	2.49912	8.94762e-12	8.20807e-10
LRRN2	5.30345	67.3112	40.3511	143.345	117.085	-1.66814	0.0376555	0.347258	-1.22428	0.421184	1	2.12959	0.00313022	0.0222507
NFASC	6.91768	133.346	74.3545	343.665	264.153	-1.79338	0.0243702	0.280051	-1.301	0.311239	1	2.57724	0.000366635	0.00379878
CNTN2	4.65214	30.0354	20.3415	62.4819	46.5865	-1.47656	0.309767	0.835192	-1.3412	0.545795	1	2.08028	0.0731364	0.24261
TMEM81	6.9439	7.02943	7.65359	16.1634	9.63141	1.08879	0.86467	1	-1.6782	0.374841	1	2.29939	0.159025	0.396582
RBBP5	107.318	100.968	72.5127	84.8877	99.3131	-1.39242	0.288408	0.810974	1.16993	0.574497	1	-1.18943	0.625505	0.866328
DSTYK	191.045	135.998	160.035	231.169	184.812	1.17675	0.362356	0.88886	-1.25083	0.190578	1	1.69979	0.00257837	0.0190737
TMCC2	20.9532	34.6175	62.0049	85.7061	61.6979	1.79114	0.050203	0.400053	-1.38912	0.234167	1	2.4758	0.00156071	0.0127303
NUAK2	11.4775	11.3507	3.23056	5.12027	11.3548	-3.51353	0.00159377	0.0572338	2.21762	0.0961394	1	-2.21681	0.0924684	0.282002
KLHDC8A	2.19041	2.46885	8.39172	8.57368	8.36174	3.39904	0.0478084	0.390455	-1.02535	0.891712	1	3.47275	0.0565902	0.202694
BLACAT1	0.0675171	0.0675884	0.0676449	0.068781	0.0674927	1.00084	1	1	-1.01909	0.383876	1	1.01764	0.424628	0.701947
MFSD4	2.5099	2.77451	3.04804	5.92458	4.37609	1.09859	0.761403	1	-1.35385	0.613277	1	2.13536	0.106627	0.308501
ELK4	123.744	81.1897	86.118	139.224	124.854	1.0607	0.736939	1	-1.1151	0.622254	1	1.7148	0.0234167	0.105388
SLC45A3	1.64507	1.28019	1.23605	1.59999	1.16882	-1.03571	0.861939	1	-1.36889	0.194002	1	1.2498	0.41889	0.700539
NUCKS1	1417.77	995.273	1261.88	1612.48	1663.95	1.26787	0.0316428	0.319664	1.03192	0.733011	1	1.62014	9.90536e-06	0.000175897
RAB29	66.1889	90.5923	76.6161	57.9687	90.6036	-1.18242	0.505033	0.989815	1.56297	0.0608353	1	-1.56278	0.0686822	0.232822
SLC41A1	33.9094	8.34865	21.1469	43.935	30.2084	2.53298	0.0102782	0.172557	-1.4544	0.381196	1	5.26253	4.32677e-05	0.00062546
LOC284581	0.116243	0.1161	0.113697	0.11362	0.113612	-1.02114	0.550967	1	-1.00007	1	1	-1.02183	0.51819	0.780065
FAM72A	13.4146	1.6541	1.68915	2.91717	3.02552	1.02119	1	1	1.03714	0.870502	1	1.7636	0.0787132	0.254892
SRGAP2	56.3853	17.9844	44.6181	60.567	56.0453	2.48094	0.000850945	0.038755	-1.08068	0.777446	1	3.36776	9.56583e-06	0.000170651
SRGAP2C	0.846058	0.793492	0.794514	1.15397	0.791679	1.00129	1	1	-1.45763	0.0854279	1	1.4543	0.0861468	0.269956
SRGAP2D_loc1	36.7279	15.9792	33.7515	51.7976	46.366	2.11221	0.192985	0.700248	-1.11714	0.837259	1	3.24156	0.0490666	0.18252
IKBKE	43.0484	10.458	9.53677	8.18331	21.0034	-1.09659	0.772955	1	2.56661	0.113856	1	-1.27796	0.578985	0.829589
RASSF5	4.73476	7.63179	7.26072	7.83173	13.3037	-1.05111	0.973577	1	1.69869	0.308044	1	1.0262	0.985573	1
EIF2D	181.125	91.2128	107.671	67.662	59.4868	1.18044	0.49073	0.978295	-1.13743	0.598551	1	-1.34807	0.250423	0.51897
DYRK3	19.4636	10.3582	15.4793	15.7968	17.0992	1.4944	0.531309	1	1.08245	0.877588	1	1.52505	0.569227	0.821133
MAPKAPK2	120.731	199.564	119.334	261.637	187.231	-1.67232	0.00581963	0.124393	-1.3974	0.0920009	1	1.31104	0.168071	0.410185
IL10	0.0675605	0.0676161	0.0676602	0.0685399	0.067541	1.00065	1	1	-1.01479	0.426429	1	1.01366	0.470571	0.741301
IL24	0.229875	0.208476	0.208511	0.208451	0.208414	1.00017	1	1	-1.00018	1	1	-1.00012	1	1
FAIM3	0.209047	0.188175	0.188211	0.188149	0.18811	1.00019	1	1	-1.00021	1	1	-1.00014	1	1
YOD1	20.7438	19.8417	14.0705	30.0311	20.6311	-1.41016	0.55434	1	-1.45562	0.560037	1	1.51353	0.5373	0.79707
PFKFB2	10.9997	13.2163	21.7818	30.9996	22.7107	1.6481	0.386499	0.913193	-1.36497	0.606691	1	2.34555	0.177101	0.423353
CD55	43.3405	31.4903	34.5672	64.2261	73.6317	1.09771	0.789003	1	1.14645	0.663547	1	2.03955	0.0544271	0.197135
CR1L	0.0684462	0.0676355	0.0676754	0.0676101	0.0675674	1.00059	1	1	-1.00063	1	1	-1.00037	1	1
CD46	472.669	409.394	336.063	333.407	323.984	-1.21821	0.224902	0.738696	-1.02908	0.924675	1	-1.22791	0.196418	0.450084
MIR29C	0.592509	0.593227	0.593801	0.592829	0.880982	1.00097	1	1	1.48606	0.0755171	1	-1.00067	1	1
CD34	0.307083	0.307209	0.307309	0.357988	0.307032	1.00033	1	1	-1.16596	0.0932246	1	1.16529	0.0939463	0.284529
PLXNA2	14.2313	44.5633	72.7507	73.3022	110.94	1.63253	0.0839763	0.497144	1.51346	0.177885	1	1.6449	0.0690467	0.233594
MIR205HG	0.275737	0.287604	0.275846	0.295816	0.275712	-1.04262	0.508611	0.991907	-1.07291	0.339272	1	1.02855	0.782576	0.978064
CAMK1G	13.9331	12.8991	4.23609	10.5196	10.0967	-3.04506	0.000349416	0.020939	-1.04189	0.874601	1	-1.2262	0.634818	0.874504
LAMB3	1.6264	0.899949	0.901316	0.899001	0.897533	1.00152	1	1	-1.00164	1	1	-1.00105	1	1
G0S2	17.5321	2.70028	2.74441	5.90957	7.76843	1.01634	1	1	1.31455	0.547029	1	2.1885	0.00835403	0.0483949
HSD11B1	6.3294	3.38042	7.56244	5.67082	5.39814	2.23713	0.0361657	0.339588	-1.05051	0.889726	1	1.67755	0.12318	0.337302
TRAF3IP3	0.165195	0.152926	0.152946	0.152911	0.152889	1.00013	1	1	-1.00014	1	1	-1.00009	1	1
C1orf74	37.5682	19.677	13.9588	12.8122	12.0982	-1.40965	0.501694	0.987169	-1.05902	0.877785	1	-1.5358	0.402825	0.686544
IRF6	2.09421	1.04461	1.04729	1.04278	1.03986	1.00256	1	1	-1.00281	1	1	-1.00176	1	1
DIEXF	102.432	17.0954	17.9718	33.7167	31.7267	1.05127	0.868316	1	-1.06272	0.910606	1	1.97227	0.192984	0.445221
SYT14	21.9329	28.7051	15.4129	31.4808	32.7543	-1.86241	0.0837612	0.497021	1.04046	0.921243	1	1.0967	0.816	0.999599
SERTAD4-AS1	0.936048	0.788698	1.07838	0.876273	0.786742	1.3673	0.212789	0.724988	-1.1138	0.692299	1	1.11104	0.699368	0.921133
SERTAD4	1.94162	1.86902	3.02139	4.15938	2.47547	1.61657	0.0624203	0.443734	-1.68024	0.230889	1	2.22544	0.0143801	0.0732863
HHAT	7.203	11.2247	10.0033	8.57972	14.3595	-1.1221	0.904555	1	1.67366	0.378012	1	-1.30828	0.602153	0.848352
KCNH1	0.768064	0.681787	0.682362	0.735504	0.861842	1.00084	1	1	1.17177	0.546186	1	1.07879	0.720631	0.935265
RCOR3	88.8324	110.709	150.907	214.505	191.386	1.36309	0.106043	0.546768	-1.1208	0.596553	1	1.93756	0.00202394	0.0156389
TRAF5	44.5932	66.3119	82.5635	82.3396	65.7839	1.24508	0.580249	1	-1.25167	0.505697	1	1.2417	0.526961	0.788851
LINC00467	45.8359	46.924	47.2739	18.8217	20.8563	1.00746	0.966369	1	1.1081	0.711984	1	-2.49308	0.000496352	0.00489397
SLC30A1	8.13114	3.25099	4.55875	6.16824	6.13165	1.40227	0.0533101	0.414073	-1.00597	0.99715	1	1.89734	0.00334833	0.0235573
NEK2	145.481	1.46602	3.69124	2.73069	1.32314	2.51787	0.293008	0.8151	-2.06379	0.444841	1	1.86266	0.472517	0.743249
LPGAT1	156.231	172.038	208.524	215.657	187.13	1.21208	0.279465	0.801104	-1.15245	0.450258	1	1.25354	0.207026	0.464105
INTS7	103.888	68.0997	69.184	40.8101	48.4729	1.01592	0.939422	1	1.18777	0.577528	1	-1.6687	0.0781186	0.253532
DTL	148.671	2.0856	1.5477	1.61746	2.996	-1.34755	0.355278	0.883667	1.85229	0.126454	1	-1.28943	0.498302	0.76385
LOC101929541	0.0675173	0.0687107	0.0676349	0.06755	0.0674943	-1.01591	0.450962	0.950437	-1.00083	1	1	-1.01718	0.414198	0.695698
PPP2R5A	41.1477	19.415	23.1316	21.1305	23.6404	1.19143	0.713344	1	1.11878	0.880994	1	1.08836	0.926919	1
SNORA16B	0.362689	0.290191	0.290329	0.290096	0.289948	1.00047	1	1	-1.00051	1	1	-1.00033	1	1
TMEM206	42.3417	175.288	94.087	96.6944	74.3358	-1.86304	0.0121206	0.190514	-1.30078	0.293336	1	-1.8128	0.0157011	0.0784084
NENF	70.4024	47.5418	85.5782	124.056	104.682	1.80006	0.00677166	0.135266	-1.18507	0.467598	1	2.6094	1.18507e-05	0.00020554
ATF3	7.46387	19.6705	19.4112	29.1291	25.9141	-1.01336	0.913628	1	-1.12407	0.835127	1	1.48085	0.460373	0.734685
BATF3	3.47518	2.16728	2.17608	3.24508	4.48646	1.00406	1	1	1.38254	0.448937	1	1.4973	0.0693344	0.234098
NSL1	278.027	142.635	144.56	214.448	155.302	1.0135	0.920616	1	-1.38085	0.18963	1	1.50348	0.0921937	0.281511
TATDN3	95.5295	127.302	83.0996	60.3956	54.7466	-1.53192	0.0467981	0.386774	-1.10319	0.624982	1	-2.10779	0.000487068	0.00481496
FLVCR1-AS1	1.20089	1.09884	1.10173	2.08292	1.33079	1.00263	1	1	-1.56517	0.233561	1	1.89555	0.0550114	0.198694
FLVCR1	24.1334	72.7738	60.065	82.3183	112.682	-1.21158	0.532715	1	1.36886	0.284271	1	1.13115	0.681551	0.908984
VASH2	13.0421	56.5589	54.3978	113.39	100.665	-1.03973	0.896009	1	-1.12641	0.753057	1	2.00481	0.0293887	0.125907
ANGEL2	76.5963	104.301	86.9266	87.0422	96.0515	-1.19988	0.391776	0.913193	1.10351	0.65427	1	-1.19828	0.421558	0.701947
RPS6KC1	60.4841	52.7426	38.3363	80.7252	91.3003	-1.37579	0.316424	0.843349	1.131	0.637322	1	1.53055	0.253654	0.522701
PROX1	6.7019	117.733	126.384	229.689	195.492	1.07348	0.674806	1	-1.17493	0.3588	1	1.95093	0.000398843	0.00407388
SMYD2	80.1993	11.7023	49.2776	46.8642	60.9696	4.21095	0.00205517	0.0665215	1.30099	0.622045	1	4.00471	0.0023755	0.0178356
PTPN14	403.758	314.121	330.028	439.846	469.956	1.05064	0.707721	1	1.06846	0.674462	1	1.40024	0.0224771	0.102533
CENPF	1476.76	32.8602	40.9021	42.698	45.2043	1.24473	0.633852	1	1.0587	0.90886	1	1.29938	0.589158	0.838611
KCNK2	51.5022	25.9197	21.4332	36.4459	25.8622	-1.20932	0.591905	1	-1.40923	0.490048	1	1.40611	0.478426	0.747832
KCTD3	169.36	91.3504	97.5681	198.094	169.302	1.06806	0.813102	1	-1.17006	0.601776	1	2.16851	0.0167834	0.0824098
USH2A	1.37215	1.98616	1.68772	1.32547	1.82985	-1.17683	0.474235	0.968216	1.38053	0.482314	1	-1.49846	0.233262	0.49829
ESRRG	7.64508	149.19	135.431	176.017	140.072	-1.10159	0.749118	1	-1.25661	0.397714	1	1.17982	0.529091	0.790544
GPATCH2	117.924	195.85	194.101	163.437	156.366	-1.00901	0.990349	1	-1.04522	0.839562	1	-1.19833	0.364002	0.647992
SPATA17	4.14087	10.9781	13.6067	5.0459	7.1121	1.23944	0.940493	1	1.40948	0.724583	1	-2.17565	0.31561	0.596198
RRP15	364.013	209.255	242.052	144.504	145.647	1.15673	0.55502	1	1.00791	0.974079	1	-1.44809	0.134085	0.355579
TGFB2-AS1	1.16397	1.85327	1.1769	1.04267	1.04002	-1.57471	0.165918	0.659447	-1.00255	1	1	-1.77743	0.0685216	0.232481
TGFB2	26.5565	614.345	586.74	240.805	195.736	-1.04705	0.810918	1	-1.23026	0.161517	1	-2.55121	3.7063e-09	1.75402e-07
TGFB2-OT1	16.8584	356.778	369.092	282.965	267.878	1.03451	0.84225	1	-1.05632	0.782087	1	-1.26086	0.218106	0.478267
LYPLAL1-AS1	0.654679	0.592734	0.593073	0.675407	0.645884	1.00057	1	1	-1.04571	0.82872	1	1.13948	0.466119	0.74005
LYPLAL1	187.982	91.9891	113.352	116.904	80.6319	1.23223	0.359754	0.887192	-1.44985	0.0952868	1	1.27085	0.304468	0.583762
SLC30A10	0.0675364	0.0675972	0.0676453	0.0675667	0.0685569	1.00071	1	1	1.01466	0.460813	1	-1.00045	1	1
EPRS	840.218	553.177	590.593	630.94	569.427	1.06764	0.573172	1	-1.10803	0.344973	1	1.14057	0.247198	0.514048
BPNT1	143.931	111.028	99.5999	60.5231	70.286	-1.11475	0.5927	1	1.16131	0.434095	1	-1.83448	0.00149917	0.0123062
IARS2	233.332	115.355	115.604	174.127	144.494	1.00215	0.964972	1	-1.20508	0.462123	1	1.50949	0.0822847	0.262087
MIR194-1	0.211568	0.221617	0.206008	0.205948	0.20591	-1.07577	0.301217	0.824894	-1.00018	1	1	-1.07609	0.296856	0.575169
RAB3GAP2	175.409	230.548	277.167	258.379	241.423	1.20221	0.239484	0.756069	-1.07023	0.659357	1	1.12072	0.497147	0.763349
MIR664A	0.266332	0.231042	0.231105	0.230998	0.230931	1.00027	1	1	-1.00029	1	1	-1.00019	1	1
AURKAPS1_p1	23.2742	6.5727	12.2245	9.95102	9.94759	1.85989	0.289781	0.811957	-1.00034	0.956931	1	1.51399	0.444334	0.719169
MARK1	3.1961	6.26367	17.8653	15.3294	20.3269	2.8522	0.0983907	0.530757	1.326	0.648542	1	2.44736	0.173839	0.419708
C1orf115	1.37585	1.22108	1.2227	1.68975	1.52955	1.00133	1	1	-1.10473	0.732838	1	1.38381	0.120003	0.331494
'MARC2'	4.75527	2.23628	2.25365	6.17139	4.59076	1.00777	1	1	-1.34431	0.645951	1	2.75967	0.0416529	0.162301
'MARC1'	5.75754	3.39235	8.36515	26.5018	12.8431	2.46588	0.00219154	0.0690869	-2.06351	0.13176	1	7.81223	1.04363e-07	3.31155e-06
HLX	11.4281	14.5779	4.79664	14.1553	9.78	-3.0392	0.0063121	0.130124	-1.44738	0.454841	1	-1.02985	0.908147	1
DUSP10	211.226	128.703	120.922	93.6536	68.99	-1.06435	0.770962	1	-1.3575	0.172885	1	-1.37425	0.154493	0.389017
TAF1A	28.599	11.4978	28.7556	28.8926	22.8205	2.50097	0.0579982	0.429791	-1.26608	0.643248	1	2.51288	0.0539165	0.195799
TAF1A-AS1	3.74755	4.27434	2.28278	5.89759	3.32058	-1.87243	0.123658	0.583077	-1.77607	0.32126	1	1.37977	0.651186	0.886258
MIA3	181.59	229.953	256.952	255.56	268.361	1.11741	0.422847	0.934587	1.05009	0.689162	1	1.11135	0.459936	0.734459
AIDA	344.978	124.742	135.913	180.039	167.287	1.08955	0.664082	1	-1.07623	0.756825	1	1.44329	0.082211	0.261954
BROX	220.714	122.12	137.749	132.954	133.692	1.12798	0.627283	1	1.00555	0.981701	1	1.08872	0.78212	0.977827
FAM177B	0.236082	0.236168	0.236236	0.23612	0.274088	1.00029	1	1	1.1608	0.131401	1	-1.0002	1	1
DISP1	46.6397	39.1825	56.4425	42.6387	38.4821	1.44051	0.361236	0.887974	-1.10801	0.808142	1	1.08821	0.886949	1
TLR5	0.568039	0.656087	0.555261	0.55467	0.554288	-1.18158	0.0923076	0.515032	-1.00069	1	1	-1.18284	0.0917386	0.281088
SUSD4	0.638431	0.746916	0.667614	0.63884	0.878108	-1.11878	0.685182	1	1.37453	0.261759	1	-1.16918	0.56386	0.816617
CAPN2	1238.62	135.797	161.224	228.636	255.429	1.18725	0.249988	0.769854	1.11719	0.435617	1	1.68366	0.000216442	0.00245716
TP53BP2	119.987	133.31	106.617	148.179	145.636	-1.25036	0.308254	0.83332	-1.01746	0.931501	1	1.11153	0.709001	0.927769
FBXO28	69.6847	78.739	56.2967	67.9916	44.1897	-1.39864	0.300329	0.82363	-1.53863	0.146017	1	-1.15807	0.645745	0.881762
DEGS1	293.563	413.33	304.436	323.245	325.499	-1.35769	0.172369	0.672741	1.00697	0.977955	1	-1.27869	0.269571	0.543296
LOC101927164	1.21958	1.83458	1.55698	1.22183	1.97713	-1.17829	0.434582	0.942495	1.61817	0.183474	1	-1.5015	0.120265	0.331886
NVL	135.415	69.0321	105.987	104.315	72.0084	1.53533	0.175192	0.677256	-1.44865	0.186202	1	1.51111	0.174386	0.42023
MIR320B2	0.150645	0.147969	0.147983	0.15186	0.150293	1.00009	1	1	-1.01042	0.858816	1	1.02629	0.564012	0.816714
CNIH4	877.123	447.801	436.398	189.737	206.396	-1.02613	0.987951	1	1.0878	0.642955	1	-2.36012	1.46203e-06	3.30596e-05
WDR26	330.111	356.095	487.915	531.567	498.061	1.37018	0.00536909	0.119728	-1.06727	0.57373	1	1.49277	0.000391045	0.00401123
MIR4742	0.26972	0.326937	0.269958	0.269778	0.269665	-1.21106	0.113155	0.56102	-1.00042	1	1	-1.21187	0.112495	0.318063
CNIH3	13.4816	10.4716	21.8151	9.35196	19.34	2.08326	0.37372	0.900612	2.06802	0.394191	1	-1.11973	0.868558	1
DNAH14	42.5231	31.531	62.9396	64.3614	72.8093	1.99612	0.0350979	0.335153	1.13126	0.722291	1	2.04121	0.0268121	0.117548
LBR	450.306	264.532	255.919	230.061	261.543	-1.03366	0.849391	1	1.13684	0.471826	1	-1.14983	0.444774	0.71964
ENAH	460.342	614.413	709.79	859.952	772.202	1.15523	0.163982	0.656817	-1.11364	0.320154	1	1.39963	0.001305	0.0109911
SRP9	4006.94	2545.05	2744.51	1142.38	1012.61	1.07837	0.542535	1	-1.12816	0.350505	1	-2.22784	1.89248e-11	1.59264e-09
EPHX1	4.4183	8.97873	7.5595	11.9337	10.2406	-1.18774	0.584126	1	-1.16534	0.712873	1	1.32911	0.504562	0.768335
TMEM63A	23.5353	22.5903	20.4576	13.0986	16.0806	-1.10425	0.762419	1	1.22765	0.542657	1	-1.72463	0.180689	0.427192
LEFTY1	1.84463	1.85785	2.89102	3.74146	4.28246	1.55611	0.184025	0.68769	1.1446	0.81884	1	2.01387	0.071458	0.238678
PYCR2	119.242	100.313	81.1805	86.7632	81.129	-1.23568	0.309926	0.835438	-1.06945	0.761857	1	-1.15618	0.462169	0.736638
LEFTY2	0.453547	0.453813	0.454027	0.529634	0.471265	1.00047	1	1	-1.12386	0.209096	1	1.16707	0.1274	0.344214
SDE2	62.3549	108.34	85.417	66.363	74.7724	-1.26837	0.445254	0.949198	1.12672	0.660466	1	-1.63254	0.0670849	0.229254
H3F3AP4	3123.66	5798.78	5351.84	3637.15	3250.21	-1.08351	0.37664	0.902482	-1.11905	0.219947	1	-1.59432	2.8195e-07	7.84112e-06
ACBD3	268.191	193.057	260.117	282.707	263.512	1.34736	0.0924472	0.515086	-1.07284	0.654025	1	1.46437	0.0289088	0.124291
LIN9	42.1019	21.5723	13.7912	14.6178	16.0165	-1.56421	0.732391	1	1.09569	0.947372	1	-1.47576	0.738601	0.948766
PARP1	341.998	276.331	324.273	249.813	254.348	1.1735	0.469982	0.964583	1.01816	0.920062	1	-1.10615	0.54451	0.802336
C1orf95	2.59155	2.52108	4.18573	5.16251	5.40204	1.66029	0.105744	0.546453	1.0464	0.918344	1	2.04774	0.0475392	0.178604
ITPKB	12.0248	32.9978	48.027	65.6622	56.5236	1.45546	0.122609	0.581507	-1.16168	0.598171	1	1.9899	0.00701145	0.0423312
PSEN2	28.8262	62.8288	34.5736	49.8284	49.5271	-1.81725	0.110452	0.556166	-1.00608	0.995454	1	-1.2609	0.524862	0.786866
ADCK3	18.4009	21.4465	20.4597	63.1061	40.5277	-1.04823	0.777636	1	-1.55711	0.33479	1	2.94249	0.021951	0.100774
CDC42BPA	245.728	242	219.162	359.135	405.579	-1.1042	0.615656	1	1.12932	0.638042	1	1.48403	0.0697746	0.23492
ZNF678	41.1555	61.0934	75.9385	73.0118	86.8829	1.24299	0.495698	0.981127	1.18999	0.563826	1	1.19508	0.557206	0.811656
LOC100130093	7.17506	15.4525	17.6277	27.2483	18.6786	1.14077	0.790767	1	-1.4588	0.467577	1	1.76336	0.299408	0.577973
JMJD4	37.5492	46.1706	31.0465	46.1989	51.1649	-1.48714	0.279769	0.801104	1.10749	0.776164	1	1.00061	0.964591	1
SNAP47	28.8379	67.1231	36.2184	43.9498	52.5264	-1.85329	0.0276419	0.297905	1.19514	0.515944	1	-1.52727	0.108705	0.312412
PRSS38	0.603738	0.604345	0.60483	0.735199	0.740136	1.0008	1	1	1.00672	0.99505	1	1.21652	0.366127	0.650128
WNT9A	0.0675171	0.0675884	0.0676449	0.068781	0.0674927	1.00084	1	1	-1.01909	0.383876	1	1.01764	0.424628	0.701947
ARF1	613.083	946.822	479.06	571.916	570.038	-1.97641	0.00302587	0.0841505	-1.00329	0.960484	1	-1.65553	0.0293746	0.1259
MIR3620	1.23285	1.4084	0.982031	0.977908	1.10035	-1.43417	0.0875588	0.50358	1.12521	0.703649	1	-1.44022	0.0859516	0.269684
C1orf35	38.7056	40.9633	40.344	44.7718	44.5362	-1.01535	0.941084	1	-1.00529	0.989911	1	1.09297	0.785527	0.980425
MRPL55	67.7919	194.775	38.9992	47.9432	65.9514	-4.99435	2.4931e-05	0.00339834	1.37562	0.395355	1	-4.06263	0.000176726	0.00205819
GUK1	208.911	223.227	177.193	244.657	237.738	-1.2598	0.288535	0.810974	-1.02911	0.890657	1	1.096	0.642576	0.879731
GJC2	11.0884	9.58717	17.1872	11.1907	15.7693	1.79273	0.214609	0.726602	1.40914	0.45451	1	1.16726	0.73517	0.946162
IBA57-AS1	0.230892	0.230973	0.231039	0.267175	0.230858	1.00028	1	1	-1.15731	0.128779	1	1.15674	0.129844	0.348267
IBA57	16.0428	22.6161	19.2938	29.5934	25.0155	-1.1722	0.559451	1	-1.183	0.546189	1	1.30851	0.334685	0.616675
C1orf145	2.97815	7.42337	4.1954	19.2657	14.6607	-1.76941	0.243541	0.761057	-1.31411	0.683068	1	2.59528	0.198854	0.453413
OBSCN	4.51013	17.4614	5.06084	31.5957	34.6497	-3.45029	0.00226389	0.0706772	1.09666	0.873511	1	1.80946	0.238952	0.50471
TRIM11	69.0996	75.042	57.6682	50.6315	78.9524	-1.30127	0.391323	0.913193	1.55935	0.112785	1	-1.48212	0.161951	0.400741
TRIM17	0.267263	0.241929	0.241983	0.241891	0.248228	1.00022	1	1	1.0262	0.695592	1	-1.00016	1	1
HIST3H3	0.0675364	0.0675972	0.0676453	0.0675667	0.0685569	1.00071	1	1	1.01466	0.460813	1	-1.00045	1	1
HIST3H2A	4.40162	9.83744	6.95825	6.50179	3.47744	-1.41378	0.640033	1	-1.86971	0.199499	1	-1.51304	0.44663	0.721523
HIST3H2BB	2.23776	4.06911	2.291	2.18635	2.31764	-1.77613	0.326728	0.855309	1.06005	0.869247	1	-1.86114	0.269828	0.543644
RNF187	115.892	213.495	248.987	360.168	283.29	1.16624	0.355507	0.884019	-1.27137	0.154604	1	1.68701	0.00155182	0.0126739
RHOU	9.02327	18.4661	21.2573	28.9642	24.8414	1.15115	0.878898	1	-1.16596	0.799706	1	1.56851	0.557835	0.811984
DUSP5P1_p1	1.04974	0.864517	0.865508	0.863828	1.22506	1.00115	1	1	1.41818	0.223463	1	-1.0008	1	1
RAB4A	92.4227	58.7267	68.0573	78.6203	61.9531	1.15888	0.561589	1	-1.26903	0.392165	1	1.33875	0.278132	0.553974
SPHAR	23.0036	9.35005	21.6991	34.6841	38.4535	2.32074	0.00460859	0.109469	1.10868	0.774617	1	3.70951	3.36725e-05	0.00050721
CCSAP	49.0039	97.2424	74.8679	103.259	76.5184	-1.29885	0.298006	0.820396	-1.34947	0.238588	1	1.06188	0.799512	0.989786
ACTA1	184.052	77.5431	56.3583	77.608	51.6223	-1.3759	0.242238	0.759312	-1.50338	0.109816	1	1.00084	0.947001	1
NUP133	102.703	116.004	109.731	133.85	119.566	-1.05717	0.844986	1	-1.11947	0.682127	1	1.15384	0.572496	0.823883
LOC101927478	0.0675605	0.0676161	0.0676602	0.0685399	0.067541	1.00065	1	1	-1.01479	0.426429	1	1.01366	0.470571	0.741301
ABCB10	53.7892	23.2245	23.6309	40.2043	48.8501	1.0175	0.904884	1	1.21505	0.775825	1	1.73111	0.393902	0.678868
TAF5L	30.1113	15.0023	17.5607	41.7387	30.9774	1.17053	0.797583	1	-1.34739	0.560066	1	2.78216	0.0561279	0.201628
URB2	21.8844	12.4938	15.9957	14.5521	21.1	1.28029	0.753207	1	1.44996	0.515693	1	1.16475	0.840348	1
GALNT2	123.338	34.0907	41.3232	53.913	93.637	1.21215	0.463877	0.959846	1.73682	0.0526469	1	1.58146	0.0921927	0.281511
PGBD5	5.69947	51.0858	43.9321	34.6066	35.52	-1.16283	0.789034	1	1.02639	0.937679	1	-1.47619	0.506065	0.769957
COG2	69.4746	95.6132	88.7793	57.5638	59.6568	-1.07698	0.740566	1	1.03636	0.872498	1	-1.66099	0.0861501	0.269956
AGT	5.94184	173.354	119.816	79.0537	61.9527	-1.44683	0.238804	0.755598	-1.27603	0.46174	1	-2.19286	0.0163544	0.080816
C1orf198	86.4722	68.0844	69.6888	81.761	102.684	1.02357	0.885631	1	1.25591	0.29817	1	1.20088	0.409619	0.692936
LOC101927604	0.165195	0.152926	0.152946	0.152911	0.152889	1.00013	1	1	-1.00014	1	1	-1.00009	1	1
TTC13	35.9282	120.251	70.3438	119.221	88.0573	-1.70948	0.0179694	0.237651	-1.3539	0.159105	1	-1.00864	0.973158	1
ARV1	62.9495	90.2373	68.4945	66.1154	59.5429	-1.31744	0.289145	0.811351	-1.11038	0.723341	1	-1.36485	0.228764	0.492158
FAM89A	16.5043	18.6859	5.98158	19.0988	17.1534	-3.12391	1.70026e-05	0.00267562	-1.11341	0.730045	1	1.02209	0.932137	1
TRIM67	2.85369	3.16439	5.83491	8.52068	7.53788	1.84393	0.0422538	0.3682	-1.13038	0.817192	1	2.69267	0.00643316	0.0395177
C1orf131	184.899	148.437	166.73	90.9274	86.0534	1.12324	0.613557	1	-1.05664	0.761778	1	-1.63247	0.038108	0.152024
GNPAT	278.78	228.008	173.683	132.646	143.148	-1.31278	0.104207	0.542998	1.07918	0.652382	1	-1.71892	0.00122386	0.0104726
EXOC8	44.1805	38.9715	24.7989	43.1916	40.3686	-1.5715	0.403432	0.920677	-1.06993	0.818036	1	1.10829	0.809374	0.994903
SPRTN	55.9099	75.3153	73.8313	55.69	56.4807	-1.0201	0.873253	1	1.0142	0.948692	1	-1.3524	0.178982	0.425284
EGLN1	82.0617	82.2219	69.0053	111.308	88.7177	-1.19153	0.516741	0.998264	-1.25463	0.321343	1	1.35376	0.160967	0.399189
SNRPD2P2_p1	0.117922	0.118	0.118029	0.124471	0.117916	1.00024	1	1	-1.05558	0.224808	1	1.05483	0.242798	0.508503
TSNAX-DISC1	17.7733	13.9338	31.9934	32.23	20.3714	2.29611	0.0589914	0.433994	-1.58212	0.312818	1	2.31308	0.0544451	0.197151
TSNAX	372.229	452.142	433.641	238.036	182.031	-1.04266	0.707582	1	-1.30767	0.0371095	1	-1.89947	8.9831e-07	2.16534e-05
DISC1	2.65123	2.6007	3.4591	4.7896	6.49687	1.33007	0.285687	0.806793	1.35645	0.573943	1	1.84166	0.0832633	0.26408
DISC1-IT1	0.355121	0.343443	0.343603	0.418579	0.34316	1.00047	1	1	-1.21978	0.172581	1	1.21877	0.174656	0.42053
SIPA1L2	49.5696	167.943	269.568	243.471	320.279	1.60511	0.024676	0.280493	1.31547	0.227306	1	1.44972	0.0652328	0.22491
LOC101927683	0.350533	0.350744	0.350912	0.350627	0.442969	1.00048	1	1	1.26337	0.105121	1	-1.00033	1	1
MAP10	5.76352	2.37555	2.39545	6.56181	4.89141	1.00838	1	1	-1.3415	0.537199	1	2.76222	0.0143514	0.0732555
NTPCR	219.189	271.981	280.204	130.476	92.0213	1.03024	0.905673	1	-1.41789	0.10742	1	-2.08453	0.00236375	0.0177819
PCNXL2	31.7588	57.5374	55.2852	73.3262	47.7699	-1.04074	0.840595	1	-1.53499	0.189439	1	1.27441	0.470921	0.741612
KIAA1804	5.61934	12.4563	13.9838	6.78615	14.5853	1.12263	0.769856	1	2.14927	0.0748263	1	-1.83554	0.157197	0.393623
KCNK1	2.18397	2.02896	1.58558	3.07137	2.26495	-1.27963	0.527994	1	-1.35604	0.530954	1	1.51376	0.349029	0.632846
SLC35F3	0.280895	0.28105	0.281174	0.346672	0.280831	1.00044	1	1	-1.23445	0.110367	1	1.23349	0.111289	0.31613
LOC101927765	15.3268	19.5195	13.4703	18.5121	17.831	-1.44907	0.486193	0.975902	-1.0382	0.949914	1	-1.05441	0.924479	1
COA6	607.937	338.606	273.81	97.5153	104.609	-1.23665	0.266746	0.7903	1.07274	0.677005	1	-3.47234	9.37219e-12	8.55699e-10
TARBP1	34.8349	32.4246	38.2979	128.152	106.474	1.18114	0.712852	1	-1.2036	0.659554	1	3.95229	0.00128167	0.0108426
IRF2BP2	252.108	193.745	399.741	390.656	475.892	2.06323	6.51332e-07	0.00028022	1.21819	0.168881	1	2.01634	1.24422e-06	2.88328e-05
LINC01132	0.295537	0.295725	0.295875	0.373971	0.295459	1.00051	1	1	-1.26573	0.104069	1	1.26459	0.104935	0.305431
LOC101927851	0.725086	0.726235	0.931588	0.755058	0.906642	1.28276	0.313428	0.839414	1.20076	0.503118	1	1.03969	0.911271	1
TOMM20	613.458	660.023	734.731	510.08	487.91	1.11319	0.431535	0.940919	-1.04544	0.758607	1	-1.29396	0.06052	0.213141
SNORA14B	2.40584	1.34903	1.3526	1.34656	2.15662	1.00265	1	1	1.60157	0.0792385	1	-1.00183	1	1
RBM34	596.737	397.3	568.549	253.379	247.256	1.43103	0.0263763	0.291106	-1.02477	0.896571	1	-1.56801	0.00615861	0.0382561
ARID4B	222.618	285.758	346.932	627.86	567.216	1.21408	0.110801	0.557404	-1.10692	0.416006	1	2.19717	1.71827e-10	1.139e-08
GGPS1	313.663	235.207	278.125	163.802	153.924	1.18247	0.380205	0.9059	-1.06418	0.85876	1	-1.43592	0.0526801	0.192355
TBCE	204.034	155.113	156.558	77.6856	135.85	1.00932	0.960632	1	1.74871	0.00739967	1	-1.99668	0.000877222	0.0079048
B3GALNT2	53.1028	66.7413	81.5795	69.9063	74.658	1.22233	0.554219	1	1.06797	0.827146	1	1.04742	0.930516	1
GNG4	9.84929	104.249	127.619	122.884	112.312	1.22417	0.510938	0.994041	-1.09413	0.81805	1	1.17875	0.565929	0.818388
LYST	47.5835	124.248	107.448	152.18	177.191	-1.15636	0.583588	1	1.16435	0.530416	1	1.22481	0.473665	0.744122
NID1	282.654	747.97	653.698	1510.68	1476.03	-1.14421	0.236378	0.75258	-1.02347	0.84391	1	2.01971	4.57543e-10	2.70976e-08
GPR137B	34.0673	25.69	21.9122	41.9179	34.2075	-1.17241	0.580792	1	-1.2254	0.626061	1	1.63168	0.184483	0.432816
ERO1LB	8.02364	70.7955	26.7782	110.503	64.5822	-2.64377	0.0730074	0.472344	-1.71104	0.346018	1	1.56087	0.405993	0.689575
EDARADD	299.752	68.6847	148.673	80.9378	84.2793	2.16457	7.45708e-05	0.00740201	1.04128	0.855623	1	1.1784	0.384755	0.669422
LGALS8	237.806	114.412	219.801	107.128	131.52	1.92114	0.00505246	0.115189	1.2277	0.309311	1	-1.068	0.753826	0.960253
LGALS8-AS1	0.0675164	0.0675905	0.0676492	0.068832	0.0674913	1.00087	1	1	-1.01986	0.382737	1	1.01837	0.424166	0.701947
HEATR1	175.771	70.4712	107.901	118.493	116.48	1.53113	0.011827	0.188259	-1.01728	0.928892	1	1.68144	0.00227945	0.0172483
ACTN2	4.58085	18.7825	38.8123	43.3059	43.1058	2.06641	0.0404295	0.360457	-1.00464	0.923408	1	2.30566	0.0180425	0.0871987
MTR	126.009	122.534	177.06	169.218	216.14	1.44499	0.0723334	0.470459	1.27729	0.22585	1	1.38099	0.120191	0.331776
MT1HL1	0.882298	0.76318	0.815377	0.819556	0.792478	1.06839	0.487787	0.976495	-1.03417	0.769832	1	1.07387	0.459791	0.734361
RYR2	5.10096	75.8766	44.6879	69.3154	101.903	-1.69792	0.192367	0.699825	1.47013	0.360844	1	-1.09466	0.926006	1
LOC100130331_p1	76.0715	36.5634	28.8175	9.97115	3.89473	-1.26879	0.632776	1	-2.56017	0.0302311	1	-3.66692	0.0232285	0.10478
ZP4	0.0634289	0.06347	0.0635026	0.0634494	0.0640462	1.00051	1	1	1.00941	0.525029	1	-1.00033	1	1
CHRM3	3.16291	15.3435	10.4619	11.9459	5.04623	-1.4666	0.496444	0.981931	-2.36729	0.080771	1	-1.28442	0.618138	0.861726
RPS7P5_p1	0.228599	0.224505	0.224537	0.241564	0.224449	1.00014	1	1	-1.07625	0.255188	1	1.07598	0.259264	0.530198
FMN2	62.6406	55.1064	78.8602	108.889	87.5226	1.43105	0.130778	0.599034	-1.24413	0.40399	1	1.97598	0.00410975	0.0277462
GREM2	29.8204	12.3061	20.9971	6.41489	6.47669	1.70624	0.394846	0.915242	1.00963	0.953266	1	-1.91837	0.177634	0.423912
RGS7	6.02292	5.66101	10.851	4.49359	6.49889	1.91679	0.363996	0.890822	1.44626	0.513657	1	-1.2598	0.638855	0.87675
FH	794.4	305.979	319.334	206.453	154.909	1.04365	0.819183	1	-1.33274	0.146239	1	-1.48208	0.0634832	0.220726
OPN3	36.41	4.51232	13.0104	18.2279	20.3173	2.88331	0.000177061	0.0135427	1.11462	0.815648	1	4.0396	6.30526e-06	0.000118031
CHML	140.231	69.634	99.9209	115.957	129.581	1.43494	0.157118	0.645957	1.11749	0.661701	1	1.66524	0.0506328	0.186961
EXO1	16.0705	0.999796	1.03087	0.97961	0.942106	1.03108	1	1	-1.03981	1	1	-1.02061	1	1
MAP1LC3C	8.40917	137.766	187.542	49.3799	36.4051	1.36131	0.470064	0.964616	-1.3564	0.407474	1	-2.78992	0.00763425	0.0451477
PLD5	1.13499	1.13723	1.13902	1.51991	1.73936	1.00158	1	1	1.14438	0.763423	1	1.3365	0.185086	0.433562
LINC01347	2.26832	2.93979	2.10384	3.63711	2.54014	-1.39735	0.221016	0.734707	-1.43185	0.357136	1	1.2372	0.624378	0.86577
CEP170	502.164	548.548	614.119	704.42	643.089	1.11954	0.339953	0.86752	-1.09537	0.45062	1	1.28415	0.0376938	0.150775
SDCCAG8	251.012	308.551	414.635	188.146	199.333	1.34382	0.09152	0.513234	1.05946	0.751618	1	-1.63995	0.00371882	0.0256619
AKT3	152.328	196.453	227.928	364.357	312.852	1.16021	0.448434	0.950437	-1.16463	0.454988	1	1.85467	0.00276378	0.0201718
ZBTB18	52.8256	190.124	237.743	279.209	275.78	1.25046	0.20927	0.720934	-1.01243	0.971649	1	1.46856	0.0304214	0.129273
ADSS	104.421	42.9272	29.2442	42.357	44.4035	-1.46789	0.418946	0.932157	1.04832	0.922676	1	-1.01346	0.955445	1
C1orf101	1.02543	0.876697	0.878031	1.43134	0.874341	1.00152	1	1	-1.63705	0.180783	1	1.63265	0.182044	0.429346
DESI2	210.154	129.78	141.139	153.83	177.021	1.08752	0.581017	1	1.15076	0.471741	1	1.18531	0.403879	0.687433
COX20	1353.03	878.689	848.041	358.937	325.345	-1.03614	0.821481	1	-1.10325	0.649168	1	-2.44803	2.13549e-06	4.56231e-05
HNRNPU-AS1	44.9713	122.235	82.7845	141.391	175.274	-1.47655	0.202747	0.711917	1.23964	0.550604	1	1.15671	0.598498	0.845611
HNRNPU	1132.46	997.141	1267.69	1177.35	1091.5	1.27133	0.0129126	0.1968	-1.07865	0.434891	1	1.18072	0.0889141	0.275496
LOC101928068	1.42551	1.63449	2.3541	2.19289	2.32331	1.44026	0.271164	0.794296	1.05947	0.621537	1	1.34163	0.569889	0.82172
EFCAB2	127.507	101.085	112.861	36.0629	38.558	1.1165	0.566514	1	1.06919	0.786202	1	-2.80303	5.66318e-05	0.000785821
KIF26B	4.50615	30.0156	33.3692	41.9347	40.7271	1.11173	0.786199	1	-1.02965	0.917405	1	1.3971	0.44714	0.722012
SMYD3	89.6157	74.8441	100.303	65.2301	43.6842	1.34015	0.319028	0.845211	-1.49322	0.122228	1	-1.14739	0.597877	0.84524
TFB2M	143.436	49.7606	51.6566	57.4757	50.062	1.0381	0.881035	1	-1.14809	0.600015	1	1.15504	0.601366	0.847782
CNST	101.685	44.0849	65.3537	57.0522	68.4719	1.48245	0.108547	0.550645	1.20016	0.466949	1	1.29414	0.334192	0.616235
SCCPDH	290.899	126.906	206.957	177.403	141.064	1.63079	0.0416906	0.365804	-1.2576	0.320278	1	1.39791	0.166354	0.407435
LINC01341	1.11495	1.11664	1.08118	1.52545	1.4329	-1.0328	0.861881	1	-1.06459	0.840923	1	1.3661	0.266868	0.540211
AHCTF1	141.405	101.08	103.951	115.122	132.119	1.0284	0.856174	1	1.14764	0.496707	1	1.13892	0.50572	0.769674
ZNF670-ZNF695	32.0279	40.4221	28.8169	4.22958	4.01112	-1.40272	0.409384	0.925341	-1.05446	0.783937	1	-9.55701	1.82105e-09	9.34966e-08
ZNF695	17.1012	5.24756	11.3023	4.97817	4.72991	2.15382	0.103327	0.541419	-1.05249	0.889623	1	-1.05412	0.866849	1
ZNF670	22.4296	11.4455	33.667	23.9594	21.9281	2.9415	0.0179967	0.237651	-1.09263	0.835284	1	2.09333	0.107352	0.309858
ZNF669	31.9765	79.271	47.4279	27.0518	23.315	-1.6714	0.0745389	0.475692	-1.16027	0.586162	1	-2.93034	0.000238531	0.0026657
C1orf229	0.331045	0.316337	0.316415	0.341593	0.323909	1.00025	1	1	-1.0546	0.61152	1	1.07984	0.413261	0.695698
ZNF124	60.2711	77.8579	88.9556	63.874	76.6125	1.14254	0.517317	0.998338	1.19943	0.378417	1	-1.21893	0.350153	0.633831
MIR3916	0.716492	0.873481	0.718353	0.936504	0.716062	-1.21595	0.447918	0.950437	-1.30785	0.233204	1	1.07215	0.670595	0.901208
ZNF496	2.75781	3.77459	1.94411	1.89979	3.09725	-1.94155	0.150489	0.635182	1.63031	0.216145	1	-1.98684	0.128864	0.346766
NLRP3	0.279071	0.279213	0.279326	0.279134	0.340641	1.00041	1	1	1.22035	0.114934	1	-1.00028	1	1
TRIM58	2.08721	1.49065	1.49489	2.34731	2.25829	1.00284	1	1	-1.03942	0.877794	1	1.57469	0.124809	0.339687
SH3BP5L	18.3094	12.8175	11.7806	11.8228	14.7769	-1.08801	0.750739	1	1.24987	0.57818	1	-1.08413	0.716304	0.933005
MIR3124	0.602341	0.67234	0.586572	0.771914	0.58506	-1.14622	0.552816	1	-1.31938	0.273131	1	1.1481	0.623073	0.864823
ZNF672	26.3953	42.8447	38.2185	71.5918	44.2481	-1.12105	0.726974	1	-1.61796	0.281369	1	1.67096	0.270405	0.544466
ZNF692	33.7649	34.3172	48.1678	84.2726	99.9033	1.4036	0.299239	0.821337	1.18548	0.67451	1	2.4557	0.0073558	0.0439712
PGBD2	30.8606	37.5869	31.0527	22.335	23.9043	-1.21043	0.492454	0.979515	1.07026	0.793855	1	-1.68287	0.0607981	0.213771
SRSF10_loc2	5.88592	2.63558	7.49292	4.24354	4.16515	2.84299	0.104849	0.54409	-1.01882	0.969235	1	1.6101	0.381285	0.665926
HYDIN2	0.314417	0.291443	0.291518	0.291391	0.312642	1.00026	1	1	1.07293	0.430245	1	-1.00018	1	1
LOC102724558	0.795078	0.571958	0.572358	0.571679	0.571252	1.0007	1	1	-1.00075	1	1	-1.00049	1	1
TUBB8	23.8884	4.16098	6.68425	7.30425	5.62043	1.60641	0.115116	0.566199	-1.29959	0.448135	1	1.75541	0.0726946	0.241812
ZMYND11	221.635	182.056	255.716	298.692	287.331	1.4046	0.196669	0.70463	-1.03954	0.885802	1	1.64066	0.0732181	0.242839
DIP2C	150.751	326.219	499.837	434.05	446.245	1.53221	0.0108629	0.179404	1.02809	0.84986	1	1.33055	0.0888325	0.275287
PRR26	1.43432	1.70783	1.83395	2.22758	1.68529	1.07385	0.843547	1	-1.32178	0.52091	1	1.30433	0.552667	0.808278
LARP4B	96.2105	53.422	68.1234	93.7232	115.142	1.27519	0.398052	0.91799	1.22853	0.467927	1	1.75439	0.0405649	0.159426
LOC101927762	0.164021	0.164052	0.164077	0.164035	0.178593	1.00015	1	1	1.08875	0.165158	1	-1.0001	1	1
GTPBP4	456.191	276.958	292.531	142.024	164.101	1.05623	0.78717	1	1.15544	0.477045	1	-1.95007	0.00100359	0.00882972
IDI2-AS1	0.974284	0.884438	1.15669	0.883418	1.10894	1.30782	0.204777	0.71406	1.25528	0.427092	1	-1.00115	1	1
IDI1	350.582	227.39	526.375	158.665	186.661	2.31486	4.87079e-07	0.000229949	1.17645	0.370227	1	-1.43314	0.0334146	0.138318
WDR37	59.4826	63.4181	47.5459	52.5546	74.5518	-1.33383	0.208787	0.720758	1.41856	0.128702	1	-1.20671	0.412669	0.695698
LINC00200	0.654983	0.888313	0.656797	0.683411	0.78976	-1.35249	0.27672	0.799259	1.15562	0.616621	1	-1.29982	0.342309	0.625093
PFKP	423.868	40.0462	31.7697	85.6797	69.536	-1.26051	0.414481	0.928409	-1.23216	0.44592	1	2.13952	0.00792593	0.0463908
PITRM1	327.38	160.969	116.303	92.2703	89.2974	-1.38404	0.153843	0.64015	-1.03329	0.892923	1	-1.74454	0.0134144	0.0695737
PITRM1-AS1	1.47837	1.32076	2.82541	1.31784	1.78889	2.13922	0.011297	0.183752	1.35744	0.148111	1	-1.00222	1	1
KLF6	711.71	176.825	155.87	243.68	242.979	-1.13444	0.500325	0.986109	-1.00289	0.95959	1	1.37809	0.0907253	0.279053
LINC00702	1.02337	0.674806	0.675446	0.674362	0.673677	1.00095	1	1	-1.00102	1	1	-1.00066	1	1
LINC00703	0.36119	0.306581	0.306675	0.306515	0.306414	1.00031	1	1	-1.00033	1	1	-1.00022	1	1
LINC00704	1.23468	0.973455	0.907197	1.26531	0.903214	-1.07304	0.810357	1	-1.4009	0.309979	1	1.29982	0.445612	0.720485
AKR1E2	1.38258	0.881453	0.88257	0.880679	0.98616	1.00127	1	1	1.11977	0.575216	1	-1.00088	1	1
AKR1C1	187.083	102.531	133.81	64.3286	35.0009	1.30508	0.382416	0.907781	-1.83791	0.0485963	1	-1.59386	0.195132	0.448307
AKR1C2	6.98477	11.6001	11.3927	7.52496	6.78314	-1.01821	0.931973	1	-1.10936	0.763006	1	-1.54156	0.424063	0.701947
AKR1C3	1.83983	1.08888	1.27793	1.08769	1.08585	1.17362	0.442705	0.947373	-1.00169	1	1	-1.0011	1	1
AKR1C4	2.73961	2.99511	2.82684	1.77796	1.70556	-1.05953	0.837917	1	-1.04245	0.849882	1	-1.68457	0.145728	0.374
NET1	111.16	33.4691	63.5175	52.7481	59.2162	1.8978	0.043411	0.372953	1.12262	0.801265	1	1.57603	0.119683	0.330941
ASB13	10.0739	14.521	4.47441	17.6372	13.2428	-3.24534	6.82816e-05	0.00703025	-1.33183	0.498651	1	1.2146	0.702645	0.923862
FAM208B	103.387	82.5311	137.409	146.675	119.432	1.66494	0.0239921	0.278579	-1.2281	0.365904	1	1.7772	0.0115431	0.0618403
GDI2	1648.79	1210.25	1018.68	612.021	545.458	-1.18806	0.150918	0.635182	-1.12203	0.394148	1	-1.97746	3.01259e-08	1.1107e-06
ANKRD16	88.0583	44.0429	39.8813	71.9724	73.9202	-1.10435	0.731598	1	1.02706	0.945599	1	1.63414	0.0854125	0.268689
FBXO18	100.709	72.4871	122.119	147.517	198.383	1.6847	0.0706387	0.467812	1.34482	0.334717	1	2.03507	0.0100313	0.0556511
IL15RA	6.45561	16.3551	11.0551	14.4132	40.1215	-1.47941	0.483528	0.974914	2.78367	0.123243	1	-1.13473	0.831054	1
RBM17	211.153	189.262	132.897	288.712	291.443	-1.42413	0.0191873	0.246934	1.00946	0.923435	1	1.52546	0.00423106	0.0283281
PFKFB3	58.3124	47.0842	60.0121	109.92	65.7408	1.27457	0.259857	0.781146	-1.67202	0.0214719	1	2.33454	0.00015096	0.00180815
LOC399715	0.117515	0.111938	0.111977	0.111857	0.111847	1.00035	1	1	-1.00009	1	1	-1.00073	1	1
PRKCQ	0.366405	0.366647	0.366841	0.381032	0.456408	1.00053	1	1	1.19782	0.30519	1	1.03923	0.741626	0.950846
PRKCQ-AS1	1.70688	1.16417	1.16727	1.52213	1.65538	1.00266	1	1	1.08754	0.902643	1	1.30748	0.490533	0.758046
LINC00706	0.94633	0.746684	0.964057	0.746061	0.745086	1.29112	0.23966	0.756253	-1.00131	1	1	-1.00084	1	1
LINC00707	1.32584	0.799554	0.800531	0.798877	0.79783	1.00122	1	1	-1.00131	1	1	-1.00085	1	1
SFMBT2	8.03672	3.66103	6.53057	17.1432	15.8787	1.78381	0.0349717	0.334774	-1.07963	0.882973	1	4.68261	0.000111597	0.00140538
ITIH5	0.254522	0.263431	0.254615	0.261352	0.266214	-1.03462	0.617109	1	1.0186	0.800312	1	-1.00795	0.933969	1
KIN	178.74	130.362	136.537	90.6445	125.161	1.04737	0.775279	1	1.38079	0.10827	1	-1.43817	0.0989404	0.294811
ATP5C1	2384.51	1852.3	1605.56	577.553	480.719	-1.15367	0.340992	0.868894	-1.20144	0.258085	1	-3.20714	2.58489e-14	4.63269e-12
TAF3	50.5972	43.8055	42.8563	92.348	84.5251	-1.02215	0.881432	1	-1.09255	0.82728	1	2.10814	0.024059	0.107673
GATA3	0.897903	0.695943	0.696674	0.840133	0.740265	1.00105	1	1	-1.13491	0.656478	1	1.20719	0.485575	0.753894
LOC101928298	0.279071	0.279213	0.279326	0.279134	0.340641	1.00041	1	1	1.22035	0.114934	1	-1.00028	1	1
SFTA1P_p1	0.0675164	0.0675905	0.0676492	0.068832	0.0674913	1.00087	1	1	-1.01986	0.382737	1	1.01837	0.424166	0.701947
LINC00710	0.0858166	0.0858911	0.0859719	0.085853	0.0882542	1.00094	1	1	1.02797	0.332754	1	-1.00044	1	1
CELF2	232.331	398.253	421.504	697.176	645.4	1.05838	0.613108	1	-1.08022	0.519081	1	1.75058	2.83982e-06	5.82283e-05
CELF2-AS2	0.193635	0.193664	0.193688	0.201185	0.201806	1.00012	1	1	1.00308	0.975565	1	1.03884	0.45912	0.733712
CELF2-AS1	0.188311	0.188355	0.18839	0.18833	0.208792	1.00019	1	1	1.10865	0.151671	1	-1.00013	1	1
USP6NL	24.8498	43.4924	43.3768	34.2745	40.3617	-1.00267	0.932505	1	1.1776	0.65298	1	-1.26894	0.488766	0.756516
ECHDC3	11.2937	3.15644	5.53844	11.0653	5.77683	1.75465	0.101583	0.537284	-1.91546	0.283625	1	3.50562	0.00523746	0.0335906
PROSER2	2.83073	2.195	2.20702	4.00419	5.9602	1.00547	1	1	1.48849	0.370758	1	1.82423	0.0160783	0.079757
UPF2	327.14	288.939	278.051	279.862	238.482	-1.03916	0.760449	1	-1.17351	0.254935	1	-1.03243	0.812266	0.996591
DHTKD1	71.0075	112.1	102.243	114.276	97.6579	-1.09641	0.59264	1	-1.17017	0.344402	1	1.01941	0.902725	1
SEC61A2	35.7756	47.5515	36.2044	78.6522	57.431	-1.31342	0.370099	0.896328	-1.36951	0.33434	1	1.65404	0.103932	0.303699
NUDT5	765.218	421.964	399.523	140.543	150.078	-1.05617	0.765851	1	1.06784	0.804189	1	-3.00238	9.43903e-09	3.99785e-07
CDC123	1150.34	640.977	683.268	310.756	267.475	1.06598	0.664346	1	-1.16182	0.321814	1	-2.06264	7.08037e-07	1.76836e-05
CAMK1D	4.04285	15.3085	17.9802	30.7055	23.9015	1.17452	0.766021	1	-1.28467	0.622161	1	2.00578	0.206667	0.463581
LOC283070	3.69901	6.56848	24.6917	50.2514	37.5829	3.75911	0.000402616	0.0232549	-1.33708	0.476773	1	7.65038	3.01761e-07	8.32036e-06
CCDC3	4.95382	13.19	4.83534	7.94946	5.56735	-2.72783	0.113204	0.561085	-1.42787	0.575107	1	-1.65923	0.437172	0.712601
OPTN	353.21	166.308	239.524	190.045	156.096	1.44024	0.035785	0.33795	-1.21749	0.227742	1	1.14273	0.415412	0.696966
MCM10	113.518	2.0635	1.6964	3.13244	2.87628	-1.2164	0.476539	0.970153	-1.08906	0.919901	1	1.51802	0.306553	0.58622
RNU6-2_loc2	0.0675164	0.0675905	0.0676492	0.068832	0.0674913	1.00087	1	1	-1.01986	0.382737	1	1.01837	0.424166	0.701947
PHYH	204.899	266.859	252.109	139.076	150.15	-1.05851	0.768928	1	1.07962	0.667819	1	-1.9188	0.00130164	0.0109733
SEPHS1	150.866	56.4816	85.4007	134.503	125.597	1.51201	0.0768128	0.481887	-1.07091	0.774244	1	2.38136	0.000148307	0.00178301
BEND7	7.02242	6.47506	3.56028	10.7657	8.6575	-1.8187	0.0496268	0.398284	-1.24351	0.709929	1	1.66264	0.327028	0.608649
PRPF18	223.703	227.318	215.533	100.454	98.2348	-1.05467	0.785534	1	-1.02259	0.952933	1	-2.2629	1.60496e-05	0.00026484
FRMD4A	287.123	179.647	191.76	326.02	249.724	1.06742	0.70013	1	-1.30552	0.0832923	1	1.81478	0.000133372	0.00163907
LOC101928453	0.22825	0.22344	0.223484	0.223408	0.244999	1.0002	1	1	1.09664	0.245976	1	-1.00014	1	1
FAM107B	173.589	123.635	243.314	214.944	278.153	1.96799	0.00248109	0.0745803	1.29407	0.212406	1	1.73853	0.0145854	0.0740206
CDNF	1.01182	1.22761	0.918667	0.915729	1.13026	-1.3363	0.154752	0.641685	1.23427	0.489728	1	-1.34058	0.153101	0.386718
HSPA14	229.687	207.805	254.226	111.469	144.134	1.22339	0.234556	0.75031	1.29304	0.111264	1	-1.86424	0.00014341	0.0017349
SUV39H2	88.6626	20.4934	25.615	22.2376	20.8172	1.24992	0.601219	1	-1.06823	0.780853	1	1.08511	0.784164	0.979309
DCLRE1C	74.0786	45.4787	48.0779	36.6878	67.4856	1.05715	0.856926	1	1.83946	0.0185683	1	-1.23961	0.400546	0.684394
MEIG1	1.15652	1.04245	1.49781	1.07768	1.44943	1.43682	0.19316	0.700248	1.34496	0.427453	1	1.03379	0.917855	1
OLAH	0.0675358	0.0686409	0.0676449	0.0675661	0.0675144	-1.01472	0.465206	0.959846	-1.00077	1	1	-1.01591	0.427715	0.704092
ACBD7	1.36505	1.08653	1.01354	1.36242	1.00792	-1.07201	0.744629	1	-1.35171	0.0627259	1	1.25393	0.134226	0.355707
C10orf111	0.0674255	0.0675278	0.0693966	0.0674765	0.0673919	1.02767	0.392528	0.913193	-1.00126	1	1	-1.00076	1	1
RPP38	71.3665	48.3417	69.1267	57.1854	44.4863	1.42996	0.255692	0.775248	-1.28546	0.446642	1	1.18294	0.562059	0.815411
NMT2	145.943	80.1097	73.9397	59.6958	84.7416	-1.08345	0.747772	1	1.41956	0.183094	1	-1.34197	0.241406	0.507787
PPIAP30_p1	55.9376	30.6556	35.7664	28.0626	42.1581	1.16672	0.756677	1	1.50229	0.382654	1	-1.0924	0.862634	1
FAM171A1	95.7987	105.538	177.344	163.427	161.988	1.68038	0.0158003	0.22129	-1.00889	0.989022	1	1.54852	0.0428291	0.165767
ITGA8	3.99935	15.5176	37.7415	63.521	95.8143	2.43218	0.0452966	0.382483	1.50839	0.387422	1	4.09349	0.00140249	0.0116559
FAM188A	223.371	238.451	249.525	132.172	183.681	1.04644	0.687256	1	1.38972	0.0148294	1	-1.8041	1.6003e-05	0.000264366
[truncated: 17,358 more rows]
