# Supplementary material for: Constitutively Active SMAD2/3 Are Broad-Scope Potentiators of Transcription-Factor-Mediated Cellular Reprogramming
Source: Cell Stem Cell. 2017 Dec 7;21(6):791–805.e9. doi: 10.1016/j.stem.2017.10.013 (PMC5732323; doi:10.1016/j.stem.2017.10.013)
Supplement: Table S3. gRNA and PCR Primer Sequences, Related to Figures 3, 5, 6, and S5 [file mmc4.xlsx]

## Sheet: Sheet1
	gRNA sequence
	Gene	gRNA	Sequence
	Smad2	Sm2g2	g*GCAAATACGGTAGATCAGT
		Sm2g4	g*CTAACAGAACTGCCGCCCC
	Smad3	Sm3g1	g*TGCTGGGGACATCGGATTC
		Sm3g5	GACGGGGCAGTTGGACGAGC
	Pecam1	PEg1	GAGAACTCTAACTTCGGCTT
	Icam1	ICg1	g*GCGGAAGCGGACGACTGCA
	Stat3	Stat3g1	g*GATGACTAAGGGCCGGTCC
	* = replaced to guanine for efficient transcription from the U6 promoter
	Reprogramming ChIP-qPCR primers
	Locus	Name	Sequence	Experiment
	Pou5f1	Upstream Oct4-F	AGCCTTTTGAAATTCAGGAGCAG	SMAD3 Binding
		Upstream Oct4-R	AAAAAGAAACCCTGACTAGACACCA
	Nanog	Upstream Nanog-F	CAGTGAGTTCCAGGCTAACCA
		Upstream Nanog-R	ACTCGGACTAACCAAGGGCTA
	Sox2	Sox2-Smad3-F1	AAGCTAGGCAGGTTCCCCTC
		Sox2-Smad3-R1	ATGTGTGAGCAAGAACTGTCG
	Nanog	Nanog-Smad3-F1	TCAGATCCCCCACTTGACCT
		Nanog-Smad3-R1	TTTTAACCACGGCTGCACCT
	Pou5f1	Pou5f1-Smad3-F1	GGAGGTTGAGAGTTCTGGGC
		Pou5f1-Smad3-R1	AGGAAGGGCTAGGACGAGAG
	Klf2	Klf2-Smad3-F1	GGGGATGTGCACCTGATGAA
		Klf2-Smad3-R1	AGTCTAGCAGTGCCAAGCAG
	Sall4	Sall4-Smad3-F1	TTAAAAGCGGCGCCACTAGA
		Sall4-Smad3-R1	TGCCTCTCCCTCCAACTTCT
	Fbxo15	Fbxo15-Smad3-F1	CCGCCCTTAGTTCCCAGATG
		Fbxo15-Smad3-R1	TGCTTAGCAGCCAGGGATTC
	Gdf3	Gdf3-Smad3-F1	CAGCAGGGGGATTGCTGTAA
		Gdf3-Smad3-R1	GCATTGGCATTCAGATGCGT
	Zfp42	Rex1-Smad3-F1	CTGTCCCCTTGTCTTGGGTC
		Rex1-Smad3-R1	AGGCGATCGGGATTCTGAAG
	jarid2	Jarid2-Smad3-F1	GGCTGCTCAGTCTTCCTGTC
		Jarid2-Smad3-R1	GAGACTGGAGGCCACTTGAC
	Esrrb	Esrrb-Smad3-F1	TAGAACCCACAACGTGACCG
		Esrrb-Smad3-R1	TCAAAGCCACTCTGCTGGAG
	Nanog	Nanog-F1	TTCAGTCCCCGAAGAACCCA	H3K4me3
		Nanog-R1	GAGTGATAAGGACACCCGCTT
	Sox2	Sox2-F1	TTTGTCCGAGACCGAGAAGC
		Sox2-R1	CTCCGGGAAGCGTGTACTTA
	Esrrb	Esrrb-F1	CCTCTGGCTACCACTACGGA
		Esrrb-R1	CCCCACCCAAAGCCTGAATC
	Klf2	Klf2-F1	AAGAGCTCGCACCTAAAGGC
		Klf2-R1	TCCATTTCCCTTCTGGAGGATG
	Jarids	Jarid2-F1	CACATCCTTTGGCTTGCAGT
		Jarid2-R1	AGAGCTTTATCGGACGCTGT
	Pou5f1	Pou5f1(Oct4)-F1	CGAACCTGGCTAAGCTTCCA
		Pou5f1(Oct4)-R1	CAGTCCAACCTGAGGTCCAC
	Sall4	Sall4-F1	GCCCTACATGTGACAAAGGC
		Sall4-R1	ATTCGGATAGTGGCCGCAAG
	Fbxo15	Fbxo15-F1	CCGATGGGCTGTGATCATTT
		Fbxo15-R1	ACCTCATGGAACATCCATCCC
	Gdf3	Gdf3-F1	AAGATCCAAGGCCAGACTCC
		Gdf3-R1	GTTCGTGGGAACCTGCTTCA
	Zfp42	Rex1 (Zfp42)-F1	CTGCACTGCACACTCACTCT
		Rex1 (Zfp42)-R1	TTTCTGAATCAGGTCTCAACCA
	B-to-M conversion qPCR primers
	Gene	Name	Sequence
	Mac1	Mac1-F	TCGTATGTGAGGTCTAAGACAGAGA
		Mac1-R	CAGCAGTGATGAGAGCCAAG
	Csf1r	Csf1r-F	GCCGTCTCCCTAGGACAAA
		Csf1r-R	CAGCAGTAGCACCAGCAGAG
	Fcgr1	Fcgr1-F	GGACAGTGGCGAATACAGGT
		Fcgr1-R	CAGGGGTTCTCCTTCTGTGA
	Rag1	Rag1-F	GAAGCTTCTGGCTCAGTCTACATCT
		Rag1-R	ACCTCATAGCGCTGCAGGTT
	Pax5	Pax5-F	GCCTGGGAGTGAATTTTCTGGA
		Pax5-R	GGGCTGCAGGGCTGTAATAGTAT
	Vpreb2	Vpreb2-F	ACGTCTGTCCTGCTCATGCT
		Vpreb2-R	TTATGGTCGTTGCTCAGGGTAC
	B-to-M conversion ChIP-qPCR primers
	Locus	Name	Sequence
	Fcgr1 a	ChIP-Fcgr1-a-F	GGCTTGTCTTCCTCTGTGCT
		ChIP-Fcgr1-a-R	CTCTTGCAGTTCCAGTCGGT
	Fcgr1 b	ChIP-Fcgr1-b-F	CCTGTGGCCAATGTCTCTGA
		ChIP-Fcgr1-b-R	AGCAAAGTCTTGCCGAATGC
	Spi1 a	ChIP-Spi1-a-F	CAGGAACGAGAGGTGAGTCG
		ChIP-Spi1-a-R	TCTCCAGAAAGCCTGTTGCT
	Spi1 b	ChIP-Spi1-b-F	GGACCAAAGTCCTCCACCTG
		ChIP-Spi1-b-R	GGGGTCAGAATAGCGAGAGC
	Spi1 c	ChIP-Spi1-c-F	ATCCCCAAAATCTGCCTGGG
		ChIP-Spi1-c-R	GCCGCTGTCCATCTAGTCTC
	Spi1 d	ChIP-Spi1-d-F	TGATCTACAGAGCCAACGGC
		ChIP-Spi1-d-R	AAGGTGTGGGTCCCTAAGGT
	Smad3 a	ChIP-Smad3-a-F	GGCTGCTCAGACTGGAAGTT
		ChIP-Smad3-a-R	TGTGCGCCTAAGGTGTAAGG
	Smad3 b	ChIP-Smad3-b-F	TCGGTCAGTGCTGATGGTTG
		ChIP-Smad3-b-R	ACAGCCTTGCTGACGTGTAA
	Smad3 c	ChIP-Smad3-c-F	TGACACATTCGCTGACCTCC
		ChIP-Smad3-c-R	TTAAACCATCAAGGGCGGCT
	Smad3 d	ChIP-Smad3-d-F	GACCCTCTCCCTAACCCCAT
		ChIP-Smad3-d-R	TCTCTATTCCCCTGCGGACA
	Smad3 e	ChIP-Smad3-e-F	GCCCAAACCTGGAGAAACCT
		ChIP-Smad3-e-R	TCTGAGGCTCTGATTGCGTC
